# Supplementary material for: EMDomics: a robust and powerful method for the identification of genes differentially expressed between heterogeneous classes
Source: Bioinformatics. 2015 Oct 29;32(4):533–41. doi: 10.1093/bioinformatics/btv634 (PMC4743632; doi:10.1093/bioinformatics/btv634)
Supplement: Supplementary Data [file supp_btv634_suppl_data.zip]

Archive with 6 entries (6 files):
- Supplementary_File4.xlsx
- Supplementary_File5.xlsx
- SuplementaryInfromation_revised_clean.pdf
- Supplemeantary_File1.zip
- Supplementary_File2.xlsx
- Supplementary_File3.xlsx
