# Supplementary material for: EMDomics: a robust and powerful method for the identification of genes differentially expressed between heterogeneous classes
Source: Bioinformatics. 2015 Oct 29;32(4):533–41. doi: 10.1093/bioinformatics/btv634 (PMC4743632; doi:10.1093/bioinformatics/btv634)
Supplement: Supplementary Data [file supp_btv634_suppl_data.zip › Supplementary_File4.xlsx]

## Sheet: Sheet1
Enrichment analysis report
Enrichment by GO Processes			Common					Unique for OV_EMDomics significant genes				Unique for OV top SAM 475 genes
#	Processes	Total	pValue	Min FDR	p-value	FDR	In Data	Network Objects from Active Data	p-value	FDR	In Data	Network Objects from Active Data	p-value	FDR	In Data	Network Objects from Active Data
1	nervous system development	2841	4.01445e-13	1.34886e-09	4.01445e-13	1.34886e-09	64	K(+) channel, subfamily J, C77370, STK4, Ankyrin-G, SERA, Neuroligin 1, LIG-1, APXL, HSP70, N-cadherin, NEFL, E-cadherin, SOX2, GATA-3, FZD10, METRN, PIP5KI, VLDLR, Tcf(Lef), PCDHB8, Neuromodulin, Plexin A1, Carbohydrate sulfotransferases, SLITRK6, Connexin 32, Oxygen-regulated protein 1, Matrilin-2, Advillin (p92), PGAP1, Evi-1, Lingo1, APCDD1, Monoglyceride lipase, FOXD4L3, Ephrin-B receptors, …	2.54214e-10	1.43663e-07	76	NPY, Endothelin-3, LSAMP, PCDHB5, UNC5B, SIX1, PCDHB4, NEFM, Alpha-2C-1 adrenergic receptor, MSX1, Vwc2, BChE, NDRG2, PEP-19, SLITRK4, PDE, TIMP4, PTPRR, FKHL1, PCDHB2, Galpha(i)-specific peptide GPCRs, HNF3-alpha, STAR, ODZ3, ETO, Nkx6-2, DNER, Angiotensinogen, Gliomedin, SFRP2, G-protein gamma, PCDHB3, ATP8A2, HNF3-gamma, Protocadherin 9, PCDHB10, HMGA2, Galpha(i)-specific amine GPCRs, COL9A1, …	0.000885231	0.0263986	58	Plexin A2, PTCH1, TUG1, Caspase-2, Neuropilin-2, Ubiquitin, PER2, ITGA9, Olfactory receptor, PTPRF (LAR), PKC-alpha, X11, COUP-TF, NCOA2 (GRIP1/TIF2), ZNF24 (ZNF191), KIAA1688, TRIM32, COUP-TFII, EML4/ALK fusion protein, GPRC5B, ROCK, Ionotropic glutamate receptor, LHX4, cPKC (conventional), INPP5, DMRT3, PCDHB13, NHE6, JRKL, CLN5, Cables1, N-WASP, Rab-5A, SOX4, SSDH, NRCAM, COUP-TFI, SCRIB, GRP7…
2	system development	5219	1.51726e-12	1.96315e-11	1.51726e-12	2.54899e-09	91	K(+) channel, subfamily J, C77370, STK4, EXTL1, Ankyrin-G, NPRL3, NHS, SERA, Neuroligin 1, LIG-1, CDH1, APXL, HSP70, N-cadherin, NEFL, E-cadherin, SOX2, GATA-3, HOXA13, AFP, FZD10, COX-1 (PTGS1), METRN, VDR, HAG-2, CYP27B1, PIP5KI, VLDLR, Tcf(Lef), PCDHB8, Neuromodulin, Plexin A1, Carbohydrate sulfotransferases, SLITRK6, Connexin 32, Oxygen-regulated protein 1, Matrilin-2, EVA1, Advillin (p92), P…	4.34229e-15	1.96315e-11	127	CD8 alpha, NPY, Endothelin-3, MGMT, LSAMP, PCDHB5, NOX4, CDO1, UNC5B, SPRR1A, SPRY2, SIX1, IL-18, PCDHB4, CD8, MHC class II beta chain, NEFM, Alpha-2C-1 adrenergic receptor, MSX1, Vwc2, Collagen XIII, BChE, Troponin T, cardiac, Guanylate cyclase, NDRG2, PEP-19, S100A7, SLITRK4, PDE, TIMP4, PTPRR, Geminin, FKHL1, PCDHB2, NAT-1, DSCR6, Activin B, TIRAP (Mal), TGM1, Hox-B6, Galpha(i)-specific peptid…	2.52663e-05	0.00463383	102	Plexin A2, MAZR, Prolylcarboxypeptidase, PTCH1, Syk, TUG1, SERP1, Caspase-2, Neuropilin-2, Ubiquitin, PER2, SLAC2-B, DDR1, CrkL, TLE1, ITGA9, Olfactory receptor, CXADR, PTPRF (LAR), Aquaporin 5, HSF1, PKC-alpha, UNG1, X11, COUP-TF, NCOA2 (GRIP1/TIF2), CRP3 (MLP), ZNF24 (ZNF191), PTPH1, Ectodysplasin, KIAA1688, TLR5, TRIM32, BAZ1B, COUP-TFII, ERMP1, ZNF406, Ep-CAM, SIX6, EML4/ALK fusion protein, M…
3	multicellular organismal development	6004	5.93082e-12	6.80253e-11	5.93082e-12	6.64252e-09	98	TDRD9, K(+) channel, subfamily J, C77370, STK4, EXTL1, Ankyrin-G, NPRL3, NHS, MKP-3, SERA, Neuroligin 1, LIG-1, CDH1, APXL, HSP70, Neuregulin 2, N-cadherin, NEFL, E-cadherin, SOX2, GATA-3, PACE4, HOXA13, AFP, FZD10, COX-1 (PTGS1), METRN, VDR, HAG-2, CYP27B1, PIP5KI, VLDLR, Tcf(Lef), PCDHB8, Neuromodulin, Plexin A1, Carbohydrate sulfotransferases, SLITRK6, Connexin 32, Oxygen-regulated protein 1, …	3.0093e-14	6.80253e-11	137	CD8 alpha, NPY, Endothelin-3, ESE3, MGMT, LSAMP, PCDHB5, NOX4, CDO1, UNC5B, SPRR1A, SPRY2, SIX1, IL-18, PCDHB4, CD8, MHC class II beta chain, NEFM, Alpha-2C-1 adrenergic receptor, MSX1, Vwc2, Collagen XIII, BChE, BST1, Troponin T, cardiac, Guanylate cyclase, NDRG2, PEP-19, S100A7, SLITRK4, PDE, TIMP4, PTPRR, Geminin, FKHL1, PCDHB2, PLRP2, NAT-1, DSCR6, Activin B, TIRAP (Mal), TGM1, Hox-B6, Galpha…	6.57099e-05	0.00753199	112	Plexin A2, MAZR, Prolylcarboxypeptidase, PTCH1, Syk, TUG1, SERP1, ZFR, Caspase-2, Neuropilin-2, Ubiquitin, PER2, SLAC2-B, DDR1, CrkL, TLE1, ITGA9, Olfactory receptor, CXADR, PTPRF (LAR), Aquaporin 5, HSF1, PKC-alpha, UNG1, X11, COUP-TF, NCOA2 (GRIP1/TIF2), CRP3 (MLP), ZNF24 (ZNF191), PTPH1, Ectodysplasin, KIAA1688, TLR5, TRIM32, BAZ1B, COUP-TFII, ERMP1, ZNF406, Ep-CAM, SIX6, EML4/ALK fusion prote…
4	cell-cell adhesion	245	7.13247e-11	5.99128e-08	7.13247e-11	5.99128e-08	17	Neuroligin 1, N-cadherin, E-cadherin, Protocadherin 7, PCDHB8, EVA1, M-cadherin, P-cadherin, PCDHB12, Pcdhb20, Claudin-10, PCDHB15, Calsyntenin-2, PCDHB16, Neuroligin, PCDHB7, PCDHB11	4.05152e-06	0.000342932	14	PCDHB5, PCDHB4, Cadherin 18 (or 14), type II, Claudin-6, PCDHB2, Galectin-7, ODZ3, PCDHB3, Protocadherin 9, PCDHB10, TSLC1, ODZ2, Cadherin 12, K-cadherin (CDH6)	0.0504196	0.213739	7	CXADR, PTPRF (LAR), Ionotropic glutamate receptor, PCDHB13, PCDHB6, PCDH10, Pcdh19
5	cell adhesion	1049	2.0848e-10	1.30791e-07	2.0848e-10	1.30791e-07	33	CPXM2, Neuroligin 1, PDZK3, N-cadherin, E-cadherin, Protocadherin 7, PIP5KI, Tcf(Lef), PCDHB8, Carbohydrate sulfotransferases, EVA1, M-cadherin, G6NT, PIP5K1A, P-cadherin, Ephrin-B receptors, PCDHB12, Pcdhb20, Ephrin-B receptor 3, Claudin-10, Lef-1, MAEG, PCDHB15, Semaphorin 4D, Calsyntenin-2, Frizzled, SLC7A11, PCDHB16, Neuroligin, FZD4, PCDHB7, PCDHB11, NPNT	2.82812e-07	4.5664e-05	35	LSAMP, PCDHB5, MIA, PCDHB4, Cadherin 18 (or 14), type II, CRTL1, Collagen XIII, Dermatopontin, Claudin-6, PCDHB2, Galectin-7, Galpha(i)-specific peptide GPCRs, ODZ3, Angiotensinogen, Gliomedin, PCDHB3, VNN1, Alpha-actinin 2, Alpha-actinin, Protocadherin 9, PCDHB10, LAMA4, Otoraplin, TSLC1, ODZ2, COL11A1, RDC1, Galpha(q)-specific peptide GPCRs, LAMA3 (Epiligrin), ICB-1, Fibrinogen beta, ITGBL1, Ca…	0.00900987	0.09737	24	GOLPH3, Syk, Neuropilin-2, DDR1, ITGA9, CXADR, PTPRF (LAR), PKC-alpha, X11, Ectodysplasin, CD34, ROCK, Ionotropic glutamate receptor, cPKC (conventional), PCDHB13, NRCAM, DGCR2, SCRIB, PCDHB6, PCDH10, ROCK1, CX3CL1, PKC, Pcdh19
6	anatomical structure development	5993	2.6933e-10	2.47993e-10	2.6933e-10	1.30791e-07	94	K(+) channel, subfamily J, C77370, STK4, EXTL1, Ankyrin-G, NPRL3, NHS, SERA, Neuroligin 1, LIG-1, CDH1, APXL, HSP70, Neuregulin 2, N-cadherin, NEFL, E-cadherin, SOX2, GATA-3, PACE4, HOXA13, AFP, FZD10, COX-1 (PTGS1), METRN, VDR, HAG-2, CYP27B1, PIP5KI, VLDLR, Tcf(Lef), PCDHB8, Neuromodulin, Plexin A1, Carbohydrate sulfotransferases, SLITRK6, Connexin 32, Oxygen-regulated protein 1, Matrilin-2, EV…	1.64561e-13	2.47993e-10	135	CD8 alpha, NPY, Endothelin-3, ESE3, MGMT, LSAMP, PCDHB5, NOX4, CDO1, UNC5B, SPRR1A, SPRY2, SIX1, IL-18, PCDHB4, CD8, MHC class II beta chain, NEFM, Alpha-2C-1 adrenergic receptor, MSX1, Vwc2, Collagen XIII, BChE, Troponin T, cardiac, Guanylate cyclase, NDRG2, PEP-19, S100A7, SLITRK4, PDE, TIMP4, PTPRR, Geminin, FKHL1, PCDHB2, NAT-1, DSCR6, Activin B, TIRAP (Mal), TGM1, Hox-B6, Galpha(i)-specific …	0.000161602	0.0121576	110	Plexin A2, MAZR, Prolylcarboxypeptidase, PTCH1, Syk, TUG1, SERP1, Caspase-2, Neuropilin-2, Ubiquitin, PER2, MESDC2, SLAC2-B, DDR1, CrkL, TLE1, ITGA9, Olfactory receptor, CXADR, PTPRF (LAR), Aquaporin 5, HSF1, PKC-alpha, UNG1, X11, COUP-TF, NCOA2 (GRIP1/TIF2), CRP3 (MLP), ZNF24 (ZNF191), PTPH1, Ectodysplasin, KIAA1688, TLR5, TRIM32, BAZ1B, COUP-TFII, ERMP1, ZNF406, Ep-CAM, SIX6, EML4/ALK fusion pr…
7	biological adhesion	1060	2.72481e-10	1.30791e-07	2.72481e-10	1.30791e-07	33	CPXM2, Neuroligin 1, PDZK3, N-cadherin, E-cadherin, Protocadherin 7, PIP5KI, Tcf(Lef), PCDHB8, Carbohydrate sulfotransferases, EVA1, M-cadherin, G6NT, PIP5K1A, P-cadherin, Ephrin-B receptors, PCDHB12, Pcdhb20, Ephrin-B receptor 3, Claudin-10, Lef-1, MAEG, PCDHB15, Semaphorin 4D, Calsyntenin-2, Frizzled, SLC7A11, PCDHB16, Neuroligin, FZD4, PCDHB7, PCDHB11, NPNT	3.61381e-07	5.44601e-05	35	LSAMP, PCDHB5, MIA, PCDHB4, Cadherin 18 (or 14), type II, CRTL1, Collagen XIII, Dermatopontin, Claudin-6, PCDHB2, Galectin-7, Galpha(i)-specific peptide GPCRs, ODZ3, Angiotensinogen, Gliomedin, PCDHB3, VNN1, Alpha-actinin 2, Alpha-actinin, Protocadherin 9, PCDHB10, LAMA4, Otoraplin, TSLC1, ODZ2, COL11A1, RDC1, Galpha(q)-specific peptide GPCRs, LAMA3 (Epiligrin), ICB-1, Fibrinogen beta, ITGBL1, Ca…	0.0101539	0.10462	24	GOLPH3, Syk, Neuropilin-2, DDR1, ITGA9, CXADR, PTPRF (LAR), PKC-alpha, X11, Ectodysplasin, CD34, ROCK, Ionotropic glutamate receptor, cPKC (conventional), PCDHB13, NRCAM, DGCR2, SCRIB, PCDHB6, PCDH10, ROCK1, CX3CL1, PKC, Pcdh19
8	cellular component morphogenesis	1254	3.44146e-10	1.44541e-07	3.44146e-10	1.44541e-07	36	STK4, Ankyrin-G, APXL, HSP70, NEFL, E-cadherin, GATA-3, HOXA13, VDR, PIP5KI, Tcf(Lef), Neuromodulin, Plexin A1, SLITRK6, Oxygen-regulated protein 1, Matrilin-2, Advillin (p92), FHOD3, PKA-reg (cAMP-dependent), FOXD4L3, Ephrin-B receptors, SHANK, Ephrin-B receptor 3, FZD2, FZD5, Lef-1, Semaphorin 4D, MRLC, Frizzled, Neuroligin, PGRMC1, FZD4, GLI-2, Ankyrin-B, RTN4R, Paraxis	0.135758	0.232398	21	NOX4, UNC5B, MSX1, Troponin T, cardiac, SLITRK4, FKHL1, Galpha(i)-specific peptide GPCRs, ATP8A2, DMRT1, HMGA2, Galpha(i)-specific amine GPCRs, COL9A1, TSLC1, ODZ2, LPPR4, Galpha(q)-specific peptide GPCRs, Neuritin1, Endophilin A1, NT-3, DACT2, DKK1	0.188283	0.389084	21	Plexin A2, Neuropilin-2, ITGA9, Olfactory receptor, PKC-alpha, CRP3 (MLP), KIAA1688, ROCK, LHX4, cPKC (conventional), NHE6, N-WASP, NRCAM, SCRIB, PICALM, OBSL1, ROCK1, PKC, MTMR2, SYT, SAP102
9	cell morphogenesis	1155	6.05739e-10	2.26143e-07	6.05739e-10	2.26143e-07	34	STK4, Ankyrin-G, APXL, HSP70, NEFL, E-cadherin, GATA-3, HOXA13, VDR, PIP5KI, Tcf(Lef), Neuromodulin, Plexin A1, SLITRK6, Oxygen-regulated protein 1, Matrilin-2, Advillin (p92), FOXD4L3, Ephrin-B receptors, SHANK, Ephrin-B receptor 3, FZD2, FZD5, Lef-1, Semaphorin 4D, MRLC, Frizzled, Neuroligin, PGRMC1, FZD4, GLI-2, Ankyrin-B, RTN4R, Paraxis	0.113391	0.208053	20	NOX4, UNC5B, MSX1, SLITRK4, FKHL1, Galpha(i)-specific peptide GPCRs, ATP8A2, DMRT1, HMGA2, Galpha(i)-specific amine GPCRs, COL9A1, TSLC1, ODZ2, LPPR4, Galpha(q)-specific peptide GPCRs, Neuritin1, Endophilin A1, NT-3, DACT2, DKK1	0.306605	0.492775	18	Plexin A2, Neuropilin-2, ITGA9, Olfactory receptor, PKC-alpha, KIAA1688, ROCK, LHX4, cPKC (conventional), NHE6, N-WASP, NRCAM, SCRIB, PICALM, ROCK1, PKC, SYT, SAP102
10	neurogenesis	1969	7.11845e-10	2.3094e-07	7.11845e-10	2.3094e-07	46	K(+) channel, subfamily J, Ankyrin-G, SERA, Neuroligin 1, HSP70, N-cadherin, NEFL, E-cadherin, SOX2, GATA-3, FZD10, METRN, PIP5KI, VLDLR, Tcf(Lef), Neuromodulin, Plexin A1, Carbohydrate sulfotransferases, SLITRK6, Oxygen-regulated protein 1, Matrilin-2, Advillin (p92), Lingo1, APCDD1, Monoglyceride lipase, FOXD4L3, Ephrin-B receptors, SHANK, Ephrin-B receptor 3, FZD2, FZD5, CD133, Lef-1, Ephexin,…	6.17965e-06	0.000450616	49	NPY, Endothelin-3, UNC5B, SIX1, NEFM, Alpha-2C-1 adrenergic receptor, Vwc2, BChE, SLITRK4, PDE, PTPRR, FKHL1, Galpha(i)-specific peptide GPCRs, HNF3-alpha, STAR, ODZ3, ETO, Nkx6-2, DNER, Angiotensinogen, Gliomedin, G-protein gamma, ATP8A2, HNF3-gamma, HMGA2, Galpha(i)-specific amine GPCRs, COL9A1, Amphiregulin, PRDM13, Fatty acid-binding protein, HNF3-beta, ODZ2, LPPR4, Galpha(q)-specific peptide…	0.00389333	0.0620902	41	Plexin A2, PTCH1, TUG1, Neuropilin-2, Ubiquitin, PER2, ITGA9, Olfactory receptor, PTPRF (LAR), PKC-alpha, COUP-TF, KIAA1688, TRIM32, COUP-TFII, EML4/ALK fusion protein, GPRC5B, ROCK, Ionotropic glutamate receptor, LHX4, cPKC (conventional), INPP5, DMRT3, NHE6, CLN5, N-WASP, SOX4, NRCAM, COUP-TFI, SCRIB, Patched, SIX4, Schwannomin (NF2), PICALM, OBSL1, ROCK1, PKC, HS6ST1, MTMR2, MeCP2, SAP102, GCP2
Enrichment by Diseases (by Biomarkers)					Common				Unique for OV_EMDomics significant genes				Unique for OV top SAM 475 genes
#	Diseases	Total	pValue	Min FDR	p-value	FDR	In Data	Network Objects from Active Data	p-value	FDR	In Data	Network Objects from Active Data	p-value	FDR	In Data	Network Objects from Active Data
1	Neoplasms by Histologic Type	12459	2.33694e-11	9.73704e-09	2.33694e-11	2.23411e-08	161	CHST9, TDRD9, K(+) channel, subfamily J, C77370, MAL2, STK4, EXTL1, SV2C, TRIM49, E-cadherin (CTF2), Ankyrin-G, SPANXE, NHS, MKP-3, VLCSH1, Krm2, SERA, BCAT1, Neuroligin 1, LRRTM1, PDZK3, LIG-1, SIA7A, CDH1, APXL, HSP70, Neuregulin 2, LIPE, STXBP6, N-cadherin, NRF3, QM, SIAT1, NEFL, E-cadherin, SOX2, GATA-3, Protocadherin 7, C6orf168, HOXA13, Calpain 13, CYLD, AFP, TUBAL3, SK4/IK1, Sh3rf2, TMEM2L…	2.14834e-10	9.73704e-09	230	CD8 alpha, Endothelin-3, AKAP12, MAGEA8, MOXD1, MGMT, LSAMP, PCDHB5, TMPRSS4, NOX4, CDO1, UNC5B, Magea11, SPRR1A, MIA, C10orf81, ZFR2, FAM111B, MCT8, SPRY2, SIX1, IL-18, PCDHB4, Angiotensin II, CD8, MAGEC1, Cdt6 (angiopoietin-like), PDE1A, Osteoglycin, RSPH10B, MHC class II beta chain, Cadherin 18 (or 14), type II, CRTL1, GRO-2, Makorin-3, WBSCR27, BChE, GTSF1, LHFPL4, PAI2, Troponin T, cardiac, …	0.546619	0.823864	165	CIITA, Plexin A2, MAGI-3, PALM2, YES, Csp, MAZR, Prolylcarboxypeptidase, PTCH1, Syk, Syntaxin 8, Hinderin, ZNF135, SERP1, CPNE2, Caspase-2, Neuropilin-2, Ubiquitin, PHK alpha, PER2, SLAC2-B, DDR1, SLC5A8, CrkL, TLE1, PAPP-A, KIAA1147, ITGA9, GALNT6, Olfactory receptor, CXADR, PTPRF (LAR), Aquaporin 5, HSF1, PKC-alpha, ADPRHL1, UNG1, Zizimin 1, X11, APLP2 active fragment, NCOA2 (GRIP1/TIF2), DPF2,…
2	Pseudomyxoma Peritonei	11	2.51984e-10	1.20448e-07	2.51984e-10	1.20448e-07	6	E-cadherin (CTF2), N-cadherin, E-cadherin, N-cadherin (CTF1), N-cadherin (CTF2), E-cadherin (CTF1)	1	1	0		1	1	0
3	Carcinoma	5810	2.20536e-09	2.57903e-09	2.20536e-09	4.71489e-07	93	K(+) channel, subfamily J, C77370, MAL2, STK4, TRIM49, E-cadherin (CTF2), Ankyrin-G, NHS, MKP-3, VLCSH1, BCAT1, Neuroligin 1, LRRTM1, PDZK3, LIG-1, CDH1, HSP70, Neuregulin 2, N-cadherin, SIAT1, E-cadherin, SOX2, GATA-3, Protocadherin 7, C6orf168, CYLD, AFP, TUBAL3, COX-1 (PTGS1), VDR, HAG-2, HDGFRP3, CYP27B1, SERTAD4, HBP17, N-cadherin (CTF1), N-cadherin (CTF2), Tcf(Lef), PCDHB8, Plexin A1, Carbo…	2.34305e-11	2.57903e-09	136	CD8 alpha, Endothelin-3, AKAP12, MGMT, TMPRSS4, SPRR1A, MIA, FAM111B, SPRY2, SIX1, IL-18, Angiotensin II, CD8, MAGEC1, Osteoglycin, MHC class II beta chain, CRTL1, GRO-2, BChE, PAI2, Troponin T, cardiac, Guanylate cyclase, CNG-beta, NDRG2, S100A7, Synaptotagmin, NALP2, Angiotensin III, PDE, TIMP4, FAM58A, PTPRR, Geminin, Claudin-6, NAT-1, Angiotensin (2-10), Matrilysin (MMP-7), Activin B, SCCA-1,…	0.10883	0.509549	87	CIITA, Plexin A2, YES, Csp, PTCH1, Syk, ZNF135, SERP1, Caspase-2, Neuropilin-2, Ubiquitin, PER2, SLAC2-B, SLC5A8, GALNT6, Olfactory receptor, CXADR, PTPRF (LAR), Aquaporin 5, HSF1, PKC-alpha, X11, NCOA2 (GRIP1/TIF2), ZNF24 (ZNF191), ERG1, ORP-family, TRIM32, Ep-CAM, CHP1, SLC4A4, ZNF610, U2AF35, EML4/ALK fusion protein, MSH6, P52rIPK, CAP-G2, CD34, ROCK, Ionotropic glutamate receptor, SMAD7, CAP-…
4	Neuroendocrine Tumors	3973	2.5842e-09	4.71489e-07	2.5842e-09	4.71489e-07	72	K(+) channel, subfamily J, C77370, SV2C, TRIM49, E-cadherin (CTF2), Ankyrin-G, SPANXE, VLCSH1, PDZK3, LIG-1, HSP70, N-cadherin, NRF3, E-cadherin, SOX2, GATA-3, HOXA13, AFP, TMEM2L, FZD10, COX-1 (PTGS1), METRN, VDR, HAG-2, CYP27B1, N-cadherin (CTF1), N-cadherin (CTF2), Tcf(Lef), Plexin A1, SLITRK6, PP4R4, BLAP75, Oxygen-regulated protein 1, NOV, FHOD3, PKA-reg (cAMP-dependent), MSP, GALNT8, P-cadh…	2.87223e-05	0.000218251	85	CD8 alpha, Endothelin-3, MAGEA8, MGMT, PCDHB5, Magea11, MIA, ZFR2, PCDHB4, CD8, MAGEC1, Cdt6 (angiopoietin-like), RSPH10B, MHC class II beta chain, Cadherin 18 (or 14), type II, GRO-2, Makorin-3, PAI2, Guanylate cyclase, CNG-beta, Synaptotagmin, PDE, PTPRR, Geminin, PCDHB2, ATP2C2, Galpha(i)-specific peptide GPCRs, STAR, INDO, HLA-DPB2, MMP-1, G-protein gamma, UGT2B28, PCDHB3, RGS1, Cyclin E, FMN…	0.333971	0.705822	56	CIITA, PALM2, MAZR, Prolylcarboxypeptidase, PTCH1, Syk, ZNF135, CPNE2, Neuropilin-2, SLAC2-B, TLE1, PAPP-A, KIAA1147, ITGA9, Olfactory receptor, PKC-alpha, ADPRHL1, APLP2 active fragment, KIAA1688, ORP-family, ERMP1, CBWD1, MSH6, CD34, ROCK, Ionotropic glutamate receptor, C9orf64, LHX4, cPKC (conventional), SEC14L1, KSR2, RASSF6, LUC7L2, TARSL2, Melanotransferrin, PRR15, KIAA1305, IDH2, GRP78, Pa…
5	Melanoma	3835	3.57796e-09	4.71489e-07	3.57796e-09	4.71489e-07	70	K(+) channel, subfamily J, C77370, SV2C, TRIM49, E-cadherin (CTF2), Ankyrin-G, SPANXE, VLCSH1, PDZK3, LIG-1, HSP70, N-cadherin, NRF3, E-cadherin, SOX2, GATA-3, HOXA13, TMEM2L, FZD10, METRN, VDR, HAG-2, CYP27B1, N-cadherin (CTF1), N-cadherin (CTF2), Tcf(Lef), Plexin A1, SLITRK6, PP4R4, BLAP75, Oxygen-regulated protein 1, NOV, FHOD3, PKA-reg (cAMP-dependent), MSP, GALNT8, P-cadherin, Ephrin-B recep…	2.42815e-05	0.000188979	83	CD8 alpha, Endothelin-3, MAGEA8, MGMT, PCDHB5, Magea11, MIA, ZFR2, PCDHB4, CD8, MAGEC1, Cdt6 (angiopoietin-like), RSPH10B, MHC class II beta chain, Cadherin 18 (or 14), type II, GRO-2, Makorin-3, PAI2, Guanylate cyclase, CNG-beta, Synaptotagmin, PDE, PTPRR, Geminin, PCDHB2, ATP2C2, Galpha(i)-specific peptide GPCRs, STAR, INDO, HLA-DPB2, MMP-1, G-protein gamma, UGT2B28, PCDHB3, RGS1, Cyclin E, FMN…	0.28707	0.684299	55	CIITA, PALM2, MAZR, Prolylcarboxypeptidase, PTCH1, Syk, ZNF135, CPNE2, Neuropilin-2, SLAC2-B, TLE1, PAPP-A, KIAA1147, ITGA9, Olfactory receptor, PKC-alpha, ADPRHL1, APLP2 active fragment, KIAA1688, ORP-family, ERMP1, CBWD1, MSH6, CD34, ROCK, Ionotropic glutamate receptor, C9orf64, LHX4, cPKC (conventional), SEC14L1, KSR2, RASSF6, LUC7L2, TARSL2, Melanotransferrin, PRR15, KIAA1305, IDH2, GRP78, Pa…
6	Nevi and Melanomas	3840	3.78405e-09	4.71489e-07	3.78405e-09	4.71489e-07	70	K(+) channel, subfamily J, C77370, SV2C, TRIM49, E-cadherin (CTF2), Ankyrin-G, SPANXE, VLCSH1, PDZK3, LIG-1, HSP70, N-cadherin, NRF3, E-cadherin, SOX2, GATA-3, HOXA13, TMEM2L, FZD10, METRN, VDR, HAG-2, CYP27B1, N-cadherin (CTF1), N-cadherin (CTF2), Tcf(Lef), Plexin A1, SLITRK6, PP4R4, BLAP75, Oxygen-regulated protein 1, NOV, FHOD3, PKA-reg (cAMP-dependent), MSP, GALNT8, P-cadherin, Ephrin-B recep…	2.54788e-05	0.000197301	83	CD8 alpha, Endothelin-3, MAGEA8, MGMT, PCDHB5, Magea11, MIA, ZFR2, PCDHB4, CD8, MAGEC1, Cdt6 (angiopoietin-like), RSPH10B, MHC class II beta chain, Cadherin 18 (or 14), type II, GRO-2, Makorin-3, PAI2, Guanylate cyclase, CNG-beta, Synaptotagmin, PDE, PTPRR, Geminin, PCDHB2, ATP2C2, Galpha(i)-specific peptide GPCRs, STAR, INDO, HLA-DPB2, MMP-1, G-protein gamma, UGT2B28, PCDHB3, RGS1, Cyclin E, FMN…	0.290616	0.684299	55	CIITA, PALM2, MAZR, Prolylcarboxypeptidase, PTCH1, Syk, ZNF135, CPNE2, Neuropilin-2, SLAC2-B, TLE1, PAPP-A, KIAA1147, ITGA9, Olfactory receptor, PKC-alpha, ADPRHL1, APLP2 active fragment, KIAA1688, ORP-family, ERMP1, CBWD1, MSH6, CD34, ROCK, Ionotropic glutamate receptor, C9orf64, LHX4, cPKC (conventional), SEC14L1, KSR2, RASSF6, LUC7L2, TARSL2, Melanotransferrin, PRR15, KIAA1305, IDH2, GRP78, Pa…
7	Breast Neoplasms	8827	3.88345e-09	4.71489e-07	3.88345e-09	4.71489e-07	123	CHST9, K(+) channel, subfamily J, C77370, RNF138, MAL2, STK4, TRIM49, E-cadherin (CTF2), Ankyrin-G, CPXM2, NHS, SERA, BCAT1, Neuroligin 1, LGR6, PDZK3, LIG-1, SIA7A, CDH1, APXL, TMEM28, PRKAR2B, USP51, HSP70, Neuregulin 2, LIPE, N-cadherin, NRF3, E-cadherin, SLFN11, SOX2, GATA-3, PACE4, C6orf168, HOXA13, TUBAL3, TMEM2L, FZD10, COX-1 (PTGS1), VDR, HAG-2, CYP27B1, HBP17, N-cadherin (CTF1), LCTL, N-…	0.000410528	0.00223542	154	CD8 alpha, NPY, Endothelin-3, MAGEA8, PPP1R1C, MOXD1, MGMT, PCDHB5, TMPRSS4, LRRC48, UNC5B, SPRR1A, SPRY2, SIX1, IL-18, PCDHB4, CD8, MAGEC1, Osteoglycin, RSPH10B, MHC class II beta chain, Cadherin 18 (or 14), type II, NEFM, GRO-2, Alpha-2C-1 adrenergic receptor, MSX1, Makorin-3, BChE, PAI2, Troponin T, cardiac, Guanylate cyclase, AASS, CNG-beta, Glycogen phosphorylase, S100A7, Synaptotagmin, SLIT…	0.0156418	0.293785	136	Plexin A2, PALM2, YES, PTCH1, Syk, SNRPD2 (SMD2), Caspase-2, Ubiquitin, PHK alpha, PER2, FMO5, SLAC2-B, DDR1, PAPP-A, KIAA1147, ITGA9, GALNT6, Olfactory receptor, CXADR, ZNF233, PTPRF (LAR), Aquaporin 5, HSF1, PKC-alpha, ZNF142, Zizimin 1, APLP2 active fragment, NCOA2 (GRIP1/TIF2), CRP3 (MLP), UGT2A3, ERG1, ORP-family, TLR5, MCM3, BAZ1B, ZNF406, Ep-CAM, SLC4A4, ZNF610, EML4/ALK fusion protein, OR…
8	Breast Diseases	8829	3.94552e-09	4.71489e-07	3.94552e-09	4.71489e-07	123	CHST9, K(+) channel, subfamily J, C77370, RNF138, MAL2, STK4, TRIM49, E-cadherin (CTF2), Ankyrin-G, CPXM2, NHS, SERA, BCAT1, Neuroligin 1, LGR6, PDZK3, LIG-1, SIA7A, CDH1, APXL, TMEM28, PRKAR2B, USP51, HSP70, Neuregulin 2, LIPE, N-cadherin, NRF3, E-cadherin, SLFN11, SOX2, GATA-3, PACE4, C6orf168, HOXA13, TUBAL3, TMEM2L, FZD10, COX-1 (PTGS1), VDR, HAG-2, CYP27B1, HBP17, N-cadherin (CTF1), LCTL, N-…	0.000415424	0.00225412	154	CD8 alpha, NPY, Endothelin-3, MAGEA8, PPP1R1C, MOXD1, MGMT, PCDHB5, TMPRSS4, LRRC48, UNC5B, SPRR1A, SPRY2, SIX1, IL-18, PCDHB4, CD8, MAGEC1, Osteoglycin, RSPH10B, MHC class II beta chain, Cadherin 18 (or 14), type II, NEFM, GRO-2, Alpha-2C-1 adrenergic receptor, MSX1, Makorin-3, BChE, PAI2, Troponin T, cardiac, Guanylate cyclase, AASS, CNG-beta, Glycogen phosphorylase, S100A7, Synaptotagmin, SLIT…	0.0157672	0.293785	136	Plexin A2, PALM2, YES, PTCH1, Syk, SNRPD2 (SMD2), Caspase-2, Ubiquitin, PHK alpha, PER2, FMO5, SLAC2-B, DDR1, PAPP-A, KIAA1147, ITGA9, GALNT6, Olfactory receptor, CXADR, ZNF233, PTPRF (LAR), Aquaporin 5, HSF1, PKC-alpha, ZNF142, Zizimin 1, APLP2 active fragment, NCOA2 (GRIP1/TIF2), CRP3 (MLP), UGT2A3, ERG1, ORP-family, TLR5, MCM3, BAZ1B, ZNF406, Ep-CAM, SLC4A4, ZNF610, EML4/ALK fusion protein, OR…
9	Digestive System Neoplasms	11995	7.09016e-09	7.53132e-07	7.09016e-09	7.53132e-07	151	K(+) channel, subfamily J, C77370, RNF138, MAL2, STK4, SV2C, TRIM49, E-cadherin (CTF2), Ankyrin-G, CPXM2, NHS, MKP-3, VLCSH1, Krm2, SERA, BCAT1, Neuroligin 1, LGR6, LRRTM1, PDZK3, LIG-1, SIA7A, CDH1, PRKAR2B, USP51, HSP70, Neuregulin 2, LIPE, STXBP6, N-cadherin, NRF3, SIAT1, NEFL, E-cadherin, SLFN11, SOX2, GATA-3, Protocadherin 7, C6orf168, HOXA13, Calpain 13, AFP, TUBAL3, TMEM2L, FZD10, COX-1 (P…	1.06227e-06	1.18621e-05	211	CD8 alpha, NPY, Endothelin-3, ESE3, AKAP12, MOXD1, MGMT, PCDHB5, TMPRSS4, CCL28, UNC5B, Magea11, SPRR1A, MIA, FAM111B, SPRY2, SIX1, BHMT2, IL-18, Angiotensin II, CD8, MAGEC1, Osteoglycin, MHC class II beta chain, Cadherin 18 (or 14), type II, CRTL1, NEFM, GRO-2, Makorin-3, WBSCR27, BChE, PAI2, BST1, Troponin T, cardiac, Guanylate cyclase, AASS, CNG-beta, NDRG2, Glycogen phosphorylase, Dermatopont…	0.0633577	0.419171	173	CIITA, Plexin A2, MAGI-3, PALM2, YES, GINS3, Syntaxin 17, Csp, MAZR, PTCH1, Syk, Syntaxin 8, ZNF135, TUG1, SERP1, ZFR, CPNE2, Caspase-2, Neuropilin-2, Ubiquitin, PHK alpha, PER2, RNF145, MESDC2, FMO5, SLAC2-B, DDR1, SLC5A8, CrkL, TLE1, WDFY1, PAPP-A, ITGA9, GALNT6, Olfactory receptor, CXADR, ZNF233, PTPRF (LAR), EIF1AX, Aquaporin 5, HSF1, PKC-alpha, ADPRHL1, UNG1, Zizimin 1, X11, NCOA2 (GRIP1/TIF…
10	Adenocarcinoma	5258	1.18685e-08	1.13463e-06	1.18685e-08	1.13463e-06	85	K(+) channel, subfamily J, C77370, MAL2, STK4, TRIM49, E-cadherin (CTF2), Ankyrin-G, NHS, MKP-3, VLCSH1, Neuroligin 1, LRRTM1, PDZK3, LIG-1, CDH1, HSP70, Neuregulin 2, N-cadherin, SIAT1, E-cadherin, SOX2, GATA-3, Protocadherin 7, C6orf168, CYLD, AFP, TUBAL3, COX-1 (PTGS1), VDR, HAG-2, HDGFRP3, CYP27B1, SERTAD4, HBP17, N-cadherin (CTF1), N-cadherin (CTF2), Tcf(Lef), PCDHB8, Plexin A1, Carbohydrate…	1.30207e-07	2.13456e-06	115	CD8 alpha, Endothelin-3, AKAP12, MGMT, TMPRSS4, SPRR1A, FAM111B, SPRY2, SIX1, IL-18, CD8, MAGEC1, Osteoglycin, MHC class II beta chain, CRTL1, GRO-2, BChE, PAI2, Troponin T, cardiac, Guanylate cyclase, CNG-beta, NDRG2, S100A7, Synaptotagmin, NALP2, PDE, TIMP4, FAM58A, Geminin, Claudin-6, NAT-1, Matrilysin (MMP-7), SCCA-1, A26B3, L-FABP, Galpha(i)-specific peptide GPCRs, Metallothionein-I, TFF3, H…	0.0430552	0.361529	83	CIITA, Plexin A2, YES, Csp, PTCH1, Syk, ZNF135, SERP1, Caspase-2, Neuropilin-2, Ubiquitin, PER2, SLAC2-B, GALNT6, Olfactory receptor, CXADR, Aquaporin 5, HSF1, PKC-alpha, X11, NCOA2 (GRIP1/TIF2), ZNF24 (ZNF191), ERG1, ORP-family, TRIM32, Ep-CAM, CHP1, SLC4A4, ZNF610, U2AF35, EML4/ALK fusion protein, MSH6, P52rIPK, CAP-G2, CD34, ROCK, Ionotropic glutamate receptor, SMAD7, CAP-G/G2, UBC, Nucleolin,…
