# Supplementary material for: EMDomics: a robust and powerful method for the identification of genes differentially expressed between heterogeneous classes
Source: Bioinformatics. 2015 Oct 29;32(4):533–41. doi: 10.1093/bioinformatics/btv634 (PMC4743632; doi:10.1093/bioinformatics/btv634)
Supplement: Supplementary Data [file supp_btv634_suppl_data.zip › Supplementary_File5.xlsx]

## Sheet: DiffE.limma.EMD.SAM.KS.cvm_v2.t
Gene	mean.Res	mean.Sen	logFC	EMD	EMD.FDR	ks.statiatic	ks.pValue	ks.adj.pValue	cvm.statiatic	cvm.FDR
MAGEA9	-2.22735	-3.1013	0.873949	4.53577	0	0.225358	0.00830515	0.428866	0.466383	0
EYA4	0.361726	-0.501466	0.863192	4.24682	0	0.250636	0.00226505	0.342041	0.603453	0
FGFBP1	-0.35589	0.468248	-0.824139	4.1159	0	0.184261	0.0511443	0.587417	0.499392	0
PON3	-0.964407	-1.72273	0.758327	3.90485	0	0.161765	0.118513	0.704907	0.456883	0
ZYG11A	-1.60655	-2.37893	0.772373	3.89801	0	0.233148	0.00564731	0.411984	0.591121	0
CHST9	-1.21869	-0.441348	-0.777341	3.87703	0	0.185533	0.0486118	0.580902	0.429791	0
CPXM2	2.84522	3.58107	-0.73584	3.81391	0	0.234102	0.00538195	0.411984	0.478027	0
TSPAN8	-2.1727	-1.48968	-0.683015	3.76685	0	0.200636	0.0258957	0.542388	0.432658	0
SLITRK6	-0.173896	0.514325	-0.688221	3.69054	0	0.231638	0.00609203	0.411984	0.48094	0
MAL	-0.233756	-0.931816	0.69806	3.60191	0	0.220906	0.0102922	0.447929	0.46736	0
TDRD9	-0.9636	-1.66393	0.700329	3.57575	0	0.183307	0.0531177	0.595118	0.446273	0
SERTAD4	-0.614712	0.0355151	-0.650227	3.54754	0	0.267965	0.000858274	0.305354	0.553277	0
SLC27A6	0.898469	1.59304	-0.694572	3.52202	0	0.22186	0.00983337	0.446306	0.448728	0
PROM1	-0.141975	0.538785	-0.680759	3.50056	0	0.163831	0.110211	0.696675	0.375304	0
DSCR8	-3.83602	-4.51926	0.683239	3.48609	0	0.190859	0.0391503	0.555315	0.337796	0
LIPG	0.248352	0.951704	-0.703351	3.47178	0	0.279491	0.000434215	0.235599	0.620652	0
PITX2	-2.03334	-2.00474	-0.0286052	3.44006	0	0.171383	0.083859	0.652839	0.311819	0
MATN2	0.645611	1.31311	-0.667498	3.43776	0	0.335771	1.03236e-05	0.0835203	0.728864	0
MMP10	1.50498	2.07601	-0.571025	3.43148	0	0.161049	0.121503	0.705036	0.364375	0
SV2C	1.9498	2.629	-0.679198	3.41956	0	0.197615	0.0294878	0.542388	0.41361	0
SFRP2	-0.725176	-1.38739	0.662212	3.34682	0	0.135294	0.276383	0.824015	0.275998	0
BCAT1	-0.656922	0.000162239	-0.657084	3.23092	0	0.195548	0.0321921	0.542388	0.36794	0
SOX2	-3.65614	-3.07826	-0.577888	3.20708	0	0.193641	0.0348794	0.544476	0.385426	0
SIX1	-1.06834	-0.536087	-0.532252	3.17464	0	0.208903	0.017966	0.494908	0.381247	0
STXBP6	1.39877	2.02073	-0.621965	3.13752	0	0.225835	0.00811438	0.428866	0.440291	0
GJB1	-0.318858	0.282137	-0.600994	3.11614	0	0.286963	0.000274922	0.225925	0.546904	0
CDH2	-0.390232	0.235362	-0.625594	3.09571	0	0.16876	0.0923386	0.669868	0.2999	0
C10orf81	2.77923	3.40082	-0.621583	3.09499	0	0.169634	0.0894357	0.666605	0.269735	0
SUSD4	1.60931	2.22903	-0.619713	3.08267	0	0.277663	0.000484703	0.235599	0.524223	0
LRRC3B	1.53534	2.12819	-0.592858	3.07432	0	0.226073	0.0080205	0.428866	0.40586	0
SERPINB3	-2.73316	-3.32989	0.596729	3.05652	0	0.181399	0.057262	0.604353	0.245805	0
CLDN10	1.66682	2.23626	-0.56944	3.00024	0	0.213116	0.0148276	0.469162	0.334855	0
SLC5A1	2.64267	3.19983	-0.557158	2.99475	0	0.206677	0.0198531	0.504522	0.381139	0
C9orf47	2.12116	1.52074	0.600422	2.97925	0	0.182512	0.054812	0.599031	0.273824	0
C5orf23	-0.196754	0.390446	-0.5872	2.97607	0	0.224404	0.00869896	0.432858	0.338767	0
FLJ21963	-0.493923	-1.08131	0.587383	2.97075	0	0.253895	0.00189655	0.342041	0.438098	0
CAPN13	1.66262	2.22458	-0.561958	2.91797	0	0.194833	0.0331777	0.544197	0.328866	0
RP13-36C9.6	-1.57111	-2.12473	0.553617	2.88704	0	0.0970588	0.689202	0.965917	0.182844	0
CRABP1	-0.205459	0.338007	-0.543466	2.87973	0	0.184817	0.0500226	0.580902	0.29944	0
FZD10	1.18064	1.76548	-0.58484	2.86701	0	0.123529	0.382218	0.876298	0.211022	0
KCNJ16	2.47695	3.02524	-0.548292	2.84531	0	0.175835	0.0709704	0.635949	0.318733	0
C6orf142	0.325243	-0.192442	0.517684	2.81272	0	0.240859	0.00380575	0.381852	0.316848	0
NPY	0.139151	-0.361651	0.500802	2.78784	0	0.152862	0.160322	0.74162	0.228814	0
SLC26A9	1.21374	1.72599	-0.512254	2.7837	0	0.169793	0.0889162	0.665247	0.313554	0
ITLN1	1.83086	2.39211	-0.561251	2.75008	0	0.21566	0.0131802	0.458948	0.333624	0
AGR3	-0.306963	0.151076	-0.458039	2.74595	0	0.167329	0.0972586	0.678639	0.269174	0
LGALS7	2.47181	1.93544	0.53637	2.73521	0	0.200874	0.0256293	0.540308	0.312815	0
SERPINB4	-2.50957	-3.01542	0.505844	2.7345	0	0.177107	0.0676128	0.627794	0.206137	0
AGR2	-2.82296	-2.29261	-0.530352	2.72305	0	0.221622	0.00994631	0.446306	0.359384	0
C16orf73	-3.0531	-3.54333	0.490229	2.70723	0	0.216296	0.012795	0.458948	0.330742	0
MMP1	-3.28778	-2.83979	-0.447984	2.69944	0	0.197138	0.0300934	0.542388	0.300706	0
SCRG1	-0.126729	-0.674697	0.547968	2.6934	0	0.112957	0.496198	0.910421	0.176616	0
IGF2	-0.79766	-1.31036	0.512702	2.68808	0	0.210175	0.0169611	0.482095	0.270871	0
LGR5	0.0784882	0.626033	-0.547545	2.68116	0	0.255644	0.00172257	0.342041	0.354275	0
MAGEC2	-4.87203	-5.30364	0.431605	2.67734	0	0.168521	0.0931438	0.669868	0.242973	0
CT45-6	-1.27444	-1.77543	0.50099	2.64293	0	0.086566	0.813226	0.991229	0.153754	0
TUBAL3	-1.08339	-1.60171	0.518325	2.63418	0	0.205405	0.0210091	0.508914	0.315967	0
SLC16A8	1.10033	0.584172	0.516157	2.63164	0	0.240382	0.00390126	0.381852	0.360318	0
NLGN1	-2.42849	-1.94222	-0.486277	2.62711	0	0.176789	0.0684392	0.627794	0.260099	0
XAGE3	-0.901551	-1.41748	0.515929	2.62663	0	0.157472	0.137397	0.717558	0.211576	0
VDR	0.791996	1.31213	-0.520131	2.62226	0	0.194277	0.0339625	0.544476	0.313593	0
GAP43	-2.51196	-3.03325	0.521285	2.61534	0	0.246661	0.00280395	0.351758	0.318095	0
hCG_1990170	1.63078	2.12637	-0.49559	2.60962	0	0.158506	0.132641	0.713933	0.255316	0
LCTL	-0.548476	-1.06392	0.515445	2.60604	0	0.331479	1.40654e-05	0.0835203	0.502008	0
MYL7	-1.03441	-1.54163	0.507211	2.60119	0	0.272973	0.000640596	0.259354	0.396438	0
FABP6	1.37757	0.883176	0.494396	2.58394	0	0.166375	0.100659	0.685448	0.242364	0
WDR69	2.40093	2.04882	0.352108	2.56645	0	0.147536	0.190489	0.7617	0.215277	0
FMN2	-1.66491	-2.16636	0.501449	2.56494	0	0.197297	0.0298903	0.542388	0.303087	0
LGR6	4.24134	4.73804	-0.496698	2.55437	0	0.178776	0.063412	0.619594	0.262246	0
SEMA5B	0.704932	1.14162	-0.436686	2.54197	0	0.219634	0.0109342	0.451825	0.340433	0
TMEM130	1.4304	1.9185	-0.488109	2.53537	0	0.219793	0.010852	0.451825	0.30817	0
DLGAP1	1.40752	1.90686	-0.499345	2.52989	0	0.237917	0.00443076	0.396631	0.345432	0
NPR3	-0.231068	0.270802	-0.501869	2.52393	0	0.19539	0.0324088	0.542388	0.292162	0
PPP1R1B	2.50322	2.94585	-0.442631	2.52321	0	0.186566	0.0466348	0.575313	0.315005	0
MGC13057	1.97721	2.47941	-0.502204	2.52218	0	0.17663	0.0688557	0.629641	0.216447	0
CYP4X1	3.55377	4.03303	-0.479259	2.51542	0	0.229412	0.00680592	0.413067	0.289763	0
MAGEC1	-3.9465	-4.44413	0.497629	2.51494	0	0.147297	0.191937	0.763206	0.190039	0
AADAC	3.18579	3.67663	-0.49084	2.51129	0	0.168998	0.0915392	0.669683	0.215894	0
ST6GALNAC1	1.26199	1.75241	-0.490421	2.50159	0	0.16558	0.103567	0.691506	0.224943	0
TCF15	0.240902	-0.233704	0.474606	2.49921	0	0.257472	0.00155661	0.342041	0.402777	0
AREG	-3.81336	-4.31377	0.500413	2.48251	0	0.189587	0.0412502	0.560451	0.238479	0
C3orf32	-1.5327	-2.0214	0.488696	2.48219	0	0.224642	0.00859895	0.432858	0.329215	0
PCDHB15	-0.235069	0.256263	-0.491332	2.4779	0	0.229412	0.00680592	0.413067	0.322683	0
DKK1	-5.64945	-6.05384	0.404393	2.45723	0	0.198092	0.0288929	0.542388	0.262522	0
VTCN1	3.87785	4.36397	-0.486121	2.45278	0	0.265898	0.000966874	0.320451	0.344066	0
LEMD1	3.30496	3.72788	-0.422918	2.44793	0	0.144515	0.209468	0.777387	0.166118	0
SERPINI2	2.49828	2.96901	-0.470727	2.43736	0	0.183863	0.0519587	0.589174	0.223657	0
COL11A1	4.10637	3.63352	0.472849	2.43418	0	0.135294	0.276383	0.824015	0.153894	0
POTE15	-1.0055	-1.46328	0.457781	2.43092	0	0.17504	0.0731401	0.63994	0.24797	0
GLIS3	1.68965	2.15521	-0.465554	2.42591	0	0.277742	0.000482397	0.235599	0.396702	0
PDZK1	-2.96739	-3.45398	0.486593	2.42409	0	0.186884	0.0460406	0.573781	0.257682	0
TRIM49	-0.61569	-1.12122	0.505534	2.42107	0	0.233863	0.0054472	0.411984	0.301387	0
FZD4	0.073674	0.552822	-0.479148	2.41272	0	0.323768	2.42711e-05	0.108092	0.408922	0
DEPDC6	1.47229	1.94997	-0.477681	2.40294	0	0.227424	0.00750692	0.428127	0.282148	0
NPNT	1.2465	1.64485	-0.398354	2.39237	0	0.232194	0.00592459	0.411984	0.347589	0
SLC16A9	1.31748	1.80272	-0.485238	2.39237	0	0.213116	0.0148276	0.469162	0.282026	0
KREMEN2	-0.159302	0.311839	-0.471141	2.38696	0	0.167806	0.0955948	0.673893	0.200186	0
PDZD2	1.54184	1.98941	-0.447572	2.38211	0	0.22663	0.00780528	0.428866	0.31608	0
OCA2	-1.43721	-1.15979	-0.277426	2.38052	0	0.251431	0.00216951	0.342041	0.316791	0
COLEC11	0.585791	1.01914	-0.433346	2.38045	0	0.123291	0.384602	0.87736	0.186867	0
PTN	1.69014	1.89799	-0.207848	2.3779	0	0.2062	0.0202798	0.505642	0.242619	0
FLJ46266	2.21307	1.76388	0.449193	2.36558	0	0.156359	0.142672	0.721718	0.184541	0
DACT2	1.67216	2.13541	-0.463249	2.36177	0	0.174086	0.0758178	0.642234	0.21294	0
EDN3	1.30307	1.54118	-0.238112	2.36002	0	0.0975358	0.683316	0.9647	0.141916	0
NLRP2	-0.573886	-0.887173	0.313287	2.34237	0	0.155087	0.1489	0.729678	0.22432	0
SIM2	-1.67841	-1.2462	-0.432218	2.33728	0	0.179094	0.0626377	0.61853	0.272506	0
PROM2	2.25131	2.72512	-0.473809	2.33514	0	0.166534	0.100085	0.684421	0.199276	0
C9orf135	1.53734	1.95854	-0.421192	2.32981	0	0.141256	0.231536	0.792244	0.179101	0
NEFL	-2.34965	-2.81736	0.467708	2.32703	0	0.217886	0.0118759	0.456562	0.221086	0
GPC5	-0.283205	-0.217922	-0.0652829	2.31717	0	0.191574	0.0380106	0.552751	0.222909	0
SYT13	1.44353	1.78403	-0.340497	2.31312	0	0.157393	0.137769	0.718866	0.179262	0
MAGEA11	-0.0805922	-0.544891	0.464299	2.30183	0	0.157234	0.138514	0.719562	0.223757	0
LYPD1	2.7578	3.22068	-0.462872	2.29547	0	0.157234	0.138514	0.719562	0.182235	0
PGRMC1	0.215451	0.669698	-0.454247	2.29165	0	0.231161	0.00623898	0.411984	0.299852	0
EPHB3	1.57274	2.03749	-0.464741	2.28919	0	0.240382	0.00390126	0.381852	0.292953	0
FOXL2	-1.32486	-0.905773	-0.419088	2.28903	0	0.145072	0.205866	0.776927	0.195497	0
FAM3D	1.35566	1.80732	-0.451659	2.28625	0	0.178378	0.0643914	0.619594	0.245245	0
MAGEA1	-3.6027	-4.05949	0.456787	2.28617	0	0.149762	0.177383	0.753791	0.192634	0
GALNT14	0.0932571	0.554743	-0.461486	2.27806	0	0.1593	0.129075	0.713194	0.174121	0
NPAS3	2.79446	3.23989	-0.445436	2.27496	0	0.217329	0.0121906	0.456562	0.264593	0
FBXO2	0.542385	0.124775	0.417611	2.27448	0	0.160095	0.125587	0.708577	0.218208	0
HSPB3	-0.810302	-1.16577	0.35547	2.27281	0	0.164865	0.106243	0.692189	0.236692	0
KCNN4	-0.785079	-0.338927	-0.446153	2.26963	0	0.21717	0.0122819	0.456562	0.29335	0
MPZL2	1.61069	2.0618	-0.451111	2.26916	0	0.267647	0.000874203	0.305354	0.355917	0
MAGEA8	-1.6391	-2.08946	0.450364	2.26916	0	0.135692	0.273215	0.822415	0.146442	0
LOC389458	0.542903	0.102571	0.440332	2.26804	0	0.286725	0.000279013	0.225925	0.335551	0
COL9A1	2.52232	2.08007	0.442247	2.26057	0.00531915	0.108426	0.549517	0.934074	0.132736	0
LOC400120	2.63913	3.07565	-0.436519	2.25787	0.00531915	0.149285	0.18013	0.756733	0.206058	0
JAKMIP2	-1.405	-0.971624	-0.433378	2.24865	0.00531915	0.163593	0.111143	0.696675	0.234088	0
CDH18	-1.93684	-1.93621	-0.000633669	2.24364	0.00531915	0.141574	0.229309	0.792244	0.126596	0
PCDHB16	-0.516919	-0.106227	-0.410692	2.23895	0.00531915	0.222178	0.00968459	0.446306	0.248545	0
PIP5K1B	-1.19608	-0.761786	-0.434299	2.23736	0.00531915	0.171781	0.0826333	0.651917	0.220579	0
OSTbeta	-0.602087	-1.01835	0.416264	2.23474	0.00531915	0.149046	0.181516	0.756733	0.186278	0
CPEB1	-1.50331	-1.93476	0.431449	2.2337	0.00531915	0.238633	0.00427061	0.394179	0.331775	0
AVIL	1.55843	1.98345	-0.425019	2.23037	0.00531915	0.241415	0.00369705	0.381852	0.317139	0
ARL14	-0.680386	-0.228231	-0.452155	2.2287	0.00531915	0.19213	0.0371443	0.550919	0.247838	0
BCHE	-3.51635	-3.93841	0.422061	2.22822	0.00531915	0.200159	0.0264357	0.542388	0.247398	0
VWC2	1.50297	1.93078	-0.427814	2.21383	0.00531915	0.147774	0.18905	0.7617	0.170903	0
OGN	-0.200555	-0.634835	0.43428	2.21383	0.00531915	0.123211	0.385399	0.877451	0.151419	0
CLSTN2	-0.453158	-0.0142838	-0.438874	2.21041	0.00531915	0.195151	0.0327364	0.54329	0.22476	0
PAGE4	0.21405	-0.206908	0.420958	2.20008	0.00531915	0.129571	0.324962	0.846845	0.150008	0
SERPINB2	-3.12033	-3.53848	0.418146	2.19714	0.00531915	0.216693	0.0125594	0.458948	0.250114	0
RAB27B	-1.44307	-1.01173	-0.431335	2.19412	0.00531915	0.23744	0.00454057	0.400079	0.312823	0
CHST6	0.0667314	0.440341	-0.37361	2.1907	0.00531915	0.165024	0.105644	0.691635	0.232509	0
CNGB3	1.52032	1.08517	0.435152	2.18847	0.00531915	0.189825	0.0408492	0.55847	0.230566	0
FABP1	-6.2274	-6.57394	0.346537	2.18378	0.00531915	0.317488	3.74921e-05	0.133577	0.327145	0
C20orf199	-0.0958941	-0.50705	0.411156	2.18013	0.00531915	0.310493	6.0249e-05	0.172095	0.439812	0
RNF125	-0.885941	-0.478948	-0.406993	2.17838	0.00531915	0.206916	0.0196428	0.504522	0.261989	0
FOXD4L2	-0.314169	0.111163	-0.425332	2.17194	0.00531915	0.278219	0.000468781	0.235599	0.347001	0
PCDHB8	-0.0108549	0.397431	-0.408286	2.16924	0.00531915	0.192687	0.0362953	0.547431	0.253536	0
MYBPHL	0.340686	-0.0731126	0.413799	2.16765	0.00531915	0.162798	0.1143	0.699702	0.176542	0
GLI2	-0.414671	0.0176935	-0.432365	2.16256	0.00531915	0.191415	0.0382613	0.552813	0.226978	0
C21orf90	-1.08768	-1.45532	0.367638	2.15811	0.00531915	0.247933	0.00261981	0.343157	0.294206	0
LRRTM1	2.96812	3.38104	-0.412923	2.15644	0.00531915	0.179014	0.0628305	0.619061	0.233337	0
MSX1	-0.0888524	-0.223353	0.134501	2.15644	0.00531915	0.176153	0.070118	0.635004	0.19538	0
SDF2L1	-1.31074	-0.904757	-0.40598	2.15072	0.00531915	0.276471	0.000520549	0.244028	0.363268	0
CDH3	1.28356	1.69805	-0.41449	2.14968	0.00531915	0.214865	0.0136764	0.461422	0.275204	0
FLJ38723	0.92338	0.507354	0.416027	2.1465	0.00531915	0.155087	0.1489	0.729678	0.124919	0.000926784
ITGBL1	-0.485808	-0.91665	0.430842	2.14491	0.00531915	0.123211	0.385399	0.877451	0.139389	0
KCTD14	1.35971	1.76495	-0.405238	2.14388	0.00531915	0.211606	0.0158911	0.47899	0.269929	0
AYTL1	-0.441348	-0.00496678	-0.436381	2.14332	0.00531915	0.206836	0.0197127	0.504522	0.244792	0
PIGR	1.44877	1.82443	-0.375651	2.14245	0.00531915	0.151113	0.169778	0.749632	0.229021	0
STMN2	1.1744	0.806244	0.368153	2.14118	0.00531915	0.134976	0.278937	0.824651	0.168542	0
PCSK6	-2.22829	-1.81671	-0.411579	2.1407	0.00531915	0.227186	0.00759532	0.428127	0.30482	0
RASEF	1.15107	1.57102	-0.419952	2.13728	0.00531915	0.149046	0.181516	0.756733	0.166541	0
PCDHB2	0.00445314	0.347418	-0.342965	2.13633	0.00531915	0.27973	0.000428007	0.235599	0.269331	0
C10orf114	1.89418	1.60836	0.285821	2.13172	0.00531915	0.144277	0.211026	0.777661	0.159244	0
PPP1R1C	-0.980777	-0.620614	-0.360164	2.13108	0.00531915	0.165342	0.104453	0.691635	0.198552	0
KCTD1	2.17951	2.61398	-0.434468	2.12727	0.00531915	0.295946	0.000156192	0.198744	0.360235	0
LPHN2	1.33159	1.72121	-0.389624	2.11645	0.00531915	0.177107	0.0676128	0.627794	0.188741	0
LSAMP	-1.99086	-2.40677	0.415912	2.1155	0.00531915	0.198649	0.0282123	0.542388	0.214936	0
GCNT1	-0.199626	0.227237	-0.426863	2.11248	0.00531915	0.286963	0.000274922	0.225925	0.353076	0
CCL28	0.301039	-0.0950834	0.396123	2.11137	0.00531915	0.16399	0.109593	0.696001	0.19211	0
RNF138	-0.966703	-0.570998	-0.395705	2.10843	0.00531915	0.244674	0.00311574	0.36176	0.316805	0
CST9L	0.00346314	0.341381	-0.337918	2.10779	0.00531915	0.165103	0.105345	0.691635	0.165424	0
PCDHB10	0.409718	0.793236	-0.383519	2.10747	0.00531915	0.199603	0.0270784	0.542388	0.230936	0
ACTBL1	-0.492379	-0.900036	0.407657	2.10739	0.00531915	0.165262	0.104749	0.691635	0.191072	0
FLJ21511	1.1678	1.57655	-0.408748	2.10278	0.00531915	0.160095	0.125587	0.708577	0.197118	0
PAGE1	-2.9585	-3.39204	0.433537	2.10151	0.00531915	0.118919	0.4299	0.89205	0.122863	0.000926784
ASPN	3.81442	3.43635	0.378062	2.09682	0.00531915	0.108029	0.554292	0.935762	0.124416	0.000926784
MST1	-1.41651	-1.82034	0.403828	2.0942	0.00531915	0.223688	0.00900536	0.434746	0.304318	0
POU2AF1	-3.37378	-3.00043	-0.373344	2.09157	0.00531915	0.153816	0.155344	0.736375	0.165546	0
SLC7A11	-1.70915	-1.28319	-0.425967	2.08609	0.00531915	0.215898	0.0130345	0.458948	0.256022	0
LRIG1	1.65868	2.05974	-0.40106	2.08514	0.00531915	0.180366	0.0596207	0.611095	0.230399	0
NLGN4X	0.00159588	0.305636	-0.30404	2.08514	0.00531915	0.152305	0.163284	0.745831	0.170703	0
TFF3	-0.806349	-0.572124	-0.234225	2.08156	0.00531915	0.126312	0.355096	0.861692	0.146119	0
PTGS1	2.08538	2.49895	-0.413572	2.07917	0.00531915	0.218124	0.0117433	0.456562	0.235644	0
CXCR7	-0.173499	0.230241	-0.40374	2.07758	0.00531915	0.135453	0.275113	0.822568	0.156818	0
SPRY2	-0.896524	-0.486179	-0.410345	2.07584	0.00735294	0.197377	0.0297892	0.542388	0.212323	0
C6orf54	0.730857	0.369333	0.361525	2.06955	0.00735294	0.163037	0.113345	0.699145	0.180742	0
GLULD1	0.984813	1.2315	-0.246691	2.0682	0.00735294	0.168362	0.0936839	0.669966	0.152954	0
SRD5A2	2.00918	1.65689	0.352293	2.06812	0.00735294	0.144992	0.206378	0.776927	0.191882	0
NCALD	1.9268	2.32442	-0.397628	2.06781	0.00735294	0.239428	0.00409891	0.389993	0.300982	0
CADPS	-0.331033	-0.101683	-0.22935	2.06661	0.00735294	0.129332	0.327106	0.846845	0.156973	0
VSTM2L	1.78206	1.3965	0.385564	2.06367	0.00735294	0.182353	0.0551564	0.599485	0.196584	0
MT1E	1.12941	0.796633	0.33278	2.06304	0.00735294	0.143561	0.215753	0.78104	0.172757	0
HAL	-0.658119	-1.02127	0.363152	2.06145	0.00735294	0.183863	0.0519587	0.589174	0.192277	0
FAM59A	0.59179	1.00892	-0.417133	2.0597	0.00735294	0.284738	0.000315415	0.235599	0.300637	0
INA	-1.22698	-1.4209	0.193917	2.0589	0.00735294	0.158108	0.134454	0.713933	0.166439	0
AASS	-1.22862	-1.59006	0.361439	2.05763	0.00735294	0.217329	0.0121906	0.456562	0.257829	0
B3GAT1	-2.38338	-2.16295	-0.220434	2.05731	0.00735294	0.141335	0.230977	0.792244	0.148759	0
SHROOM2	-0.302191	0.114783	-0.416974	2.05254	0.00735294	0.231638	0.00609203	0.411984	0.250357	0
MT1M	1.08943	0.779041	0.310387	2.0508	0.00735294	0.165103	0.105345	0.691635	0.195773	0
MYRIP	1.47095	1.87323	-0.402284	2.04984	0.00735294	0.177107	0.0676128	0.627794	0.195776	0
C9orf50	1.62298	2.00478	-0.381799	2.04952	0.00735294	0.244197	0.00319518	0.36176	0.294608	0
LARGE	-0.485548	-0.0840946	-0.401453	2.04579	0.00735294	0.175278	0.0724834	0.639217	0.178765	0
RGS22	-0.969527	-1.34294	0.373414	2.04507	0.00735294	0.17186	0.0823899	0.651917	0.206842	0
EBF3	1.6176	1.21338	0.404216	2.0407	0.00735294	0.178537	0.0639981	0.619594	0.20465	0
FOXA1	-5.20568	-5.0942	-0.11148	2.04062	0.00735294	0.14062	0.236039	0.794258	0.152016	0
MARCO	2.98913	3.38903	-0.399892	2.03919	0.00735294	0.160493	0.123872	0.708169	0.192742	0
ZSWIM5	-2.11267	-1.70205	-0.410622	2.03553	0.00735294	0.232909	0.0057155	0.411984	0.304718	0
MMP7	7.00499	7.40753	-0.402543	2.03466	0.00735294	0.135056	0.278297	0.824651	0.165482	0
ALDH1A1	-0.626232	-0.234236	-0.391996	2.03394	0.00735294	0.178537	0.0639981	0.619594	0.184729	0
RLN1	0.928931	1.3256	-0.396667	2.03251	0.00735294	0.186089	0.0475384	0.578054	0.181201	0
GALNT8	0.545499	0.136756	0.408743	2.02814	0.00735294	0.231638	0.00609203	0.411984	0.276774	0
ANXA8L2	-0.712046	-1.10842	0.396378	2.02647	0.00735294	0.278458	0.000462109	0.235599	0.254604	0
EVI1	3.97477	4.32381	-0.349045	2.02393	0.00735294	0.275914	0.000538116	0.245795	0.309945	0
SORCS1	-1.44719	-1.43001	-0.0171857	2.02265	0.00735294	0.205644	0.0207879	0.508914	0.187971	0
TMPRSS4	2.34791	2.71201	-0.364097	2.01367	0.00735294	0.204134	0.0222246	0.51342	0.238278	0
CDH1	0.636497	1.01557	-0.379069	2.00835	0.00735294	0.200318	0.0262546	0.542388	0.196331	0
GATA6	1.96084	2.35426	-0.393425	2.00397	0.00735294	0.109062	0.541907	0.931628	0.113615	0.00222222
LPPR4	1.97069	2.2606	-0.289909	2.0035	0.00735294	0.160731	0.122852	0.706192	0.192457	0
AQP6	1.17079	1.56207	-0.391282	2.00167	0.00735294	0.238156	0.00437677	0.396631	0.271308	0
LINGO1	0.286395	0.686263	-0.399868	1.99952	0.00735294	0.232671	0.00578444	0.411984	0.262427	0
PCDHB5	0.249816	0.634175	-0.384359	1.99706	0.00735294	0.181399	0.057262	0.604353	0.185617	0
IL17RD	0.442473	0.803282	-0.360809	1.99412	0.00735294	0.197138	0.0300934	0.542388	0.213941	0
PTCHD1	-1.46482	-1.09255	-0.372272	1.99261	0.00735294	0.176391	0.0694844	0.632475	0.207129	0
EXTL1	-0.675179	-1.0622	0.387018	1.98927	0.00735294	0.213672	0.0144522	0.467359	0.302031	0
CCDC48	2.06307	2.44613	-0.383057	1.98355	0.00735294	0.181081	0.0579791	0.604353	0.197192	0
BHMT2	-0.904864	-1.22651	0.321645	1.98355	0.00735294	0.186089	0.0475384	0.578054	0.17786	0
PNLIPRP2	-1.27537	-1.68325	0.407879	1.97798	0.00735294	0.20779	0.0188885	0.50256	0.250378	0
HOXB6	0.898637	0.980305	-0.0816681	1.97536	0.00735294	0.151351	0.168463	0.749201	0.174564	0
COX7B2	0.367306	0.0374104	0.329896	1.97178	0.00735294	0.105405	0.586119	0.94779	0.124571	0.000926784
TSPAN7	-1.24334	-0.86039	-0.382946	1.97115	0.00735294	0.176073	0.0703303	0.635004	0.179964	0
GABRP	0.875737	1.2837	-0.407966	1.96749	0.00735294	0.156359	0.142672	0.721718	0.171874	0
NGEF	-0.735126	-0.340745	-0.394381	1.96526	0.00735294	0.176868	0.0682318	0.627794	0.191466	0
CGB1	0.832405	0.432659	0.399746	1.96113	0.00735294	0.138474	0.251722	0.805782	0.10461	0.00443038
C9orf61	-0.403723	-0.0261954	-0.377527	1.95986	0.00735294	0.231161	0.00623898	0.411984	0.285277	0
BCL11A	0.374813	0.737753	-0.36294	1.95708	0.00735294	0.184817	0.0500226	0.580902	0.210211	0
SLITRK4	0.877872	1.10436	-0.226491	1.9566	0.00735294	0.163355	0.112083	0.696675	0.147617	0
KIAA1324	-2.14669	-1.76831	-0.378378	1.95644	0.00735294	0.158347	0.133364	0.713933	0.155073	0
CXCL1	-0.0536882	0.262133	-0.315821	1.95302	0.00735294	0.154769	0.15049	0.729678	0.144539	0
ERP27	3.30957	3.55029	-0.240712	1.95215	0.00735294	0.195628	0.0320842	0.542388	0.179787	0
ACTN2	-0.184162	-0.578256	0.394093	1.95207	0.00735294	0.173052	0.0788118	0.64758	0.165585	0
GYG2	-1.19178	-0.807378	-0.384399	1.95032	0.00735294	0.166057	0.101814	0.68675	0.206919	0
MEOX1	1.7188	2.05881	-0.340003	1.94666	0.00735294	0.15461	0.151291	0.731523	0.161419	0
AKAP12	-0.550662	-0.935511	0.384849	1.94515	0.00735294	0.243641	0.00329023	0.366326	0.21339	0
MKRN3	-1.40699	-1.78734	0.38035	1.94205	0.00735294	0.15787	0.135552	0.714238	0.181076	0
SAPS1	0.468543	0.0901163	0.378426	1.94141	0.00735294	0.187599	0.0447278	0.568723	0.147661	0
USP51	0.613591	0.994598	-0.381007	1.94126	0.00735294	0.225676	0.00817753	0.428866	0.263731	0
LAMA3	1.39525	1.78314	-0.387895	1.93983	0.00735294	0.152067	0.164567	0.748046	0.171693	0
PDE1A	0.255537	-0.12896	0.384496	1.93911	0.00735294	0.132273	0.301332	0.836256	0.142298	0
UTS2	-5.71282	-5.97693	0.264109	1.93816	0.00735294	0.202862	0.0235023	0.520734	0.215487	0
HIST1H1C	-1.40722	-1.02357	-0.383652	1.93657	0.00735294	0.147377	0.191453	0.763206	0.142255	0
HTR3A	1.82063	2.19712	-0.376482	1.93529	0.00735294	0.173132	0.078578	0.64758	0.176741	0
METRN	-1.06782	-0.687358	-0.380461	1.93275	0.00735294	0.206916	0.0196428	0.504522	0.189951	0
NEFM	-2.28145	-2.6485	0.367056	1.93243	0.00735294	0.205564	0.0208614	0.508914	0.233091	0
LRG1	0.324572	0.56606	-0.241488	1.93204	0.00735294	0.144515	0.209468	0.777387	0.149199	0
MAGEA12	-3.78643	-4.17191	0.385477	1.93132	0.00735294	0.246105	0.00288821	0.356894	0.221734	0
C6orf168	-0.695025	-0.34501	-0.350015	1.93029	0.00735294	0.206677	0.0198531	0.504522	0.224249	0
NPAS2	-0.0907606	0.296652	-0.387412	1.92941	0.00735294	0.220668	0.0104099	0.447929	0.27219	0
SNCA	-2.54273	-2.90919	0.366456	1.92583	0.00735294	0.277504	0.000489344	0.235599	0.308701	0
RMI1	-0.433812	-0.0593503	-0.374461	1.92409	0.00735294	0.263434	0.00111312	0.333092	0.275356	0
CSAG1	-2.79742	-3.19552	0.398097	1.92329	0.00735294	0.159062	0.130136	0.713308	0.148439	0
HIST1H2BK	-0.517652	-0.172704	-0.344948	1.92194	0.00735294	0.169873	0.0886574	0.664986	0.211303	0
VNN1	0.400015	0.0388495	0.361165	1.92106	0.00735294	0.166534	0.100085	0.684421	0.164456	0
FHOD3	-0.722039	-0.327827	-0.394212	1.92043	0.00735294	0.202146	0.0242493	0.530683	0.17799	0
MT1H	0.139176	-0.118535	0.257711	1.91979	0.00735294	0.146264	0.19831	0.76848	0.127008	0
CCDC89	2.44089	2.83555	-0.39466	1.91598	0.00735294	0.193402	0.0352287	0.544476	0.198765	0
PCP4	0.296307	-0.0269527	0.32326	1.91574	0.00735294	0.127107	0.347582	0.857119	0.136365	0
C9orf19	1.30322	1.67472	-0.371499	1.91518	0.00735294	0.235612	0.00498506	0.411129	0.260021	0
MIA	-3.04195	-2.67769	-0.364262	1.91502	0.00735294	0.153339	0.157817	0.740025	0.156543	0
DMRT1	1.22054	1.56785	-0.347315	1.91383	0.0108696	0.152623	0.161586	0.744015	0.176122	0
KIAA0574	0.770783	1.12791	-0.357128	1.9124	0.0108696	0.178855	0.0632176	0.619594	0.194259	0
C1orf110	0.771882	1.13916	-0.367273	1.91208	0.0108696	0.178855	0.0632176	0.619594	0.209839	0
PRKAR2B	-1.36602	-0.994329	-0.371687	1.91041	0.0108696	0.236645	0.00472916	0.406982	0.250515	0
TYR	-5.79271	-6.1807	0.387993	1.90954	0.013986	0.214308	0.0140336	0.465502	0.269206	0
PCDHB7	0.458747	0.735005	-0.276257	1.90906	0.013986	0.180366	0.0596207	0.611095	0.194779	0
UNQ338	0.853385	1.21953	-0.366142	1.90819	0.013986	0.184022	0.0516316	0.588838	0.174933	0
TNNT2	1.17158	0.801372	0.370213	1.90668	0.013986	0.144515	0.209468	0.777387	0.168919	0
LEF1	-2.00416	-1.60244	-0.40172	1.90533	0.013986	0.202862	0.0235023	0.520734	0.211436	0
FOXA3	-1.38232	-1.67879	0.296476	1.90517	0.013986	0.157313	0.138141	0.719544	0.172621	0
LOC440356	0.971283	0.596848	0.374435	1.90374	0.013986	0.190143	0.0403197	0.557652	0.21297	0
DPPA2	-1.41437	-1.74016	0.325788	1.90366	0.013986	0.151033	0.170218	0.749632	0.161037	0
DSCR6	-0.745241	-0.379596	-0.365645	1.90056	0.013986	0.15938	0.128722	0.713194	0.161238	0
CLDN6	0.0519431	-0.202016	0.253959	1.89785	0.013986	0.186884	0.0460406	0.573781	0.168288	0
HS3ST5	-0.771318	-0.446724	-0.324594	1.89499	0.0171233	0.193879	0.034533	0.544476	0.203394	0
SH3RF2	0.375308	0.753558	-0.37825	1.89404	0.0171233	0.24841	0.00255369	0.342041	0.280884	0
PCDH9	-1.15923	-1.49828	0.339047	1.89364	0.0171233	0.196582	0.0308138	0.542388	0.193395	0
LHFPL1	-0.825731	-0.485146	-0.340585	1.8903	0.0171233	0.189348	0.0416547	0.560451	0.22157	0
C8orf48	0.531457	0.166045	0.365412	1.88998	0.0171233	0.193323	0.0353459	0.544476	0.198154	0
ZNF114	-1.70085	-1.38175	-0.319098	1.88895	0.0171233	0.152544	0.162009	0.744015	0.181294	0
FGD5	0.288786	0.658696	-0.36991	1.88792	0.0198676	0.16566	0.103273	0.691506	0.212993	0
GOLGA8A	-1.33439	-1.68398	0.349593	1.88585	0.0198676	0.17035	0.0871178	0.661798	0.183579	0
C17orf45	0.74997	0.390876	0.359095	1.88196	0.0198676	0.191097	0.0387671	0.554697	0.209059	0
KIAA1199	0.164894	0.519146	-0.354252	1.88164	0.0198676	0.19682	0.0305032	0.542388	0.178937	0
GOLSYN	0.936342	1.30221	-0.365866	1.88013	0.0198676	0.155246	0.14811	0.729451	0.142122	0
LHFPL4	-2.35628	-2.19875	-0.157533	1.87925	0.0198676	0.139269	0.245826	0.802041	0.114389	0.00222222
CDH12	0.0771981	0.453294	-0.376096	1.87687	0.0198676	0.151828	0.165857	0.749201	0.159652	0
WBSCR27	0.438021	0.0698544	0.368167	1.8752	0.0198676	0.150477	0.173324	0.75197	0.18755	0
COL24A1	0.268376	-0.101623	0.369999	1.87409	0.0198676	0.179094	0.0626377	0.61853	0.157147	0
KIAA2022	-0.85446	-0.517201	-0.337258	1.87401	0.0198676	0.217886	0.0118759	0.456562	0.190044	0
GEM	-1.2059	-1.58389	0.377992	1.87385	0.0230263	0.156995	0.139638	0.719562	0.15056	0
NDRG2	0.27029	0.586873	-0.316584	1.87027	0.0230263	0.210652	0.0165975	0.479956	0.239388	0
IL8	-2.37107	-2.02255	-0.348522	1.86995	0.0262295	0.147218	0.192421	0.763429	0.123583	0.000926784
TGM1	3.41648	3.16275	0.253724	1.86749	0.0286624	0.186089	0.0475384	0.578054	0.193701	0
PLEKHG4	-1.06029	-1.43138	0.371084	1.86224	0.0286624	0.175517	0.0718316	0.639217	0.218291	0
ODZ3	-0.778632	-1.16025	0.381618	1.862	0.0286624	0.195151	0.0327364	0.54329	0.219012	0
NPTX2	0.411538	0.728628	-0.317091	1.86018	0.0286624	0.162321	0.116228	0.703293	0.134979	0
DPT	0.865309	0.487184	0.378125	1.8593	0.0286624	0.151749	0.166289	0.749201	0.146343	0
FZD5	-0.374001	-0.0493754	-0.324626	1.85859	0.0286624	0.182114	0.0556764	0.602198	0.226979	0
STAR	-3.13278	-2.86363	-0.269149	1.857	0.0286624	0.0925278	0.744409	0.977608	0.0915425	0.0104112
GDF6	-4.43595	-4.80288	0.366929	1.85644	0.0286624	0.124801	0.369662	0.871615	0.132807	0
SPRR1B	-1.04598	-0.989857	-0.0561208	1.85564	0.0286624	0.132989	0.295284	0.832835	0.116525	0.00222222
FAM112B	-3.45173	-3.73824	0.286509	1.85199	0.0294118	0.189348	0.0416547	0.560451	0.184766	0
GYPB	-2.71329	-3.06381	0.350519	1.85095	0.0294118	0.185294	0.0490782	0.580902	0.206503	0
TNFRSF11B	-2.33787	-1.98422	-0.353645	1.85016	0.0294118	0.126312	0.355096	0.861692	0.120441	0.00180018
FAM26A	1.09579	1.15646	-0.0606711	1.84587	0.0294118	0.132591	0.298633	0.834535	0.134876	0
CYP4Z1	2.35874	2.7284	-0.369656	1.84428	0.0294118	0.169634	0.0894357	0.666605	0.145346	0
SPATA4	1.20386	0.835564	0.368297	1.84372	0.0294118	0.161367	0.120167	0.705036	0.183577	0
NHS	-0.26219	0.106947	-0.369137	1.84054	0.0294118	0.224165	0.00880002	0.434746	0.22813	0
UNQ473	3.02426	3.38935	-0.365092	1.83832	0.0294118	0.241415	0.00369705	0.381852	0.193485	0
ATP2C2	-0.500949	-0.116463	-0.384486	1.83808	0.0294118	0.15	0.176021	0.753761	0.159283	0
CPT1C	0.574817	0.21222	0.362597	1.83672	0.0294118	0.143243	0.21788	0.781735	0.171177	0
NAT2	0.199446	-0.133837	0.333283	1.83521	0.0294118	0.1938	0.0346481	0.544476	0.220749	0
EHF	6.12648	6.46153	-0.335055	1.83243	0.0294118	0.161526	0.119503	0.704907	0.169084	0
C1orf38	1.81887	1.54772	0.271149	1.83068	0.0294118	0.167806	0.0955948	0.673893	0.201073	0
SLC4A11	0.588437	0.229401	0.359037	1.83045	0.0294118	0.184102	0.0514687	0.58811	0.212609	0
ATP8A2	-0.279125	-0.628928	0.349803	1.82957	0.0294118	0.232114	0.00594825	0.411984	0.204916	0
FGL1	-6.27619	-6.6461	0.369912	1.82862	0.0294118	0.186328	0.0470847	0.576472	0.222279	0
C8orf47	4.43712	4.78751	-0.350388	1.8279	0.0294118	0.130525	0.316481	0.843661	0.127067	0
PCDHB14	0.771164	1.12965	-0.358485	1.82774	0.0294118	0.197297	0.0298903	0.542388	0.182646	0
TSKS	-0.704754	-1.0426	0.337849	1.82607	0.0294118	0.202067	0.0243335	0.531223	0.239571	0
PHGDH	-1.46948	-1.1089	-0.360582	1.8213	0.0294118	0.263196	0.00112832	0.333092	0.246545	0
SHANK2	-0.229605	0.149199	-0.378804	1.82122	0.0294118	0.247933	0.00261981	0.343157	0.220461	0
OSR2	-0.0799232	-0.438883	0.35896	1.81908	0.0294118	0.181081	0.0579791	0.604353	0.175094	0
CALML3	-0.830047	-1.15511	0.325066	1.81884	0.0294118	0.252862	0.00200689	0.342041	0.279558	0
TKTL1	0.768881	0.528236	0.240646	1.81749	0.0294118	0.0881558	0.795475	0.989429	0.0999073	0.00599161
IL18	1.20728	1.13543	0.0718559	1.81709	0.0294118	0.154531	0.151692	0.731523	0.13451	0
PCDHB11	0.457606	0.810825	-0.35322	1.81455	0.0294118	0.234181	0.00536036	0.411984	0.260483	0
WDR72	-0.178991	0.144957	-0.323948	1.81192	0.0294118	0.114308	0.480751	0.909334	0.122692	0.000926784
MAL2	2.4187	2.74693	-0.328228	1.81049	0.0294118	0.234102	0.00538195	0.411984	0.263776	0
SLCO2A1	1.14977	1.49843	-0.348662	1.8089	0.0294118	0.227901	0.00733293	0.42412	0.225731	0
HOXA13	-3.46064	-3.10522	-0.355424	1.80827	0.0294118	0.13124	0.310221	0.842035	0.120275	0.00180018
HAPLN1	0.606948	0.957483	-0.350535	1.80811	0.0294118	0.158029	0.134819	0.713933	0.127134	0
MGLL	-1.06644	-0.70072	-0.365717	1.80652	0.0294118	0.177107	0.0676128	0.627794	0.179567	0
ABHD3	-2.05757	-1.73798	-0.319596	1.80517	0.0294118	0.200159	0.0264357	0.542388	0.199626	0
MT1B	-0.230784	-0.46541	0.234626	1.80119	0.0294118	0.121065	0.40729	0.882659	0.123339	0.000926784
KCTD12	2.1558	2.48954	-0.333732	1.80072	0.0294118	0.197059	0.0301954	0.542388	0.191901	0
FOXA2	-0.724288	-0.358542	-0.365746	1.80024	0.0294118	0.126471	0.353585	0.860839	0.122893	0.000926784
SCGB1C1	1.72711	2.03212	-0.305007	1.79992	0.0294118	0.130763	0.314385	0.843661	0.13135	0
C13orf30	1.1473	0.874843	0.272453	1.7996	0.0294118	0.15159	0.167156	0.749201	0.0927696	0.00962052
EGFL6	4.51112	4.87157	-0.360451	1.79905	0.0294118	0.217806	0.0119204	0.456562	0.240689	0
PTPRR	-1.73368	-1.40734	-0.326335	1.7965	0.0294118	0.189348	0.0416547	0.560451	0.183613	0
tcag7.1136	-0.643687	-0.606015	-0.0376725	1.79626	0.0294118	0.122337	0.394229	0.878424	0.117436	0.00222222
CAPN6	0.0463551	0.0384966	0.00785848	1.79531	0.0294118	0.149126	0.181053	0.756733	0.142734	0
NRN1	-2.74176	-3.05264	0.310874	1.79348	0.0294118	0.221383	0.0100604	0.447929	0.188822	0
AFP	-4.57467	-4.93512	0.360456	1.79245	0.0294118	0.241653	0.00365135	0.381852	0.242483	0
KCNC1	-0.874718	-0.541941	-0.332776	1.79094	0.0294118	0.136089	0.270073	0.819466	0.127386	0
ST6GAL1	-0.0733708	0.264531	-0.337902	1.78728	0.0294118	0.233148	0.00564731	0.411984	0.280317	0
S100A2	0.734978	1.08863	-0.353653	1.78649	0.0294118	0.128219	0.33724	0.850452	0.102646	0.00443038
POLR3G	-1.99695	-2.36152	0.364566	1.78641	0.0294118	0.220827	0.0103313	0.447929	0.237388	0
LINGO2	-0.697431	-1.01061	0.313175	1.78601	0.0294118	0.173847	0.0765	0.644336	0.157401	0
PRAMEF8	-2.74537	-3.0869	0.341535	1.78601	0.0294118	0.203577	0.0227758	0.514884	0.237058	0
INDO	1.26214	1.5367	-0.274562	1.78522	0.0294118	0.158824	0.131205	0.713933	0.130795	0
ADRA2C	0.724475	1.03939	-0.314916	1.78394	0.0294118	0.138235	0.253511	0.806005	0.147069	0
CDH6	3.19585	3.4041	-0.208249	1.78204	0.0294118	0.16876	0.0923386	0.669868	0.147296	0
HLA-DPB2	-1.0189	-0.691406	-0.327493	1.78037	0.0294118	0.187838	0.0442975	0.567301	0.192973	0
KIAA1622	-1.31852	-0.974811	-0.343709	1.77981	0.0294118	0.163037	0.113345	0.699145	0.147154	0
SORL1	1.47286	1.81673	-0.343875	1.77758	0.0294118	0.208585	0.0182254	0.497955	0.195302	0
HDGFRP3	-0.915805	-0.586892	-0.328914	1.77703	0.0294118	0.265183	0.00100737	0.320451	0.266086	0
TTC18	2.47955	2.63324	-0.15369	1.77639	0.0294118	0.145072	0.205866	0.776927	0.14118	0
NLRP7	-0.366429	-0.0952264	-0.271203	1.77568	0.0294118	0.101669	0.632128	0.954952	0.105674	0.00443038
SLC16A2	-0.333856	-0.00784854	-0.326008	1.77289	0.0294118	0.186804	0.0461885	0.573781	0.150865	0
FLJ25801	-4.13649	-4.48789	0.351405	1.76781	0.0309278	0.217329	0.0121906	0.456562	0.241761	0
BST1	1.48646	1.82531	-0.338852	1.76757	0.0309278	0.167886	0.0953199	0.673893	0.165316	0
VPS18	0.939118	0.593227	0.345891	1.76407	0.0309278	0.221622	0.00994631	0.446306	0.161669	0
IL13RA2	-0.412492	-0.149369	-0.263124	1.76153	0.0309278	0.116216	0.459349	0.902188	0.0847755	0.0193085
MOGAT2	-1.37885	-1.04164	-0.337207	1.75986	0.0309278	0.142766	0.2211	0.785379	0.12924	0
ZBED2	5.64747	5.98644	-0.338965	1.75922	0.0309278	0.1	0.65281	0.956896	0.0983524	0.00599161
FAM108C1	-0.215785	0.150123	-0.365907	1.75914	0.0309278	0.225199	0.00836964	0.428866	0.211838	0
EDAR	1.15096	1.41646	-0.265498	1.75898	0.0309278	0.157075	0.139263	0.719562	0.156372	0
CD163	6.39411	6.7386	-0.344486	1.75866	0.0309278	0.128696	0.332872	0.847837	0.109017	0.00222222
NRG2	-0.642912	-0.308649	-0.334263	1.75851	0.0309278	0.185056	0.0495485	0.580902	0.163232	0
SH3GL2	-1.07356	-0.882852	-0.190704	1.75692	0.0309278	0.141812	0.227649	0.789744	0.109058	0.00222222
APCDD1	2.07962	2.42414	-0.344521	1.75604	0.0309278	0.150079	0.175569	0.753274	0.13628	0
DNER	-3.13651	-3.47679	0.34028	1.75596	0.0309278	0.167488	0.0967013	0.678204	0.170925	0
DQX1	-2.34363	-2.69753	0.353898	1.75421	0.0309278	0.215103	0.0135258	0.458948	0.173363	0
NFE2L3	-0.932904	-0.598829	-0.334075	1.75183	0.0330789	0.188553	0.043028	0.564946	0.188576	0
S100A7	0.432451	0.115984	0.316467	1.75127	0.0330789	0.177901	0.0655837	0.621358	0.174063	0
RUNX1T1	1.44483	1.62496	-0.180133	1.75008	0.0330789	0.12496	0.368111	0.870275	0.100262	0.005625
FAM111B	-1.37112	-1.10096	-0.270155	1.7496	0.0330789	0.156359	0.142672	0.721718	0.141511	0
MPPED2	1.81736	2.05778	-0.240415	1.74849	0.0330789	0.156757	0.14077	0.719562	0.141834	0
LOC130576	2.76033	2.94592	-0.185597	1.74658	0.037594	0.186566	0.0466348	0.575313	0.158292	0
TMEM171	-0.410435	-0.753392	0.342957	1.74587	0.037594	0.225358	0.00830515	0.428866	0.214763	0
KIAA1086	-1.63363	-1.91617	0.282536	1.74531	0.037594	0.216614	0.0126062	0.458948	0.209878	0
BTC	2.92259	2.61547	0.307115	1.74459	0.037594	0.156836	0.140392	0.719562	0.133812	0
CADM1	0.131832	0.435496	-0.303663	1.74277	0.037594	0.140859	0.234343	0.792395	0.141031	0
RTN4R	0.448303	0.794393	-0.34609	1.7403	0.037594	0.281479	0.000384968	0.235599	0.251127	0
LIN28B	-2.49968	-2.82714	0.327461	1.73847	0.0399002	0.185135	0.0493913	0.580902	0.172409	0
MGC5566	-1.97838	-2.31859	0.340206	1.73839	0.0399002	0.215342	0.0133767	0.458948	0.211106	0
FLJ44379	1.88126	1.56776	0.313498	1.73665	0.0402844	0.117011	0.450578	0.900068	0.104358	0.00443038
AGT	-4.89443	-5.173	0.278573	1.73529	0.0402844	0.22186	0.00983337	0.446306	0.225821	0
GNG11	-1.11557	-1.38589	0.270327	1.73474	0.0402844	0.216614	0.0126062	0.458948	0.176765	0
VLDLR	-0.684304	-0.364471	-0.319833	1.73307	0.0402844	0.181797	0.0563764	0.603539	0.213343	0
NTF3	1.09267	0.855412	0.237253	1.73243	0.0402844	0.131558	0.307467	0.840908	0.125056	0
LRRC48	2.0037	1.68594	0.317766	1.73005	0.0402844	0.144356	0.210505	0.777661	0.156271	0
ANGPTL7	0.516737	0.204154	0.312583	1.72981	0.0402844	0.175358	0.0722656	0.639217	0.163465	0
ALPK2	-1.88954	-2.13498	0.24544	1.72846	0.0402844	0.148092	0.187144	0.760269	0.140848	0
OXTR	1.27461	0.94033	0.334283	1.72846	0.0402844	0.166852	0.0989464	0.683031	0.147754	0
BEX5	1.10011	1.29356	-0.193446	1.72814	0.0402844	0.131797	0.305412	0.838695	0.10842	0.00290276
AS3MT	-0.762536	-0.419159	-0.343378	1.72727	0.0402844	0.137361	0.260151	0.812098	0.126731	0
HSPA1A	-0.102837	0.0967091	-0.199546	1.72671	0.0402844	0.100159	0.650839	0.956896	0.104094	0.00443038
GLDN	0.579546	0.926744	-0.347197	1.72536	0.0402844	0.130604	0.315781	0.843661	0.125519	0
CDO1	-0.614043	-0.931022	0.316979	1.72265	0.0402844	0.133704	0.289322	0.828748	0.115309	0.00222222
SLFN11	-0.4989	-0.204682	-0.294218	1.72242	0.0402844	0.191812	0.0376372	0.550919	0.185069	0
RGS1	7.14877	6.96449	0.184281	1.7221	0.0402844	0.170111	0.0878848	0.664195	0.124287	0.000926784
PNLDC1	0.879605	0.527609	0.351996	1.72019	0.0402844	0.153736	0.155754	0.737142	0.125589	0
TIMP4	-1.51826	-1.8458	0.327538	1.71796	0.0402844	0.137758	0.257117	0.808524	0.124189	0.000926784
TMEPAI	0.327509	0.58394	-0.256432	1.71757	0.0402844	0.214308	0.0140336	0.465502	0.212867	0
TMEM28	-1.06125	-0.710065	-0.351184	1.71741	0.0402844	0.129094	0.32926	0.847624	0.122954	0.000926784
NKX6-2	0.34258	0.653918	-0.311338	1.71725	0.0402844	0.153577	0.156577	0.738094	0.13514	0
FGB	-6.32372	-6.65703	0.333303	1.7132	0.0436782	0.2031	0.0232579	0.519193	0.188773	0
SPOCK3	0.890305	1.02789	-0.137586	1.71177	0.0436782	0.157075	0.139263	0.719562	0.123064	0.000926784
OXGR1	3.57521	3.72915	-0.153938	1.71145	0.0436782	0.150874	0.171101	0.75083	0.125191	0
NOX4	1.66873	1.60151	0.0672172	1.71041	0.0436782	0.121224	0.405643	0.881557	0.0961087	0.00676056
INHBB	2.42617	2.70564	-0.27948	1.70827	0.0436782	0.167568	0.0964237	0.677056	0.107193	0.00354862
RYR3	0.207093	-0.119767	0.32686	1.70707	0.0436782	0.143243	0.21788	0.781735	0.132727	0
PCDH7	0.59963	0.928998	-0.329368	1.70684	0.0436782	0.220827	0.0103313	0.447929	0.185896	0
FSTL5	-0.300155	-0.465883	0.165728	1.70668	0.0436782	0.23593	0.004905	0.411129	0.173301	0
B3GALT1	0.260409	-0.0777946	0.338204	1.70334	0.0436782	0.199921	0.0267095	0.542388	0.183143	0
UNC5B	1.24911	1.48252	-0.23341	1.70183	0.0436782	0.164229	0.108671	0.693608	0.166397	0
SULT1C2	0.455697	0.787474	-0.331777	1.69952	0.0436782	0.169316	0.0904823	0.668264	0.138645	0
ANKRD21	-0.936785	-1.2089	0.272111	1.69857	0.0436782	0.203816	0.0225381	0.51342	0.155219	0
RSPH10B	0.85851	0.766421	0.0920886	1.6969	0.0436782	0.13442	0.283447	0.825325	0.1407	0
PRDM13	-2.91581	-3.22116	0.305352	1.69579	0.0443459	0.155008	0.149296	0.729678	0.11444	0.00222222
GAD1	-2.27153	-2.02567	-0.245858	1.69388	0.0443459	0.180604	0.0590691	0.61013	0.153061	0
SPANXD	-5.39327	-5.72694	0.333666	1.69332	0.0443459	0.189269	0.0417903	0.560856	0.20308	0
CRTAC1	2.84403	3.19656	-0.352532	1.69301	0.0443459	0.151033	0.170218	0.749632	0.13309	0
PCDHB12	0.812239	1.1082	-0.295957	1.69229	0.0443459	0.152305	0.163284	0.745831	0.142212	0
CCNE1	0.518642	0.230932	0.287709	1.69046	0.0443459	0.211049	0.0162998	0.479956	0.189278	0
PYGL	-0.684878	-1.01365	0.328771	1.69046	0.0443459	0.214626	0.0138285	0.463045	0.216803	0
FLJ40125	-0.235343	-0.566554	0.331211	1.68951	0.0443459	0.252226	0.00207772	0.342041	0.199649	0
LOC133874	0.478367	0.188565	0.289801	1.68935	0.0443459	0.162798	0.1143	0.699702	0.111019	0.00222222
RP1	0.99418	1.31122	-0.317043	1.68832	0.0443459	0.158029	0.134819	0.713933	0.146418	0
C20orf58	-1.20813	-1.30999	0.101857	1.68831	0.0443459	0.158824	0.131205	0.713933	0.140991	0
C6orf156	-0.968829	-1.25806	0.289227	1.68752	0.0443459	0.132989	0.295284	0.832835	0.108035	0.00290276
LY6H	0.491049	0.809687	-0.318638	1.68553	0.0443459	0.145866	0.200805	0.772695	0.144396	0
CDCA7	-2.45215	-2.09668	-0.355464	1.68545	0.0443459	0.197377	0.0297892	0.542388	0.184893	0
ANK3	0.520527	0.808278	-0.287751	1.68545	0.0443459	0.201272	0.0251907	0.538067	0.19886	0
CCNE2	-1.6598	-1.35028	-0.309523	1.68498	0.0443459	0.223927	0.00890215	0.434746	0.221113	0
PRAP1	-0.372917	-0.710939	0.338022	1.68259	0.0455531	0.175596	0.0716155	0.638518	0.16447	0
PLAC9	-1.23465	-1.55456	0.31991	1.68227	0.0455531	0.190859	0.0391503	0.555315	0.161024	0
UGT2B17	-0.944481	-1.27881	0.334329	1.68227	0.0455531	0.118839	0.430751	0.89205	0.0816804	0.0251046
SEMA4D	-0.00727834	0.323379	-0.330657	1.68132	0.0455531	0.261208	0.00126271	0.342041	0.236698	0
PPEF1	0.479412	0.147468	0.331944	1.68132	0.0455531	0.140859	0.234343	0.792395	0.1121	0.00222222
ITIH2	-4.84576	-5.15803	0.312272	1.68124	0.0455531	0.215103	0.0135258	0.458948	0.176103	0
RPL36	0.275436	-0.0535442	0.32898	1.68116	0.0455531	0.229173	0.00688676	0.413067	0.242139	0
FOXG1	-1.44869	-1.78111	0.332417	1.67854	0.0455531	0.17504	0.0731401	0.63994	0.138636	0
TM4SF4	0.890693	0.552189	0.338504	1.67544	0.0455531	0.100477	0.646898	0.956896	0.0888618	0.0122369
NOV	0.330649	0.666929	-0.336279	1.67488	0.0455531	0.151351	0.168463	0.749201	0.163163	0
PCDHB3	0.33396	0.524891	-0.190931	1.67218	0.047619	0.175835	0.0709704	0.635949	0.146037	0
MOXD1	-2.37861	-2.5637	0.185093	1.67154	0.0484211	0.127107	0.347582	0.857119	0.103217	0.00443038
RP13-102H20.1	-4.1255	-3.83177	-0.293734	1.67115	0.0484211	0.139587	0.243496	0.799999	0.121162	0.000926784
DUSP6	0.416876	0.749106	-0.33223	1.67051	0.0484211	0.151351	0.168463	0.749201	0.150923	0
FAM83A	-1.49599	-1.62468	0.128689	1.67011	0.0484211	0.19213	0.0371443	0.550919	0.165415	0
CCL13	2.94614	3.19611	-0.249969	1.66948	0.0484211	0.129968	0.32141	0.84523	0.124332	0.000926784
COL13A1	0.30222	0.584332	-0.282113	1.6694	0.0484211	0.16876	0.0923386	0.669868	0.159912	0
D4S234E	2.27711	2.58637	-0.309254	1.669	0.0484211	0.122019	0.39747	0.878424	0.0956024	0.00676056
NPY1R	-4.01655	-4.32	0.303447	1.6655	0.0484211	0.19682	0.0305032	0.542388	0.142974	0
PTH2R	3.91083	3.71179	0.199047	1.66526	0.0484211	0.150318	0.174219	0.752192	0.123894	0.000926784
HMGA2	-2.06321	-1.79426	-0.268944	1.66518	0.0484211	0.178537	0.0639981	0.619594	0.158159	0
KBTBD11	-2.15563	-1.87568	-0.279944	1.66502	0.0484211	0.144277	0.211026	0.777661	0.145856	0
TMEM146	1.24639	0.940614	0.305775	1.66463	0.0484211	0.152067	0.164567	0.748046	0.123653	0.000926784
GATA3	-3.93798	-4.25724	0.319259	1.66439	0.0484211	0.254928	0.00179187	0.342041	0.249285	0
SLC16A12	-0.772961	-0.461246	-0.311715	1.66304	0.0519751	0.147059	0.193393	0.764452	0.123989	0.000926784
C18orf56	-1.79336	-1.45649	-0.336872	1.66272	0.0519751	0.147615	0.190008	0.7617	0.13123	0
TNFRSF17	-2.47336	-2.34949	-0.123875	1.662	0.0519751	0.109857	0.532448	0.926917	0.107706	0.00354862
OMD	1.19506	0.863932	0.331129	1.66184	0.0519751	0.151272	0.1689	0.749201	0.138072	0
SLC4A4	-0.413412	-0.0789346	-0.334477	1.66105	0.0519751	0.226868	0.00771466	0.428127	0.228587	0
KLHL1	0.0634941	0.0522162	0.0112779	1.66002	0.0519751	0.152464	0.162433	0.745194	0.0925083	0.00962052
CLCN5	0.520398	0.723429	-0.203031	1.65596	0.0535714	0.212083	0.0155481	0.475899	0.177444	0
EVI2A	-1.45157	-1.77584	0.324271	1.65421	0.0535714	0.127504	0.343865	0.855412	0.112786	0.00222222
C10orf140	0.680775	0.546026	0.134749	1.6535	0.0535714	0.0997615	0.655766	0.957211	0.0911713	0.0104112
KIAA0319	-0.312434	0.0114857	-0.32392	1.65318	0.0535714	0.150795	0.171544	0.75083	0.129898	0
GGTA1	5.30382	5.41876	-0.114948	1.65286	0.0535714	0.134738	0.280864	0.824651	0.113681	0.00222222
TARSL2	-0.125161	0.201966	-0.327127	1.6527	0.0535714	0.26566	0.0009802	0.320451	0.225671	0
ATP6V0A4	-1.57494	-1.24892	-0.326018	1.65239	0.0535714	0.13434	0.284096	0.825325	0.133267	0
ANKRD43	1.53807	1.82226	-0.284193	1.65183	0.0535714	0.174801	0.0738019	0.640383	0.157932	0
BMP2	-1.93489	-2.26158	0.326689	1.65135	0.0535714	0.153021	0.159484	0.740433	0.139862	0
ETV5	-0.870031	-0.554174	-0.315857	1.65064	0.0535714	0.142766	0.2211	0.785379	0.135379	0
MXRA5	2.20414	2.5433	-0.339157	1.65032	0.0535714	0.145866	0.200805	0.772695	0.113738	0.00222222
ZDHHC11	-1.08523	-0.873679	-0.211551	1.64762	0.0535714	0.127742	0.341647	0.85383	0.117765	0.00222222
RHCE	-1.94613	-2.20744	0.261314	1.64762	0.0535714	0.144277	0.211026	0.777661	0.14482	0
DDC	-2.48932	-2.44333	-0.0459931	1.64674	0.0535714	0.120747	0.410595	0.883053	0.093649	0.00817884
BEST4	0.834708	0.525329	0.309379	1.64634	0.0535714	0.196025	0.0315494	0.542388	0.211276	0
TXLNB	-0.159259	0.111219	-0.270478	1.64587	0.0535714	0.175119	0.0729206	0.63994	0.158304	0
AK7	-0.339274	-0.0243858	-0.314888	1.64571	0.0535714	0.187043	0.045746	0.572275	0.156462	0
NEFH	-1.18832	-1.5008	0.312473	1.64563	0.0535714	0.118442	0.43502	0.893513	0.118443	0.00222222
BLK	-2.23871	-2.56515	0.326437	1.64499	0.0535714	0.21407	0.0141893	0.465502	0.193778	0
EDA	0.132682	0.464624	-0.331942	1.64181	0.0535714	0.212878	0.0149911	0.469336	0.216317	0
GPR143	1.08001	1.38172	-0.301708	1.64149	0.0535714	0.205882	0.0205688	0.5082	0.157357	0
DDAH1	0.44362	0.763021	-0.319402	1.64094	0.0535714	0.240461	0.00388519	0.381852	0.225996	0
POU3F2	-2.61811	-2.9397	0.321587	1.64094	0.0535714	0.184102	0.0514687	0.58811	0.171015	0
MAGEE2	0.448424	0.682857	-0.234433	1.63688	0.0546875	0.183148	0.0534529	0.596689	0.182633	0
LUM	0.170509	-0.144973	0.315483	1.63649	0.0546875	0.0809221	0.871343	0.999979	0.0844803	0.0193085
PDIA2	-1.66998	-1.93781	0.267825	1.63625	0.0546875	0.172417	0.0807034	0.651859	0.140574	0
SYNE2	-0.443971	-0.129301	-0.314671	1.63585	0.0546875	0.232353	0.00587753	0.411984	0.220203	0
PCDH19	1.78437	2.11428	-0.329916	1.63577	0.0546875	0.230366	0.00649111	0.413067	0.202695	0
KIAA1688	0.994426	1.3059	-0.311474	1.63553	0.0546875	0.173132	0.078578	0.64758	0.203658	0
FXYD6	1.57146	1.87288	-0.301421	1.63426	0.0546875	0.219157	0.0111841	0.452465	0.188736	0
PANK1	-0.0676447	0.194707	-0.262352	1.6341	0.0546875	0.205167	0.0212324	0.510102	0.178975	0
SOSTDC1	0.87861	1.07361	-0.194998	1.63196	0.0581614	0.102941	0.616404	0.953261	0.0597876	0.12298
AR	1.17648	1.407	-0.230517	1.63092	0.0581614	0.166057	0.101814	0.68675	0.147024	0
LMO1	-0.0645706	-0.366186	0.301615	1.6306	0.0581614	0.150477	0.173324	0.75197	0.123679	0.000926784
TNNT1	0.0770975	0.375311	-0.298213	1.63037	0.0581614	0.133545	0.29064	0.829876	0.12581	0
SETBP1	0.0461547	0.368506	-0.322351	1.63021	0.0581614	0.178299	0.0645888	0.619594	0.139019	0
ASPA	0.0380047	-0.25739	0.295395	1.62965	0.0581614	0.181399	0.057262	0.604353	0.161958	0
KCNE3	4.22367	4.53349	-0.309825	1.62727	0.0581614	0.148331	0.185724	0.759002	0.152995	0
C9orf164	0.964949	1.28372	-0.318769	1.62655	0.0581614	0.251669	0.00214158	0.342041	0.215052	0
MGC21881	0.301205	0.616445	-0.315241	1.62385	0.0581614	0.182591	0.0546405	0.598258	0.170913	0
C9orf125	0.610723	0.90932	-0.298597	1.62377	0.0581614	0.159618	0.12767	0.711339	0.135669	0
LRP4	-1.50213	-1.18788	-0.31425	1.62353	0.0581614	0.150874	0.171101	0.75083	0.147322	0
PDE3A	-0.728599	-0.450775	-0.277824	1.62337	0.0581614	0.184579	0.0505007	0.583411	0.153226	0
CXorf48	-4.11916	-4.29662	0.17746	1.62194	0.0581614	0.144595	0.20895	0.777387	0.127586	0
PTGFR	-1.40163	-1.64688	0.245249	1.62114	0.0581614	0.259459	0.00139317	0.342041	0.238424	0
ERMP1	-0.0905029	0.215254	-0.305757	1.62107	0.0581614	0.193641	0.0348794	0.544476	0.20497	0
PAG1	-0.991647	-0.663702	-0.327945	1.62099	0.0581614	0.187838	0.0442975	0.567301	0.162183	0
WNT10A	3.15796	3.46702	-0.309061	1.62059	0.0581614	0.130207	0.319291	0.844145	0.114199	0.00222222
RBBP7	-0.254801	0.0492955	-0.304097	1.61932	0.0581614	0.306995	7.60735e-05	0.172095	0.268137	0
ZNF695	-0.624435	-0.945564	0.321128	1.61773	0.0581614	0.14682	0.194858	0.765764	0.137783	0
BRCA1	-1.56433	-1.83193	0.267599	1.61749	0.0581614	0.181161	0.0577991	0.604353	0.185094	0
LCE1B	0.421625	0.117382	0.304244	1.61733	0.0581614	0.165262	0.104749	0.691635	0.125972	0
SERPINE1	-1.6639	-1.98841	0.324515	1.6159	0.0598131	0.204134	0.0222246	0.51342	0.162236	0
SEC14L4	-0.158563	-0.106071	-0.052492	1.61415	0.0598131	0.130366	0.317884	0.843661	0.101031	0.00443038
NFE2	-2.90568	-2.61846	-0.287221	1.61343	0.0606618	0.155644	0.146149	0.727145	0.146151	0
CD74	3.61224	3.88861	-0.276379	1.61328	0.0606618	0.135453	0.275113	0.822568	0.11836	0.00222222
HPR	-1.02721	-0.840003	-0.187203	1.61296	0.0606618	0.119237	0.426506	0.890817	0.0796052	0.0275559
TSPAN3	0.99556	1.31089	-0.315329	1.612	0.0606618	0.24062	0.00385323	0.381852	0.220075	0
SPTA1	-5.06018	-5.37505	0.314872	1.61041	0.0606618	0.215103	0.0135258	0.458948	0.187334	0
SLC14A1	-2.09844	-1.84648	-0.25196	1.6101	0.0606618	0.123291	0.384602	0.87736	0.116109	0.00222222
ACF	-3.02139	-3.34279	0.321396	1.60946	0.0606618	0.228378	0.00716262	0.418344	0.202641	0
RP13-347D8.3	1.9128	2.18829	-0.275491	1.60898	0.0606618	0.228378	0.00716262	0.418344	0.189357	0
SLC6A4	-1.95246	-2.18371	0.231256	1.60819	0.0606618	0.154293	0.152902	0.733385	0.123913	0.000926784
NPPB	-1.9888	-2.10439	0.11559	1.60644	0.0619308	0.196582	0.0308138	0.542388	0.138201	0
TMPRSS2	0.106457	0.405284	-0.298827	1.6062	0.0619308	0.162878	0.113981	0.699702	0.117702	0.00222222
PAGE2	-1.25914	-1.5174	0.258265	1.60604	0.0619308	0.0753577	0.919032	0.999979	0.0650836	0.0762737
PCK1	-0.0549615	0.0875681	-0.14253	1.60493	0.0619308	0.15779	0.135919	0.714238	0.124506	0.000926784
ASGR2	-3.82568	-4.14311	0.317432	1.60445	0.0619308	0.241335	0.0037124	0.381852	0.218835	0
FST	-3.30637	-3.60497	0.298593	1.60111	0.0625	0.161288	0.1205	0.705036	0.150364	0
TYRP1	-2.89811	-3.19143	0.293325	1.60111	0.0625	0.194118	0.0341897	0.544476	0.169618	0
CHST1	1.41714	1.7298	-0.31266	1.60072	0.0625	0.169078	0.091274	0.669393	0.173845	0
TFPI2	-2.99403	-3.29534	0.301309	1.60064	0.0625	0.0876789	0.800854	0.990654	0.0744291	0.0375402
EDG7	1.87748	2.17813	-0.300649	1.60008	0.0625	0.153021	0.159484	0.740433	0.153277	0
HOXB2	1.21552	1.05746	0.158061	1.59976	0.0625	0.146343	0.197814	0.76848	0.120567	0.00180018
DOCK9	1.42721	1.74419	-0.316986	1.59873	0.0625	0.216852	0.0124663	0.457884	0.196636	0
MICALCL	0.210021	0.502348	-0.292327	1.59785	0.0625	0.134976	0.278937	0.824651	0.123411	0.000926784
DMRT3	0.219131	0.535682	-0.316551	1.5977	0.0625	0.156598	0.141528	0.721369	0.13383	0
PRRX1	-0.342376	-0.672614	0.330238	1.59754	0.0625	0.117727	0.442762	0.898435	0.110124	0.00222222
TACSTD1	1.86699	2.18646	-0.319465	1.59714	0.0625	0.204849	0.0215334	0.510102	0.175732	0
GRP	2.62278	2.33027	0.29251	1.59674	0.0637168	0.101431	0.63508	0.954952	0.084948	0.0193085
DMC1	-1.06564	-0.773285	-0.292354	1.5965	0.0637168	0.212639	0.0151563	0.469555	0.192046	0
NPDC1	-1.03907	-0.72686	-0.31221	1.59531	0.0637168	0.176073	0.0703303	0.635004	0.143027	0
SLCO1B3	0.00447098	-0.0457735	0.0502445	1.59467	0.0637168	0.109777	0.533391	0.926917	0.0680874	0.0628911
PCDHA1	0.506606	0.753892	-0.247286	1.59428	0.0637168	0.24841	0.00255369	0.342041	0.20844	0
DISP2	-0.689088	-0.948762	0.259674	1.59324	0.0644599	0.196661	0.03071	0.542388	0.152131	0
MGAT3	0.896036	1.22058	-0.324544	1.59229	0.0644599	0.161526	0.119503	0.704907	0.143895	0
PLA2G7	2.56113	2.77498	-0.213846	1.59197	0.0644599	0.14849	0.184782	0.758459	0.105235	0.00443038
EGR2	3.29313	3.08101	0.212121	1.59173	0.0644599	0.125278	0.365021	0.867114	0.0860793	0.0150588
FAM46B	-0.634446	-0.958303	0.323857	1.59141	0.0644599	0.20787	0.0188213	0.501919	0.169488	0
GIPC2	-1.26057	-1.40288	0.142319	1.59046	0.0644599	0.164388	0.10806	0.692399	0.130554	0
PPP1R3C	-1.95178	-2.2275	0.275726	1.58784	0.0644599	0.141017	0.233217	0.792244	0.109129	0.00222222
QPCT	-2.9052	-2.622	-0.283197	1.58736	0.0644599	0.135851	0.271955	0.820842	0.125603	0
WT1	4.37472	4.68817	-0.313451	1.58625	0.0644599	0.205405	0.0210091	0.508914	0.123489	0.000926784
LOC441054	0.206471	-0.0904493	0.29692	1.58537	0.0659722	0.147059	0.193393	0.764452	0.124184	0.000926784
PLTP	1.13759	0.827437	0.310158	1.58514	0.0659722	0.182035	0.0558507	0.602255	0.166712	0
RXRG	-0.517196	-0.473407	-0.0437895	1.58227	0.067591	0.155246	0.14811	0.729451	0.103152	0.00443038
LCN12	2.45261	2.32327	0.129339	1.57886	0.0688468	0.150556	0.172877	0.75197	0.13764	0
PAX6	-1.24084	-1.03051	-0.210329	1.57838	0.0688468	0.128855	0.331424	0.847811	0.126907	0
CPS1	-3.92104	-4.23919	0.318151	1.5783	0.0688468	0.22965	0.00672593	0.413067	0.187679	0
EGR3	-0.615659	-0.933578	0.317919	1.5779	0.0688468	0.141097	0.232655	0.792244	0.0875501	0.01341
ATAD4	1.15941	1.46769	-0.308289	1.57576	0.0702055	0.122973	0.387795	0.877451	0.0967375	0.00676056
MFAP2	1.06649	0.793491	0.273	1.5752	0.0702055	0.183863	0.0519587	0.589174	0.129177	0
MGAT5B	-1.98479	-1.73422	-0.250574	1.57488	0.0702055	0.167886	0.0953199	0.673893	0.152525	0
ODZ4	2.07957	2.3832	-0.303636	1.57385	0.0714286	0.155564	0.146539	0.727145	0.12108	0.000926784
MAGEF1	0.685532	0.974369	-0.288837	1.57361	0.0714286	0.248649	0.00252121	0.342041	0.226063	0
ASPHD1	-0.160039	-0.419134	0.259095	1.57353	0.0714286	0.162083	0.117203	0.704907	0.12975	0
GPC4	0.679092	0.976708	-0.297616	1.57337	0.0714286	0.111844	0.509086	0.916788	0.0987624	0.00599161
GALNT6	1.03747	1.30992	-0.272457	1.57289	0.0726351	0.262719	0.0011593	0.333092	0.241041	0
SASP	0.211985	-0.038601	0.250586	1.57226	0.0726351	0.194595	0.0335121	0.544197	0.166	0
HSD11B1L	0.258105	-0.0549015	0.313006	1.57178	0.0726351	0.200636	0.0258957	0.542388	0.182631	0
LAMC2	2.00581	2.298	-0.29219	1.57146	0.0726351	0.154213	0.153307	0.734734	0.150225	0
PRKRIR	-0.121934	0.180015	-0.301949	1.56987	0.0737018	0.226391	0.00789687	0.428866	0.20691	0
RPS4Y1	-6.18919	-6.49687	0.307683	1.56971	0.0737018	0.215342	0.0133767	0.458948	0.193087	0
MAGEA10	-3.65951	-3.96059	0.301088	1.5694	0.0737018	0.154769	0.15049	0.729678	0.103154	0.00443038
LOC728378	-0.84952	-1.14783	0.298313	1.56916	0.0737018	0.17655	0.0690647	0.629641	0.16546	0
PLA1A	-0.32121	-0.220373	-0.100837	1.56892	0.0737018	0.121542	0.402362	0.880287	0.096535	0.00676056
ADAMTS1	0.094867	0.348321	-0.253454	1.5659	0.0748752	0.185056	0.0495485	0.580902	0.135649	0
PLAC2	-1.93	-2.25741	0.327415	1.56526	0.0748752	0.191335	0.0383872	0.552813	0.145516	0
MMP13	0.496488	0.677646	-0.181158	1.56391	0.0748752	0.101033	0.640003	0.956782	0.0775941	0.0330673
LAPTM4B	0.825688	1.11176	-0.286073	1.56312	0.0748752	0.150477	0.173324	0.75197	0.153023	0
TCL1B	-0.53571	-0.726998	0.191288	1.562	0.07743	0.223132	0.0092504	0.438262	0.178167	0
CNTD1	0.807907	0.505216	0.302691	1.56121	0.07743	0.203339	0.0230157	0.515726	0.176691	0
JARID1D	-2.51148	-2.82239	0.310915	1.56105	0.07743	0.181797	0.0563764	0.603539	0.161353	0
SERPINA11	-2.70989	-3.01475	0.304865	1.56105	0.07743	0.233625	0.00551317	0.411984	0.202406	0
OLFM3	1.10798	0.839268	0.268714	1.56057	0.07743	0.148251	0.186196	0.759538	0.0932816	0.00817884
MSMB	-2.84371	-3.0196	0.175888	1.56033	0.07743	0.207313	0.0192967	0.50256	0.150859	0
CALML5	-1.25391	-1.55535	0.301439	1.55946	0.0786517	0.161367	0.120167	0.705036	0.112692	0.00222222
EXPH5	1.65739	1.95322	-0.295827	1.55938	0.0786517	0.166614	0.0997994	0.684421	0.151777	0
MME	-1.93366	-1.62132	-0.312341	1.55906	0.0786517	0.144356	0.210505	0.777661	0.109689	0.00222222
STX8	0.0672218	-0.197895	0.265117	1.55882	0.0786517	0.247695	0.00265346	0.345027	0.228566	0
CLEC2B	-0.788762	-1.08113	0.292365	1.55851	0.0786517	0.103895	0.604646	0.951292	0.094344	0.00720621
C1orf135	-0.469075	-0.743794	0.274719	1.55827	0.0786517	0.170509	0.0866097	0.66019	0.156707	0
ARNT2	0.379895	0.674298	-0.294403	1.55771	0.0786517	0.215103	0.0135258	0.458948	0.162597	0
TMSL8	-2.98243	-2.79429	-0.188146	1.55684	0.0786517	0.119555	0.423127	0.888972	0.0844484	0.0193085
MAGEA3	-3.90999	-4.22204	0.312053	1.55604	0.0786517	0.270668	0.000733425	0.284027	0.166056	0
MT1JP	0.393212	0.153302	0.23991	1.55533	0.0786517	0.159857	0.126625	0.709785	0.113088	0.00222222
CSAG3A	-2.80993	-3.12108	0.311149	1.55517	0.0786517	0.137281	0.260761	0.812098	0.0972684	0.00644783
HLA-DQA2	3.08673	2.88072	0.206009	1.55445	0.0786517	0.179253	0.0622535	0.617475	0.16815	0
GPT2	-0.609847	-0.30817	-0.301677	1.55421	0.0786517	0.243879	0.00324918	0.364031	0.195479	0
C12orf56	2.92995	2.75298	0.176974	1.55366	0.0786517	0.108824	0.544756	0.93294	0.0772639	0.0330673
CPA3	1.68016	1.73944	-0.0592763	1.55342	0.0786517	0.1593	0.129075	0.713194	0.110422	0.00222222
SLC35F3	0.495629	0.805039	-0.30941	1.55326	0.0786517	0.129094	0.32926	0.847624	0.117204	0.00222222
IMPACT	0.177904	0.448435	-0.270532	1.55294	0.0792393	0.21558	0.013229	0.458948	0.194414	0
CTHRC1	1.20243	1.03095	0.171476	1.55199	0.0792393	0.153498	0.156989	0.738476	0.113835	0.00222222
GABRG3	-0.773196	-0.514549	-0.258647	1.5508	0.0792393	0.186328	0.0470847	0.576472	0.132931	0
MSH6	-0.768957	-0.459229	-0.309728	1.55064	0.0792393	0.229889	0.00664681	0.413067	0.229274	0
SS18	-0.113437	0.200205	-0.313641	1.54881	0.0792393	0.248172	0.00258656	0.343157	0.198259	0
CST11	1.06539	1.30727	-0.241875	1.54849	0.0792393	0.166614	0.0997994	0.684421	0.104995	0.00443038
C10orf67	0.978904	0.684664	0.29424	1.54817	0.0792393	0.176073	0.0703303	0.635004	0.115273	0.00222222
ALDOC	-1.86744	-2.16953	0.302094	1.54809	0.0792393	0.226868	0.00771466	0.428127	0.178845	0
RLN2	0.15119	0.390642	-0.239452	1.54674	0.0806962	0.177583	0.066389	0.623105	0.119112	0.00180018
DUOX1	1.84547	1.60691	0.23856	1.54483	0.0811232	0.224404	0.00869896	0.432858	0.177994	0
FKBP1B	-0.223288	-0.51195	0.288663	1.54475	0.0811232	0.205326	0.0210833	0.508914	0.176531	0
IGKC	1.67316	1.95875	-0.285582	1.54404	0.0811232	0.101272	0.637049	0.955683	0.092297	0.00962052
SCG5	0.686082	0.501086	0.184996	1.54396	0.0811232	0.134579	0.282153	0.824651	0.101022	0.00443038
PROK2	0.473982	0.699472	-0.225489	1.5438	0.0811232	0.119555	0.423127	0.888972	0.0906984	0.010687
PNPLA4	0.764206	1.06579	-0.30158	1.54197	0.0811232	0.177504	0.0665916	0.624349	0.170544	0
SERPINA6	-2.93984	-3.23443	0.294592	1.54197	0.0811232	0.171542	0.0833669	0.65279	0.185387	0
TCF7L1	-0.467153	-0.408298	-0.0588552	1.54054	0.0811232	0.0995231	0.658721	0.959246	0.0903346	0.010687
SORBS2	0.77187	1.04603	-0.274159	1.54014	0.0811232	0.13752	0.258935	0.810518	0.127437	0
TNFSF4	0.815619	0.532659	0.28296	1.53935	0.0822981	0.156359	0.142672	0.721718	0.119721	0.00180018
PNOC	4.20395	4.07602	0.127936	1.53927	0.0822981	0.10151	0.634096	0.954952	0.0688565	0.0628911
TMEM16C	0.493291	0.243669	0.249622	1.53911	0.0822981	0.205326	0.0210833	0.508914	0.1771	0
PLEKHA6	-0.0963643	0.201797	-0.298161	1.53879	0.0835913	0.156041	0.144209	0.722627	0.150139	0
GLI1	-2.17999	-1.87456	-0.305431	1.53808	0.0835913	0.174165	0.0755915	0.642234	0.141497	0
ADPRHL1	0.668181	0.965802	-0.297621	1.53712	0.0844646	0.168362	0.0936839	0.669966	0.154849	0
ACE2	0.997598	1.29368	-0.296082	1.53688	0.0844646	0.143482	0.216283	0.78104	0.115507	0.00222222
SMTNL2	-0.24861	-0.223056	-0.0255538	1.53641	0.0844646	0.132035	0.303367	0.837469	0.101263	0.00443038
STEAP4	0.195772	-0.110199	0.30597	1.53593	0.0844646	0.150477	0.173324	0.75197	0.139755	0
EGR1	0.893977	0.635423	0.258554	1.53458	0.0844646	0.117488	0.445359	0.899402	0.0895517	0.0119462
TRHDE	0.256282	0.0486914	0.207591	1.5341	0.0844646	0.150954	0.170659	0.75083	0.114623	0.00222222
PKNOX2	-0.429113	-0.132023	-0.29709	1.53394	0.0844646	0.169316	0.0904823	0.668264	0.146026	0
MB	-1.64113	-1.44599	-0.195145	1.53394	0.0844646	0.17186	0.0823899	0.651917	0.160202	0
ATP6V1G3	0.399687	0.130065	0.269622	1.53347	0.0844646	0.273132	0.000634618	0.259354	0.211842	0
NAT8L	0.836795	1.09558	-0.258781	1.53339	0.0844646	0.160493	0.123872	0.708169	0.127725	0
PGM2L1	0.853779	1.14246	-0.288676	1.53211	0.0844646	0.194356	0.0338494	0.544476	0.155803	0
NTN4	-0.857609	-0.624657	-0.232952	1.53164	0.0844646	0.149046	0.181516	0.756733	0.107872	0.00354862
GJB7	0.577114	0.862243	-0.28513	1.53156	0.0844646	0.103816	0.605625	0.951292	0.0836691	0.020596
SERPINA7	-5.13519	-5.42323	0.288044	1.53124	0.0844646	0.244118	0.0032086	0.36176	0.230663	0
LPL	-0.866635	-0.644356	-0.222279	1.531	0.0844646	0.136089	0.270073	0.819466	0.116844	0.00222222
STYK1	1.17067	1.37963	-0.208953	1.53037	0.0844646	0.130843	0.313688	0.843661	0.110106	0.00222222
TYMS	-2.41815	-2.16035	-0.257791	1.53029	0.0844646	0.170111	0.0878848	0.664195	0.135277	0
ALX1	-3.03832	-3.32485	0.286527	1.52933	0.0857558	0.203657	0.0226963	0.514884	0.150449	0
TIGD3	-0.505659	-0.226075	-0.279583	1.5283	0.0857558	0.177901	0.0655837	0.621358	0.166472	0
L1TD1	-5.06313	-5.35243	0.289294	1.52806	0.0857558	0.204849	0.0215334	0.510102	0.175642	0
TMEFF2	-1.7874	-2.0621	0.2747	1.5275	0.0857558	0.205326	0.0210833	0.508914	0.145392	0
EYA2	4.39341	4.68544	-0.292032	1.52727	0.0857558	0.0972178	0.687241	0.965917	0.0781293	0.0312256
KLHDC8A	2.05286	2.30183	-0.248968	1.52719	0.0857558	0.178617	0.0638022	0.619594	0.146792	0
IGF2AS	0.958263	0.652909	0.305354	1.52599	0.0857558	0.181876	0.0562007	0.603539	0.12239	0.000926784
PPP2R2B	1.27062	1.54576	-0.275133	1.52576	0.0857558	0.106757	0.56966	0.942173	0.0925688	0.00962052
S100A5	1.25004	1.33247	-0.082425	1.5256	0.0857558	0.167329	0.0972586	0.678639	0.108176	0.00290276
CXADR	0.134432	0.433684	-0.299252	1.5252	0.0857558	0.22345	0.00910965	0.435569	0.141576	0
ASRGL1	1.30132	1.5514	-0.250077	1.52448	0.0857558	0.140859	0.234343	0.792395	0.121904	0.000926784
HSPB2	4.71947	4.57544	0.144039	1.52377	0.0857558	0.155008	0.149296	0.729678	0.112493	0.00222222
CADM2	0.646751	0.350187	0.296565	1.52297	0.0857558	0.190779	0.0392787	0.555315	0.118764	0.00222222
ZFAT1	1.00082	1.29956	-0.298743	1.52266	0.0857558	0.238156	0.00437677	0.396631	0.180865	0
ONECUT1	-2.52969	-2.80097	0.271282	1.5225	0.0857558	0.156041	0.144209	0.722627	0.127787	0
FILIP1	2.50416	2.80172	-0.297562	1.5213	0.0857558	0.109698	0.534335	0.92702	0.0939163	0.00817884
PER2	0.1359	0.441189	-0.305289	1.52122	0.0857558	0.186804	0.0461885	0.573781	0.170264	0
HSD11B2	1.16745	1.46302	-0.29557	1.52114	0.0857558	0.200874	0.0256293	0.540308	0.183906	0
HAPLN3	0.669601	0.941994	-0.272392	1.52035	0.0857558	0.148331	0.185724	0.759002	0.127356	0
FLRT2	-0.80356	-0.557575	-0.245984	1.51932	0.0857558	0.160016	0.125932	0.708577	0.13673	0
RPS4Y2	-4.92844	-5.17601	0.247572	1.51908	0.0857558	0.196661	0.03071	0.542388	0.195481	0
IL19	1.08697	1.37436	-0.287392	1.51852	0.0857558	0.145072	0.205866	0.776927	0.108613	0.00290276
ZMAT4	-3.02556	-3.26027	0.234701	1.51749	0.0857558	0.164308	0.108365	0.692399	0.131825	0
THY1	0.42415	0.134858	0.289292	1.51741	0.0857558	0.167329	0.0972586	0.678639	0.157435	0
TLR5	2.29688	2.58904	-0.29216	1.51701	0.0857558	0.151351	0.168463	0.749201	0.136608	0
EMP1	0.852377	1.05336	-0.200982	1.51685	0.0868307	0.111208	0.516515	0.919569	0.0927917	0.00962052
TM4SF5	-3.82538	-4.12223	0.296847	1.51637	0.0868307	0.207631	0.0190237	0.50256	0.156123	0
STON2	1.74868	1.46852	0.280158	1.51526	0.0868307	0.233943	0.00542537	0.411984	0.19497	0
KCNS3	0.22011	0.542457	-0.322348	1.51447	0.0875179	0.13434	0.284096	0.825325	0.0968561	0.00676056
WBSCR28	0.567387	0.853425	-0.286038	1.51343	0.0875179	0.162798	0.1143	0.699702	0.119195	0.00180018
ZNF233	0.595817	0.870739	-0.274922	1.5132	0.0875179	0.195548	0.0321921	0.542388	0.145682	0
ICAM5	-1.3713	-1.6578	0.286497	1.51296	0.0875179	0.190859	0.0391503	0.555315	0.159007	0
RERG	0.554672	0.3669	0.187773	1.51256	0.0875179	0.167647	0.0961468	0.676712	0.105265	0.00443038
PRTFDC1	0.526933	0.792709	-0.265776	1.51169	0.0875179	0.184102	0.0514687	0.58811	0.15146	0
ELA3A	-1.58069	-1.7796	0.198916	1.5101	0.0888252	0.242925	0.00341626	0.373357	0.181728	0
PHCA	-0.325237	-0.0327706	-0.292466	1.50978	0.0892351	0.175278	0.0724834	0.639217	0.161161	0
EDNRB	-2.07843	-1.84238	-0.236043	1.50922	0.0892351	0.165024	0.105644	0.691635	0.118489	0.00222222
EGLN3	-0.409803	-0.170778	-0.239025	1.50914	0.0892351	0.17806	0.0651842	0.621358	0.124187	0.000926784
LOC441376	1.45354	1.31619	0.137348	1.50906	0.0892351	0.127107	0.347582	0.857119	0.0991186	0.00599161
DHRS9	0.0726459	-0.196435	0.269081	1.50874	0.0892351	0.176312	0.0696951	0.632475	0.141835	0
WFDC11	1.0936	0.840292	0.25331	1.50858	0.0892351	0.0929253	0.739638	0.976138	0.0920753	0.00962052
PKIB	-2.27691	-2.36372	0.0868033	1.50811	0.0892351	0.152862	0.160322	0.74162	0.106929	0.00416378
F13A1	3.37913	3.59419	-0.215062	1.50612	0.0892351	0.141017	0.233217	0.792244	0.110787	0.00222222
PRDM7	-2.70656	-2.9893	0.282742	1.50533	0.0903955	0.17035	0.0871178	0.661798	0.174902	0
PI3	2.40804	2.12525	0.282792	1.50525	0.0903955	0.129491	0.325676	0.846845	0.112212	0.00222222
ARG1	-2.87619	-3.14169	0.265504	1.50429	0.0916784	0.188792	0.0426119	0.56354	0.150402	0
LTB	2.92868	3.20558	-0.276895	1.50397	0.0923077	0.101431	0.63508	0.954952	0.0768964	0.034188
AUTS2	1.28928	1.5995	-0.310211	1.50326	0.0923077	0.255405	0.00174538	0.342041	0.197132	0
FLJ22795	0.550469	0.848778	-0.29831	1.50294	0.0923077	0.224881	0.00849998	0.430167	0.166233	0
FGF18	3.96881	4.26789	-0.299079	1.5027	0.0923077	0.170588	0.0863565	0.659672	0.113749	0.00222222
ST3GAL1	-0.0259461	0.248736	-0.274682	1.50254	0.0923077	0.18283	0.0541288	0.596689	0.146129	0
TEX12	0.438531	0.197193	0.241339	1.50246	0.0923077	0.211844	0.0157187	0.477024	0.112624	0.00222222
MGC45438	-1.0003	-0.701361	-0.298944	1.50088	0.0930556	0.193084	0.0356993	0.544476	0.0990031	0.00599161
FOXC1	-1.10754	-0.825566	-0.281975	1.5004	0.0930556	0.143084	0.218949	0.78352	0.1201	0.00180018
F3	-0.197964	0.105112	-0.303076	1.50032	0.0930556	0.155246	0.14811	0.729451	0.124429	0.000926784
ITGA9	0.579692	0.865756	-0.286065	1.49936	0.0930556	0.244436	0.00315523	0.36176	0.18915	0
RHOXF1	1.70872	1.45342	0.255297	1.49913	0.0930556	0.107393	0.56196	0.941125	0.0828967	0.0234842
THBS2	-1.69042	-1.92681	0.236388	1.49833	0.0939227	0.109936	0.531505	0.925989	0.0834613	0.020596
RIBC2	0.702369	0.969453	-0.267085	1.49642	0.0939227	0.123768	0.379844	0.876154	0.0958881	0.00676056
C17orf64	1.05491	0.787066	0.267841	1.49618	0.0939227	0.197377	0.0297892	0.542388	0.129614	0
ST6GALNAC2	0.246607	0.515091	-0.268485	1.49603	0.0939227	0.138315	0.252914	0.806005	0.088819	0.0122369
PLCH1	-0.152814	0.140243	-0.293058	1.49579	0.0950413	0.189666	0.0411162	0.560451	0.149376	0
UGT2A3	-1.27227	-0.960956	-0.311315	1.49571	0.0950413	0.227583	0.00744851	0.428127	0.187033	0
SPP1	0.970446	1.22196	-0.251518	1.49491	0.0952381	0.0968998	0.691162	0.965917	0.0675342	0.0664828
FSD1	-0.967489	-1.26402	0.296528	1.49491	0.0952381	0.249682	0.00238484	0.342041	0.208452	0
CPNE2	0.491855	0.779823	-0.287968	1.49483	0.0952381	0.238394	0.00432339	0.396631	0.22072	0
WNK4	-2.23557	-2.52207	0.286505	1.49483	0.0952381	0.237361	0.00455912	0.400079	0.183483	0
FAT2	1.39172	1.53731	-0.145591	1.49452	0.0952381	0.142528	0.222724	0.787378	0.0886561	0.0122369
SGSM1	0.533111	0.831078	-0.297967	1.49396	0.0952381	0.164149	0.108977	0.69454	0.146899	0
SPINK5	-0.676112	-0.400607	-0.275505	1.49396	0.0952381	0.112798	0.49803	0.910868	0.0996525	0.00599161
SPCS2	0.121481	0.409686	-0.288205	1.49197	0.0952381	0.290938	0.000214532	0.225925	0.238146	0
DLX6	-1.33647	-1.06462	-0.271854	1.4911	0.0952381	0.101351	0.636065	0.955683	0.0895114	0.0119462
PRSS36	0.555273	0.263151	0.292122	1.4903	0.0956873	0.128219	0.33724	0.850452	0.103839	0.00443038
SPECC1	0.0495198	-0.231129	0.280649	1.48983	0.0956873	0.254849	0.00179973	0.342041	0.185597	0
EFHC2	1.47784	1.74302	-0.265178	1.48935	0.0956873	0.18903	0.0421994	0.561	0.139153	0
GRHL2	1.85627	2.15781	-0.301533	1.48919	0.0956873	0.202305	0.0240815	0.528961	0.130713	0
IL27	0.419965	0.121803	0.298162	1.48863	0.0956873	0.140938	0.233779	0.792395	0.119093	0.00180018
LYG2	1.75996	1.95828	-0.19832	1.48847	0.0956873	0.13132	0.309531	0.842035	0.0927148	0.00962052
MFAP4	-0.970408	-1.25543	0.285025	1.48816	0.0956873	0.109062	0.541907	0.931628	0.0910081	0.0104112
PPAPDC1A	0.959876	0.702337	0.257538	1.4868	0.0967742	0.130048	0.320702	0.844742	0.0954674	0.00676056
C17orf48	-0.298961	-0.58872	0.289759	1.48625	0.0967742	0.234579	0.0052536	0.411984	0.205874	0
FABP7	-4.66387	-4.83102	0.167152	1.48553	0.0972037	0.153816	0.155344	0.736375	0.117835	0.00222222
IL13RA1	0.305574	0.603886	-0.298312	1.48521	0.0972037	0.210334	0.0168391	0.479956	0.167165	0
OVOS2	-2.15174	-1.88753	-0.264212	1.48514	0.0972037	0.175914	0.0707565	0.635949	0.14004	0
ANKRD37	-0.616313	-0.906905	0.290592	1.48514	0.0972037	0.179809	0.060925	0.614562	0.167313	0
C18orf26	0.193827	0.174212	0.0196157	1.4845	0.0972037	0.147218	0.192421	0.763429	0.0860805	0.0150588
AP1S3	-0.113454	0.180294	-0.293748	1.48378	0.0972037	0.240938	0.00379005	0.381852	0.183395	0
LAMB3	0.1819	0.468874	-0.286974	1.48339	0.0972037	0.160254	0.124899	0.708355	0.122564	0.000926784
XK	-1.4526	-1.18128	-0.27132	1.48299	0.0981432	0.166773	0.0992301	0.683031	0.13401	0
GLT1D1	-1.84011	-2.10393	0.263822	1.48243	0.0981432	0.195628	0.0320842	0.542388	0.167377	0
GALNTL1	-1.60928	-1.33806	-0.271227	1.48108	0.0981432	0.154531	0.151692	0.731523	0.124689	0.000926784
RSPO3	4.20697	4.38278	-0.175813	1.48092	0.0990753	0.12035	0.414748	0.885229	0.0828114	0.0234842
CXCL9	4.57155	4.7579	-0.186352	1.48037	0.0990753	0.124086	0.376692	0.875003	0.0872141	0.01341
RPS28	0.773017	0.493194	0.279823	1.47909	0.0990753	0.195548	0.0321921	0.542388	0.161884	0
ORM1	-4.16233	-4.45859	0.296253	1.47766	0.102632	0.236407	0.00478712	0.408028	0.153773	0
OR1L8	0.360151	0.101703	0.258448	1.47758	0.102632	0.346502	4.68243e-06	0.0834128	0.280464	0
ITIH3	-3.70386	-3.98494	0.28108	1.4775	0.102632	0.213355	0.0146656	0.467359	0.183423	0
FBP1	-1.34691	-1.14281	-0.204096	1.47679	0.103403	0.173529	0.0774177	0.645958	0.139837	0
LHX1	1.4429	1.14296	0.299942	1.47647	0.103403	0.0983307	0.673488	0.961819	0.0877144	0.01341
TCEAL5	0.420834	0.69213	-0.271296	1.47607	0.103403	0.230922	0.00631366	0.411984	0.171666	0
APOA2	-3.87872	-4.17699	0.298274	1.47504	0.103403	0.244913	0.0030767	0.36176	0.215992	0
UQCRH	-0.689481	-0.393702	-0.295779	1.47472	0.104516	0.156359	0.142672	0.721718	0.0814179	0.0251046
IGFBP5	-0.165551	0.136792	-0.302343	1.47448	0.104516	0.174642	0.0742459	0.640863	0.144606	0
TNNC1	0.665631	0.558978	0.106653	1.47448	0.104516	0.130604	0.315781	0.843661	0.0920401	0.00962052
GPR158	-0.107382	-0.125835	0.0184528	1.47393	0.104516	0.105326	0.587091	0.94779	0.0677122	0.0664828
EFHA2	-0.118711	-0.394947	0.276236	1.47273	0.104516	0.172496	0.0804649	0.650955	0.133921	0
TBX18	-0.641876	-0.90191	0.260033	1.47162	0.104516	0.200636	0.0258957	0.542388	0.142675	0
C16orf75	-1.33701	-1.06114	-0.275867	1.47154	0.104516	0.185374	0.0489223	0.580902	0.132371	0
AGTR2	0.474077	0.265775	0.208302	1.47107	0.104516	0.16248	0.115583	0.702726	0.119901	0.00180018
RFESD	-2.13747	-2.4142	0.276735	1.47091	0.104516	0.201828	0.0245879	0.532211	0.153364	0
JAM2	-0.0613718	-0.315673	0.254301	1.47075	0.104516	0.177822	0.0657842	0.621358	0.129371	0
GTF2A1L	0.690553	0.517554	0.172999	1.47059	0.104516	0.196343	0.0311272	0.542388	0.136677	0
RANBP1	-1.26808	-0.9829	-0.285178	1.46963	0.104859	0.297218	0.000143973	0.198744	0.258181	0
SLC1A3	1.68626	1.96434	-0.278082	1.469	0.104859	0.206359	0.0201367	0.504522	0.176478	0
ACTL8	-1.96818	-2.22566	0.257485	1.46852	0.104859	0.190382	0.0399266	0.555315	0.146262	0
CNDP1	0.254865	0.54222	-0.287355	1.46828	0.104859	0.189825	0.0408492	0.55847	0.119885	0.00180018
SLC12A3	-2.0267	-2.31761	0.290904	1.46804	0.104859	0.162083	0.117203	0.704907	0.152116	0
CIITA	2.41896	2.71077	-0.291804	1.46757	0.104859	0.176868	0.0682318	0.627794	0.137291	0
APOH	-5.38257	-5.64105	0.25848	1.46733	0.104859	0.172258	0.0811823	0.651917	0.14946	0
ZNF227	0.0113279	0.29168	-0.280353	1.46685	0.107006	0.229173	0.00688676	0.413067	0.188008	0
C1orf115	0.162161	0.451489	-0.289328	1.46614	0.107006	0.196105	0.0314433	0.542388	0.152099	0
UGT2B15	-3.51135	-3.77028	0.258935	1.46606	0.107006	0.1093	0.539063	0.930163	0.0702492	0.0530278
GJA4	2.48194	2.74103	-0.259086	1.46574	0.109276	0.172099	0.0816635	0.651917	0.149219	0
C8orf51	0.749835	1.03946	-0.289623	1.46566	0.109276	0.137758	0.257117	0.808524	0.109855	0.00222222
GBP3	1.61494	1.37157	0.243378	1.46487	0.111111	0.134102	0.286048	0.826411	0.106472	0.00416378
MBD3L2	0.300657	0.0466543	0.254003	1.46479	0.111111	0.247138	0.00273354	0.351758	0.16715	0
SLC22A3	-1.16681	-1.42796	0.261151	1.46471	0.111111	0.199285	0.0274518	0.542388	0.162102	0
SALL1	-3.2155	-2.95252	-0.262977	1.46463	0.111111	0.173291	0.0781121	0.64758	0.0980457	0.00599161
FLJ14213	0.878981	1.17751	-0.298524	1.46423	0.111111	0.213355	0.0146656	0.467359	0.196979	0
IGFBP1	-7.22508	-7.48167	0.256585	1.46383	0.111515	0.177822	0.0657842	0.621358	0.1574	0
TTR	-5.65628	-5.93226	0.275978	1.46327	0.111515	0.220827	0.0103313	0.447929	0.178092	0
CXorf6	-0.0880988	0.198797	-0.286896	1.4632	0.111515	0.199364	0.027358	0.542388	0.145893	0
SAA1	2.368	2.13464	0.23336	1.46304	0.111515	0.108029	0.554292	0.935762	0.0827779	0.0234842
C7	2.6535	2.92987	-0.276367	1.46232	0.111515	0.119078	0.428201	0.89205	0.0980406	0.00599161
CTAG2	-0.00403525	-0.284281	0.280245	1.46208	0.111515	0.138871	0.248761	0.804554	0.0894734	0.0119462
LRRC4	1.6686	1.86155	-0.192948	1.46177	0.111515	0.134499	0.2828	0.824651	0.093759	0.00817884
FLJ31568	1.04869	1.24978	-0.201083	1.46105	0.111515	0.186328	0.0470847	0.576472	0.139839	0
FMO5	-1.79911	-2.08747	0.288362	1.46033	0.111515	0.259141	0.0014182	0.342041	0.20501	0
MT1G	0.581277	0.355591	0.225686	1.46002	0.111515	0.173052	0.0788118	0.64758	0.105171	0.00443038
KCNIP1	0.719869	0.947453	-0.227585	1.45938	0.111515	0.205167	0.0212324	0.510102	0.177005	0
TSHZ2	2.63226	2.90601	-0.273746	1.45906	0.111515	0.113593	0.488901	0.909511	0.100813	0.005625
WDR45L	0.212017	0.489544	-0.277527	1.45859	0.111515	0.221145	0.0101757	0.447929	0.171907	0
C10orf82	-0.00662608	-0.292472	0.285846	1.45859	0.111515	0.156121	0.143824	0.722627	0.104705	0.00443038
WDR27	-0.39168	-0.650947	0.259267	1.45811	0.111515	0.213196	0.0147734	0.469162	0.162911	0
LYPD5	2.20478	2.51734	-0.312562	1.45755	0.111515	0.20461	0.0217617	0.512104	0.14999	0
RP5-1103G7.6	0.541847	0.265779	0.276068	1.45676	0.111515	0.251431	0.00216951	0.342041	0.197046	0
MAGEA4	-2.20039	-2.458	0.257613	1.45676	0.111515	0.141574	0.229309	0.792244	0.0830844	0.020596
LOC644186	1.76813	1.57618	0.191947	1.45644	0.111515	0.169634	0.0894357	0.666605	0.131587	0
KCNE4	-1.15123	-1.42547	0.274245	1.45556	0.111515	0.17186	0.0823899	0.651917	0.141852	0
PGAM2	1.33166	1.11576	0.215901	1.45493	0.111515	0.180843	0.0585219	0.608232	0.152968	0
PLAC1	-0.888671	-1.13419	0.245524	1.45477	0.111515	0.141812	0.227649	0.789744	0.0917331	0.0104112
ZNF659	-1.71521	-1.98573	0.270519	1.45445	0.111515	0.215183	0.0134759	0.458948	0.186066	0
ZNF610	1.34507	1.63561	-0.290537	1.4539	0.111515	0.171145	0.0846018	0.655761	0.128536	0
NELL1	1.67401	1.9433	-0.269295	1.45358	0.111515	0.135056	0.278297	0.824651	0.103174	0.00443038
ICAM4	-1.07735	-1.36772	0.290368	1.45318	0.111515	0.135533	0.274479	0.822568	0.104956	0.00443038
PHKA1	-1.32988	-1.06288	-0.266999	1.4531	0.111515	0.277901	0.000477818	0.235599	0.253936	0
GAL3ST1	-0.111612	0.174093	-0.285704	1.4527	0.111515	0.142051	0.225998	0.788379	0.11987	0.00180018
ECM2	2.08629	1.99704	0.0892512	1.4527	0.111515	0.0988871	0.6666	0.961819	0.0742661	0.0375402
HOXD1	3.16508	3.34804	-0.182961	1.45239	0.111515	0.125835	0.359655	0.864628	0.0762474	0.034188
COL23A1	1.50586	1.24631	0.259548	1.45167	0.111515	0.138792	0.249351	0.804554	0.0974709	0.00644783
MAP6	1.92565	2.19757	-0.271926	1.45143	0.111515	0.13275	0.29729	0.834399	0.116935	0.00222222
PRSS2	-1.43532	-1.6654	0.23008	1.45143	0.111515	0.118203	0.437592	0.895802	0.101364	0.00443038
FLJ31438	-0.176709	-0.396338	0.219629	1.44968	0.112559	0.193402	0.0352287	0.544476	0.161316	0
C1orf211	-0.953369	-0.804653	-0.148715	1.44889	0.112559	0.135851	0.271955	0.820842	0.0984777	0.00599161
DIO1	-1.59155	-1.54549	-0.0460622	1.44849	0.112559	0.155326	0.147716	0.729451	0.0916084	0.0104112
LOC144305	0.385525	0.578926	-0.1934	1.44841	0.112559	0.119793	0.420603	0.887423	0.0904005	0.010687
CHL1	3.25545	3.50134	-0.245887	1.44801	0.112559	0.114547	0.47805	0.908177	0.0862797	0.0150588
GPR20	0.850565	1.14607	-0.295508	1.44738	0.112559	0.17806	0.0651842	0.621358	0.154575	0
CHST4	0.590111	0.750545	-0.160434	1.4473	0.112559	0.147615	0.190008	0.7617	0.113306	0.00222222
GPR160	-0.523416	-0.26155	-0.261865	1.44611	0.112559	0.122814	0.389397	0.877654	0.0966707	0.00676056
C18orf10	-0.249212	0.0379244	-0.287136	1.44587	0.112559	0.236884	0.00467184	0.404001	0.204239	0
DYDC2	3.07426	3.29921	-0.224956	1.44579	0.112559	0.158347	0.133364	0.713933	0.112123	0.00222222
OBSL1	-0.473935	-0.192966	-0.280969	1.44571	0.112559	0.214865	0.0136764	0.461422	0.17702	0
ZNF630	1.00394	1.29501	-0.29107	1.44531	0.112559	0.231161	0.00623898	0.411984	0.181646	0
TREML2	-0.130561	0.110752	-0.241312	1.44515	0.112559	0.132512	0.299306	0.834535	0.112824	0.00222222
PLXNA2	1.07003	1.35417	-0.284135	1.44499	0.112559	0.211049	0.0162998	0.479956	0.163676	0
WBSCR17	0.785765	0.954184	-0.16842	1.44459	0.112559	0.134499	0.2828	0.824651	0.0962785	0.00676056
PASD1	-3.9381	-4.21554	0.277444	1.44364	0.112559	0.150715	0.171987	0.75197	0.0872759	0.01341
PTGER4	-0.53186	-0.265157	-0.266703	1.44308	0.112559	0.158029	0.134819	0.713933	0.130547	0
ZIC1	-1.12558	-1.39508	0.269501	1.44285	0.112559	0.154849	0.150091	0.729678	0.104914	0.00443038
LIMS3	3.19686	3.48625	-0.289387	1.44229	0.112559	0.113434	0.49072	0.909511	0.0807201	0.0265849
ARMC3	4.15325	3.94764	0.205602	1.44173	0.112676	0.0903021	0.770767	0.984403	0.073658	0.0404322
COL4A4	-1.09512	-0.994667	-0.100453	1.4407	0.112676	0.176868	0.0682318	0.627794	0.11502	0.00222222
HSPB7	-1.08406	-1.37456	0.290502	1.44046	0.112676	0.118521	0.434164	0.892888	0.0950344	0.00676056
C9orf64	-0.458034	-0.172082	-0.285952	1.44014	0.112676	0.206836	0.0197127	0.504522	0.206889	0
MUC16	3.04324	2.77486	0.268387	1.43998	0.112676	0.12655	0.352831	0.860532	0.0957641	0.00676056
AMIGO2	-1.68996	-1.55014	-0.13982	1.43967	0.112676	0.138235	0.253511	0.806005	0.0967642	0.00676056
ACRC	-0.490055	-0.210799	-0.279256	1.43943	0.112676	0.123291	0.384602	0.87736	0.0886078	0.0122369
GDPD2	0.455475	0.706297	-0.250821	1.43919	0.112676	0.113355	0.491631	0.909511	0.0917455	0.0104112
RP11-151A6.2	0.683609	0.929474	-0.245865	1.43832	0.113716	0.167091	0.0980995	0.681665	0.135076	0
KLK6	3.76906	4.02453	-0.255473	1.43696	0.114754	0.125517	0.362715	0.86614	0.0892989	0.0119462
C4BPA	-2.94118	-2.71283	-0.22835	1.43593	0.115789	0.144356	0.210505	0.777661	0.107629	0.00354862
C9orf18	3.01132	2.78134	0.229974	1.43442	0.116279	0.130604	0.315781	0.843661	0.0944829	0.00720621
CCL18	3.09031	3.285	-0.194694	1.4341	0.116279	0.190064	0.0404515	0.558174	0.129251	0
GLIS1	-0.638342	-0.856713	0.218371	1.43386	0.116279	0.188394	0.0433073	0.564946	0.134041	0
TTYH1	-0.186172	0.0906858	-0.276858	1.43355	0.116279	0.116773	0.4532	0.900068	0.0868039	0.0150588
EMR1	-1.43804	-1.72598	0.287939	1.43251	0.116279	0.178776	0.063412	0.619594	0.123457	0.000926784
NRCAM	-0.647522	-0.368199	-0.279323	1.43188	0.117034	0.149205	0.180591	0.756733	0.109714	0.00222222
PLA2G3	-1.49471	-1.24103	-0.253676	1.43164	0.117034	0.178378	0.0643914	0.619594	0.149955	0
CHGA	0.999792	1.25331	-0.253515	1.43148	0.117034	0.145548	0.202818	0.773661	0.11111	0.00222222
LOC89944	0.298987	0.56774	-0.268752	1.43045	0.118938	0.233625	0.00551317	0.411984	0.177169	0
ALAS2	-3.45537	-3.74521	0.289838	1.42925	0.118938	0.212798	0.015046	0.469555	0.174582	0
C8orf22	-3.2406	-3.52471	0.284108	1.42925	0.118938	0.188315	0.0434476	0.564946	0.176979	0
CCNB3	1.15055	1.44379	-0.293236	1.42862	0.122566	0.174483	0.0746922	0.641237	0.114278	0.00222222
PMP22	-0.171501	-0.453482	0.281981	1.42814	0.122566	0.169237	0.0907456	0.668268	0.130027	0
FOSB	1.43391	1.1464	0.287506	1.42758	0.122566	0.136566	0.266297	0.814609	0.107635	0.00354862
SMC1B	1.66863	1.54553	0.123104	1.4275	0.122566	0.106836	0.568695	0.942173	0.0794112	0.0275559
PRSS16	1.15982	1.40869	-0.248869	1.42679	0.122566	0.229412	0.00680592	0.413067	0.130582	0
CST9	0.110304	0.283091	-0.172787	1.42576	0.122566	0.15159	0.167156	0.749201	0.0951646	0.00676056
TMEM166	0.19175	0.475542	-0.283792	1.4256	0.122566	0.133943	0.287354	0.82777	0.102208	0.00443038
CD93	3.20096	3.32874	-0.127771	1.42488	0.124429	0.138474	0.251722	0.805782	0.103445	0.00443038
RHBDL3	-1.45974	-1.19045	-0.269288	1.42464	0.124429	0.158824	0.131205	0.713933	0.0926958	0.00962052
TSPYL5	2.76283	2.7732	-0.0103708	1.42361	0.124429	0.125835	0.359655	0.864628	0.0748129	0.0375402
SQLE	-1.08723	-0.806821	-0.280408	1.42242	0.124858	0.171065	0.0848506	0.655761	0.126294	0
DSCR9	0.549461	0.290961	0.2585	1.42226	0.124858	0.176789	0.0684392	0.627794	0.128283	0
FOXD2	-0.472035	-0.411375	-0.0606603	1.42107	0.124858	0.158108	0.134454	0.713933	0.118822	0.00222222
PRR15	1.65474	1.93052	-0.275782	1.42099	0.124858	0.165819	0.102687	0.689249	0.13024	0
ASB7	0.0367284	0.313861	-0.277132	1.42043	0.124858	0.238871	0.00421842	0.394179	0.166732	0
CNN1	0.436901	0.222757	0.214144	1.41908	0.126984	0.134499	0.2828	0.824651	0.0777782	0.0330673
C20orf114	0.209343	0.425429	-0.216087	1.41844	0.127973	0.109062	0.541907	0.931628	0.0809408	0.0265849
TCEAL6	-0.128108	0.0995368	-0.227644	1.41797	0.128668	0.19213	0.0371443	0.550919	0.18222	0
BTNL8	0.716129	0.469474	0.246655	1.41773	0.128668	0.116455	0.456708	0.901974	0.0861215	0.0150588
C1orf114	-0.0963887	-0.364497	0.268108	1.41733	0.128668	0.15938	0.128722	0.713194	0.111048	0.00222222
G0S2	-0.564261	-0.33436	-0.2299	1.41677	0.129213	0.174324	0.0751407	0.641686	0.121999	0.000926784
IRX2	-4.98244	-5.15983	0.177387	1.41638	0.129213	0.147377	0.191453	0.763206	0.108227	0.00290276
RNF144B	2.57666	2.8417	-0.265046	1.4163	0.129213	0.185771	0.0481492	0.580508	0.135793	0
APOA1	-2.23497	-2.48484	0.249869	1.41614	0.129213	0.210413	0.0167784	0.479956	0.139538	0
DAPL1	6.39858	6.67219	-0.273606	1.41582	0.130045	0.135533	0.274479	0.822568	0.0827699	0.0234842
LYPD2	1.66036	1.87593	-0.215571	1.4151	0.130045	0.177027	0.0678186	0.627794	0.134905	0
C4orf19	0.854452	0.651896	0.202556	1.41351	0.136009	0.124801	0.369662	0.871615	0.104505	0.00443038
LPHN3	0.451659	0.367309	0.0843504	1.4128	0.136009	0.136884	0.263826	0.813887	0.0882552	0.0122369
DDR1	1.06341	1.3473	-0.283888	1.41272	0.136009	0.192051	0.037267	0.550919	0.173874	0
C19orf12	1.07228	0.839183	0.233096	1.41272	0.136009	0.182273	0.0553293	0.5999	0.146246	0
C1orf59	-0.0876894	-0.226164	0.138475	1.41248	0.136009	0.139984	0.240608	0.798767	0.102863	0.00443038
RNF183	2.50657	2.73017	-0.223599	1.41192	0.137931	0.14531	0.204338	0.776135	0.0909709	0.010687
C8A	-2.334	-2.61608	0.282074	1.41137	0.137931	0.158506	0.132641	0.713933	0.138726	0
ATP1A2	-1.6516	-1.73298	0.0813789	1.41081	0.138378	0.147615	0.190008	0.7617	0.0741122	0.0375402
ZNF592	0.145154	0.436606	-0.291452	1.4101	0.138378	0.228696	0.00705109	0.418344	0.18563	0
ABR	-1.33165	-1.10758	-0.224076	1.40954	0.138378	0.186328	0.0470847	0.576472	0.138289	0
MOBKL2B	1.21678	1.43922	-0.222446	1.40954	0.138378	0.289428	0.00023583	0.225925	0.204154	0
MAN1A1	-1.85975	-1.64677	-0.212978	1.40843	0.138378	0.165103	0.105345	0.691635	0.124132	0.000926784
ZNF215	-1.8354	-2.05284	0.217443	1.40803	0.138378	0.161844	0.118184	0.704907	0.131917	0
DNAJB5	0.725541	1.00252	-0.276977	1.40787	0.138378	0.147615	0.190008	0.7617	0.109612	0.00222222
SMPX	1.36763	1.56332	-0.195685	1.40779	0.138378	0.122734	0.3902	0.877654	0.0856498	0.0160477
MDS1	2.06995	2.3341	-0.264157	1.40715	0.138378	0.19539	0.0324088	0.542388	0.153634	0
SVIL	0.774339	0.599301	0.175038	1.40692	0.138378	0.164388	0.10806	0.692399	0.111543	0.00222222
NAP5	-1.04472	-0.828404	-0.216318	1.40668	0.138378	0.179889	0.0607371	0.614562	0.142401	0
APH1B	0.859307	0.563658	0.29565	1.4066	0.138378	0.217409	0.0121452	0.456562	0.14832	0
ADCY4	2.55497	2.80827	-0.253297	1.40636	0.138378	0.175358	0.0722656	0.639217	0.128344	0
COL12A1	1.30685	1.56775	-0.260901	1.40636	0.138378	0.118521	0.434164	0.892888	0.0851056	0.0160477
BPNT1	0.426961	0.179301	0.24766	1.40588	0.138378	0.168362	0.0936839	0.669966	0.109865	0.00222222
MLZE	1.41912	1.71342	-0.294298	1.40525	0.138378	0.130048	0.320702	0.844742	0.100201	0.005625
NTS	-4.97408	-4.95021	-0.0238731	1.40509	0.138378	0.121304	0.404821	0.881557	0.0717349	0.0477144
NME5	3.604	3.34213	0.261878	1.40469	0.138378	0.15628	0.143055	0.721718	0.117276	0.00222222
NRP2	-0.0770441	0.211973	-0.289018	1.40461	0.138378	0.205405	0.0210091	0.508914	0.182346	0
SNRPD1	-0.691284	-0.443857	-0.247427	1.40437	0.138378	0.255644	0.00172257	0.342041	0.199029	0
C22orf36	-0.109362	0.138601	-0.247964	1.40421	0.138378	0.181081	0.0579791	0.604353	0.140242	0
PCDHB9	-0.457416	-0.235286	-0.22213	1.40413	0.138378	0.186566	0.0466348	0.575313	0.170454	0
PCDHA3	1.04108	1.29529	-0.254217	1.40398	0.138378	0.108744	0.545707	0.93294	0.0714946	0.0477144
HOXC9	-2.45884	-2.59146	0.132624	1.40389	0.138378	0.113037	0.495283	0.910421	0.068848	0.0628911
CSRP3	0.361356	0.642078	-0.280721	1.40358	0.138378	0.170111	0.0878848	0.664195	0.123157	0.000926784
CBWD1	-0.656149	-0.365626	-0.290523	1.40334	0.138378	0.234658	0.00523248	0.411984	0.192767	0
HOMER2	1.70402	1.97086	-0.266832	1.40254	0.139037	0.174801	0.0738019	0.640383	0.127457	0
LTK	-0.964931	-0.703246	-0.261685	1.40246	0.139037	0.136566	0.266297	0.814609	0.0983377	0.00599161
CRYM	-0.85566	-0.92224	0.0665796	1.40167	0.139037	0.136566	0.266297	0.814609	0.0836936	0.020596
HSF1	0.556947	0.833331	-0.276384	1.40159	0.139037	0.219555	0.0109755	0.451825	0.196945	0
IRS1	-1.04666	-0.844377	-0.202287	1.40143	0.139037	0.21566	0.0131802	0.458948	0.188704	0
CHRDL1	1.5269	1.2461	0.280799	1.40016	0.139037	0.124324	0.374339	0.874321	0.0808357	0.0265849
DGKG	0.296987	0.395034	-0.0980474	1.39984	0.139037	0.0975358	0.683316	0.9647	0.0767968	0.034188
SCGB3A1	2.1657	2.38491	-0.219213	1.39873	0.139037	0.133068	0.294617	0.832801	0.101601	0.00443038
C1orf75	0.0282112	-0.214161	0.242372	1.39865	0.139037	0.210572	0.0166576	0.479956	0.138564	0
NR2F2	-0.457733	-0.174193	-0.283539	1.39809	0.139037	0.198808	0.0280205	0.542388	0.126646	0
F12	-1.24834	-1.53459	0.286255	1.39746	0.141791	0.159141	0.129782	0.713308	0.0951422	0.00676056
COCH	-3.18249	-3.11701	-0.065479	1.39738	0.141791	0.102305	0.62426	0.954831	0.0618126	0.103046
FLJ22655	-1.22098	-1.46788	0.246908	1.39706	0.141791	0.150795	0.171544	0.75083	0.0872607	0.01341
RASD1	0.228839	0.0216444	0.207194	1.3969	0.143008	0.172576	0.080227	0.650211	0.127482	0
PCDHB6	0.966747	1.22489	-0.258145	1.39634	0.143008	0.125755	0.360418	0.864713	0.0779717	0.0330673
STXBP5	-0.746685	-1.01968	0.272994	1.39634	0.143008	0.240382	0.00390126	0.381852	0.152407	0
HIST2H2BE	-0.26777	-0.0245511	-0.243219	1.39626	0.143008	0.195866	0.0317623	0.542388	0.160584	0
SATB1	-0.390881	-0.512865	0.121984	1.3961	0.143008	0.1438	0.214168	0.780842	0.109775	0.00222222
PLA2G2A	-1.03412	-1.26634	0.232219	1.39603	0.143008	0.157631	0.136657	0.716463	0.126254	0
TMEM45A	-0.996464	-1.18475	0.188282	1.39595	0.144515	0.160572	0.123531	0.707129	0.113652	0.00222222
EIF4E3	1.1801	1.46708	-0.286981	1.39579	0.144515	0.124563	0.371996	0.872972	0.101344	0.00443038
GGTLA4	-0.834635	-0.625625	-0.20901	1.39523	0.144515	0.168362	0.0936839	0.669966	0.117535	0.00222222
C6orf173	0.0992946	0.173439	-0.0741446	1.39507	0.144515	0.140859	0.234343	0.792395	0.0961751	0.00676056
RP4-747L4.3	0.106205	0.387209	-0.281004	1.39364	0.147213	0.171065	0.0848506	0.655761	0.125464	0
FAM3B	1.8142	1.61705	0.197159	1.39348	0.147213	0.114229	0.481654	0.909399	0.0794726	0.0275559
DUSP1	1.57059	1.34645	0.224145	1.3934	0.147213	0.208347	0.0184221	0.497984	0.144648	0
LAMA2	2.09299	2.32306	-0.230067	1.39293	0.148033	0.135533	0.274479	0.822568	0.110396	0.00222222
FJX1	1.25634	1.47226	-0.215916	1.39157	0.148033	0.258665	0.00145653	0.342041	0.154882	0
MFI2	0.452333	0.733482	-0.281149	1.3907	0.148033	0.164865	0.106243	0.692189	0.125796	0
KLF6	0.62005	0.38474	0.23531	1.39054	0.148033	0.18132	0.0574406	0.604353	0.143499	0
CCDC85A	1.76964	1.53421	0.235438	1.39046	0.148033	0.124245	0.375123	0.874321	0.0883933	0.0122369
C18orf1	-0.409932	-0.194056	-0.215876	1.38998	0.148033	0.148092	0.187144	0.760269	0.118562	0.00222222
SIX6	-2.62615	-2.90156	0.275412	1.38998	0.148033	0.221622	0.00994631	0.446306	0.172652	0
XBP1	-1.12638	-0.862385	-0.263999	1.38991	0.148033	0.22814	0.00724732	0.421908	0.16318	0
KCNB1	0.0257608	-0.0950107	0.120771	1.38983	0.148033	0.144515	0.209468	0.777387	0.093488	0.00817884
COX7A1	4.59013	4.80733	-0.217197	1.38951	0.148033	0.220827	0.0103313	0.447929	0.160393	0
CYP4B1	4.23372	4.38283	-0.149112	1.38903	0.148033	0.0933227	0.73485	0.975601	0.0594888	0.12298
AKR1C1	-2.87601	-3.11712	0.241105	1.38816	0.148033	0.201828	0.0245879	0.532211	0.145788	0
FBN2	-0.427634	-0.177343	-0.250291	1.38808	0.148033	0.140779	0.234907	0.792395	0.0903532	0.010687
CADPS2	-0.0382006	0.116046	-0.154247	1.388	0.148033	0.147536	0.190489	0.7617	0.121517	0.000926784
CXCR4	0.721416	0.994621	-0.273205	1.38736	0.148033	0.120747	0.410595	0.883053	0.100516	0.005625
C1orf210	2.06431	2.32685	-0.262541	1.38569	0.149177	0.220827	0.0103313	0.447929	0.162085	0
SGK	-0.972304	-1.22614	0.25384	1.38529	0.149177	0.139269	0.245826	0.802041	0.0999097	0.00599161
ZIC3	-3.6926	-3.84997	0.157372	1.3849	0.149177	0.12973	0.323538	0.846081	0.0951456	0.00676056
HIST1H2AE	0.448945	0.651544	-0.202598	1.38482	0.149177	0.143323	0.217347	0.781735	0.11268	0.00222222
CABP7	1.51822	1.31782	0.200402	1.38474	0.149177	0.141971	0.226547	0.788379	0.102905	0.00443038
IL6R	1.07758	1.34285	-0.265265	1.38466	0.149177	0.189825	0.0408492	0.55847	0.141043	0
VIT	-2.67065	-2.86447	0.193816	1.38378	0.153924	0.176312	0.0696951	0.632475	0.112483	0.00222222
NMNAT2	1.21855	1.46682	-0.248271	1.38291	0.153924	0.115819	0.463767	0.904232	0.0902884	0.010687
NXF5	0.453871	0.193962	0.259909	1.38291	0.153924	0.19062	0.0395368	0.555315	0.113841	0.00222222
ROS1	-1.80005	-1.59119	-0.208858	1.38275	0.153924	0.14682	0.194858	0.765764	0.08277	0.0234842
ZCCHC5	0.565104	0.296589	0.268515	1.38148	0.153924	0.158506	0.132641	0.713933	0.116636	0.00222222
OR51B5	-1.77533	-2.04481	0.269485	1.38116	0.153924	0.180525	0.0592525	0.61013	0.153729	0
SLC7A4	1.26735	1.46675	-0.199399	1.381	0.153924	0.226391	0.00789687	0.428866	0.169301	0
PRPS2	-0.327767	-0.0603802	-0.267387	1.38068	0.153924	0.257949	0.00151584	0.342041	0.170917	0
LAYN	2.3073	2.05806	0.249246	1.38068	0.153924	0.160254	0.124899	0.708355	0.119468	0.00180018
TRPV6	1.38359	1.62083	-0.237242	1.38029	0.153924	0.158347	0.133364	0.713933	0.14002	0
SOX10	-2.03469	-2.30316	0.268471	1.37973	0.153924	0.189348	0.0416547	0.560451	0.172067	0
ZIC2	-2.98134	-2.72562	-0.255722	1.37949	0.153924	0.105326	0.587091	0.94779	0.082534	0.0234842
C19orf46	2.08131	1.81963	0.26168	1.37838	0.153924	0.142051	0.225998	0.788379	0.0923511	0.00962052
PJA1	0.56708	0.824069	-0.256989	1.37806	0.153924	0.260175	0.00133835	0.342041	0.185237	0
LOC91431	-1.76143	-2.03692	0.275496	1.37806	0.153924	0.164547	0.107451	0.692399	0.139679	0
FAM43A	-0.0528	0.222	-0.2748	1.37782	0.153924	0.13752	0.258935	0.810518	0.113496	0.00222222
IMPA2	-0.914205	-0.651155	-0.263051	1.37766	0.153924	0.233863	0.0054472	0.411984	0.186325	0
PDCL2	1.94291	1.81046	0.132449	1.37742	0.153924	0.129809	0.322827	0.846081	0.0666033	0.0705357
SAT1	1.12035	1.27279	-0.152443	1.37719	0.153924	0.13434	0.284096	0.825325	0.0956173	0.00676056
MESDC2	-0.485274	-0.210257	-0.275017	1.37711	0.153924	0.22337	0.00914465	0.435569	0.147582	0
LOC198437	0.829779	0.873531	-0.0437519	1.37631	0.153924	0.113037	0.495283	0.910421	0.0875805	0.01341
SAA4	-3.04273	-3.30941	0.266686	1.37615	0.153924	0.125835	0.359655	0.864628	0.0935959	0.00817884
SLC39A2	0.271484	0.522982	-0.251498	1.3756	0.154309	0.135851	0.271955	0.820842	0.101775	0.00443038
ROBO2	0.242799	0.440818	-0.198019	1.37528	0.154309	0.177583	0.066389	0.623105	0.130739	0
KRT6B	0.374244	0.139597	0.234647	1.37512	0.154309	0.104452	0.597807	0.948884	0.0925486	0.00962052
ZNF229	0.628398	0.797339	-0.168941	1.37504	0.154309	0.108267	0.551425	0.934553	0.078	0.0330673
DLX5	-0.147872	0.0247724	-0.172644	1.37329	0.154455	0.105087	0.590009	0.94779	0.0802765	0.0265849
SYNGR3	-0.56996	-0.843495	0.273535	1.37329	0.154455	0.203657	0.0226963	0.514884	0.152474	0
RASL11A	0.84825	1.1066	-0.258348	1.37321	0.154455	0.168283	0.0939549	0.67029	0.140396	0
RASSF6	0.228644	0.497959	-0.269315	1.37321	0.154455	0.173847	0.0765	0.644336	0.120486	0.00180018
PLA2G1B	1.03071	0.796742	0.233966	1.37305	0.154455	0.174563	0.0744687	0.640863	0.110477	0.00222222
SERPINA5	-0.984864	-1.08359	0.0987305	1.37297	0.154455	0.0926868	0.742503	0.976879	0.0595938	0.12298
SERPINF1	-0.644549	-0.913785	0.269236	1.37242	0.154455	0.122973	0.387795	0.877451	0.0971241	0.00644783
TLL1	0.880626	0.598017	0.28261	1.37234	0.154455	0.190779	0.0392787	0.555315	0.144769	0
ABCA4	0.997395	0.80729	0.190105	1.37202	0.154455	0.141733	0.228201	0.789814	0.0929224	0.00962052
MANSC1	1.27022	1.53144	-0.261215	1.37194	0.154455	0.174006	0.0760446	0.642933	0.136213	0
SPRY4	-0.686037	-0.42472	-0.261316	1.37186	0.154455	0.173529	0.0774177	0.645958	0.141493	0
VCX3A	-2.2299	-2.33655	0.10665	1.37114	0.154455	0.0833068	0.847827	0.997072	0.0501519	0.211071
DPPA4	-5.19221	-5.3722	0.179991	1.37019	0.155292	0.223847	0.00893643	0.434746	0.163657	0
SFRP4	4.12192	4.06614	0.0557837	1.36956	0.15696	0.103657	0.607582	0.951375	0.0595547	0.12298
CDH11	1.72712	1.77527	-0.0481404	1.36844	0.15696	0.0994436	0.659706	0.959504	0.0698115	0.0574529
FAP	0.492698	0.358452	0.134246	1.36789	0.157325	0.0899046	0.775401	0.984883	0.0598249	0.12298
FAM20A	2.4425	2.70223	-0.259731	1.36781	0.157325	0.106836	0.568695	0.942173	0.0732623	0.0404322
SLC25A38	1.18952	0.923703	0.265816	1.36725	0.157325	0.150874	0.171101	0.75083	0.113689	0.00222222
CEACAM6	-1.84633	-1.64385	-0.202485	1.36709	0.157325	0.11256	0.500784	0.912445	0.0734728	0.0404322
KCNMB4	-0.285219	-0.0738669	-0.211353	1.3659	0.158358	0.147297	0.191937	0.763206	0.116481	0.00222222
ANGPTL4	-0.54716	-0.700099	0.15294	1.3659	0.158358	0.141971	0.226547	0.788379	0.087831	0.01341
NEK3	-0.330036	-0.595281	0.265245	1.36582	0.158358	0.222337	0.00961097	0.445859	0.165871	0
NEUROG2	-1.97305	-1.84191	-0.131143	1.36574	0.158358	0.132273	0.301332	0.836256	0.0903186	0.010687
LRIG3	1.3658	1.59762	-0.231816	1.36558	0.158358	0.168521	0.0931438	0.669868	0.108619	0.00290276
C9orf82	-0.152782	0.110566	-0.263348	1.36518	0.158358	0.192846	0.0360559	0.544783	0.12478	0.000926784
HOXC10	-1.25228	-1.37301	0.120726	1.36479	0.158915	0.255644	0.00172257	0.342041	0.175421	0
CXCL14	1.24906	1.43381	-0.184745	1.36447	0.158915	0.0953895	0.709718	0.97156	0.0661405	0.0705357
C14orf39	-0.191627	0.0505462	-0.242174	1.36407	0.158915	0.11725	0.447965	0.900068	0.0832594	0.020596
PLS1	0.17451	0.43586	-0.26135	1.36375	0.158915	0.143005	0.219486	0.784179	0.105487	0.00443038
SLC25A41	-1.26609	-1.541	0.274908	1.36351	0.158915	0.186407	0.0469343	0.576472	0.106308	0.00416378
AFAP1L2	1.10579	1.37842	-0.272638	1.36304	0.158915	0.163752	0.110521	0.696675	0.105675	0.00443038
CTNNA2	1.31759	1.55012	-0.232534	1.36264	0.158915	0.132035	0.303367	0.837469	0.094443	0.00720621
HOXB9	-3.57841	-3.45773	-0.120676	1.36169	0.158915	0.0997615	0.655766	0.957211	0.0729193	0.0429155
KLF1	-2.04549	-2.31722	0.271733	1.36169	0.158915	0.213911	0.0142939	0.467359	0.156215	0
ZNF620	-0.111259	0.12938	-0.240638	1.36089	0.159266	0.19841	0.0285022	0.542388	0.156664	0
DNAH10	1.12791	0.897536	0.230377	1.36057	0.159266	0.177822	0.0657842	0.621358	0.13902	0
HOXB13	-2.41656	-2.53222	0.115661	1.36049	0.159266	0.185612	0.0484572	0.580508	0.133674	0
SOX4	-0.0969046	0.184981	-0.281886	1.3601	0.159266	0.171383	0.083859	0.652839	0.122887	0.000926784
LOC728635	-0.648959	-0.398831	-0.250128	1.35835	0.161041	0.210095	0.0170224	0.482095	0.149909	0
ALOX12	-0.196909	-0.44925	0.252341	1.35755	0.161806	0.157075	0.139263	0.719562	0.120718	0.00180018
PTPRF	0.957975	1.22693	-0.268953	1.35707	0.161806	0.199126	0.0276402	0.542388	0.152699	0
IL7	-0.0324925	-0.169481	0.136988	1.35707	0.161806	0.131002	0.312298	0.843661	0.0923979	0.00962052
TNFRSF19	-1.42102	-1.14265	-0.278369	1.35668	0.161806	0.135771	0.272585	0.820933	0.0799318	0.0275559
SLAMF7	1.19213	1.36193	-0.1698	1.35636	0.161806	0.103816	0.605625	0.951292	0.0830658	0.020596
KIAA1909	1.1593	1.3871	-0.227796	1.35549	0.161806	0.135851	0.271955	0.820842	0.107957	0.00354862
GBP5	4.49781	4.76309	-0.265276	1.35493	0.161806	0.161844	0.118184	0.704907	0.116261	0.00222222
XKR3	-1.90894	-2.17748	0.268535	1.35485	0.161806	0.164785	0.106544	0.692189	0.126132	0
LHX2	-3.49614	-3.38309	-0.113042	1.35469	0.161806	0.127027	0.348329	0.85718	0.0677709	0.0664828
MDK	0.992274	1.24068	-0.248407	1.35469	0.161806	0.178537	0.0639981	0.619594	0.129569	0
DACH2	-0.314766	-0.443313	0.128547	1.35461	0.161806	0.0986486	0.669553	0.961819	0.0645864	0.0826001
NLRP11	-2.43774	-2.70619	0.268451	1.35421	0.161806	0.212878	0.0149911	0.469336	0.150532	0
PLCL2	-0.747509	-0.485483	-0.262026	1.35366	0.161806	0.208426	0.0183563	0.497984	0.133959	0
CD38	-1.49685	-1.28881	-0.208039	1.3531	0.161806	0.0920509	0.750111	0.9795	0.0643784	0.0826001
PRKX	1.25847	1.52359	-0.265121	1.35199	0.161806	0.151033	0.170218	0.749632	0.0998857	0.00599161
P2RY2	1.65171	1.91076	-0.25905	1.35143	0.161806	0.164547	0.107451	0.692399	0.0878555	0.01341
S100A8	1.4459	1.19428	0.251612	1.35119	0.161806	0.137758	0.257117	0.808524	0.0826442	0.0234842
SCN9A	-0.752693	-0.508989	-0.243704	1.35095	0.161806	0.153577	0.156577	0.738094	0.124414	0.000926784
SCUBE2	-1.78939	-1.50631	-0.283084	1.35095	0.161806	0.126471	0.353585	0.860839	0.0924388	0.00962052
RNF128	-3.0792	-3.33599	0.256785	1.35032	0.161806	0.137122	0.261984	0.812983	0.099287	0.00599161
FGFR1	-0.299769	-0.0480681	-0.251701	1.34968	0.161806	0.166057	0.101814	0.68675	0.112363	0.00222222
CEACAM1	-0.820063	-0.609783	-0.210281	1.34944	0.161806	0.17186	0.0823899	0.651917	0.134202	0
ASCL3	0.435373	0.189559	0.245814	1.34905	0.161806	0.173052	0.0788118	0.64758	0.0916548	0.0104112
MATK	-2.19446	-2.4786	0.284141	1.34897	0.161806	0.199046	0.0277349	0.542388	0.148031	0
TMEM35	1.05115	1.33805	-0.286899	1.34865	0.161806	0.202146	0.0242493	0.530683	0.129795	0
C5orf26	-0.0203647	-0.305727	0.285362	1.34793	0.162011	0.157313	0.138141	0.719544	0.108249	0.00290276
CD320	-0.516575	-0.778399	0.261824	1.34738	0.162011	0.191812	0.0376372	0.550919	0.128447	0
ITM2C	-0.576388	-0.315042	-0.261346	1.34722	0.162011	0.194833	0.0331777	0.544197	0.144958	0
C2orf39	2.57796	2.83249	-0.254529	1.34706	0.162011	0.108267	0.551425	0.934553	0.0826686	0.0234842
FOXN4	-0.0546602	-0.123536	0.0688755	1.3469	0.162011	0.120747	0.410595	0.883053	0.0727571	0.0429155
FZD3	1.28721	1.55909	-0.271872	1.34682	0.162011	0.23132	0.00618964	0.411984	0.151707	0
DMRT2	-1.51342	-1.35342	-0.160001	1.34658	0.162011	0.0975358	0.683316	0.9647	0.0564367	0.143991
TMEM56	-0.932807	-0.654966	-0.277841	1.34587	0.162011	0.156121	0.143824	0.722627	0.111611	0.00222222
FNDC1	4.12541	4.32851	-0.203098	1.34523	0.162011	0.086248	0.816713	0.99195	0.0628554	0.0944882
IL17RB	-1.58516	-1.32799	-0.257164	1.34515	0.162011	0.168601	0.0928748	0.669868	0.14068	0
JRKL	0.689556	0.952004	-0.262448	1.34412	0.162011	0.1531	0.159066	0.740433	0.119768	0.00180018
TSPY2	-2.74667	-2.95498	0.208313	1.34388	0.162187	0.182273	0.0553293	0.5999	0.138951	0
ZNF572	1.4851	1.68581	-0.200712	1.34372	0.162187	0.209141	0.0177736	0.494908	0.15666	0
ABCC4	0.250732	0.512708	-0.261975	1.34316	0.162187	0.167568	0.0964237	0.677056	0.106391	0.00416378
PFN2	0.0734878	0.322823	-0.249335	1.34308	0.162187	0.160811	0.122514	0.705613	0.113193	0.00222222
VGLL1	2.89516	2.98915	-0.0939872	1.34308	0.162187	0.149523	0.178752	0.755107	0.0983971	0.00599161
PRKCA	-1.29606	-1.04244	-0.253615	1.34285	0.163284	0.197854	0.029189	0.542388	0.170694	0
C13orf29	0.322358	0.053098	0.26926	1.34237	0.163284	0.194595	0.0335121	0.544197	0.128888	0
NHEDC2	-1.44365	-1.69676	0.253116	1.34189	0.163284	0.27496	0.000569533	0.253641	0.210871	0
SLC39A6	-2.82483	-2.56497	-0.259861	1.34149	0.163284	0.18132	0.0574406	0.604353	0.152167	0
POU5F1	-3.69814	-3.95249	0.254349	1.3411	0.163284	0.188315	0.0434476	0.564946	0.14361	0
MGC45800	-1.00013	-1.25622	0.256094	1.34022	0.163321	0.253418	0.00194676	0.342041	0.179982	0
CCL24	0.755704	0.486661	0.269043	1.34014	0.163321	0.211526	0.0159489	0.479921	0.183251	0
AHSG	-5.94111	-6.21255	0.271437	1.34006	0.163321	0.217409	0.0121452	0.456562	0.183924	0
SCLT1	0.321086	0.0574363	0.26365	1.33911	0.163321	0.116534	0.45583	0.901739	0.0799835	0.0275559
SCRIB	0.249385	0.500066	-0.250681	1.33895	0.163321	0.222576	0.00950148	0.44425	0.167162	0
PLCE1	0.541066	0.780815	-0.239749	1.33879	0.163321	0.149603	0.178295	0.755107	0.083131	0.020596
CHRNA5	-1.80444	-1.55676	-0.247675	1.33824	0.163321	0.144833	0.207404	0.777142	0.0950931	0.00676056
GALNTL4	1.14691	1.36498	-0.218076	1.33784	0.163321	0.14221	0.224903	0.788379	0.100993	0.005625
C10orf107	0.17627	-0.0774176	0.253687	1.33784	0.163321	0.112003	0.507236	0.915863	0.0905662	0.010687
FAM19A4	-2.45467	-2.68339	0.228722	1.33784	0.163321	0.126709	0.351326	0.85945	0.0849966	0.0193085
BACE1	0.620198	0.882945	-0.262747	1.33744	0.163321	0.151113	0.169778	0.749632	0.123254	0.000926784
MYH1	0.600175	0.360587	0.239588	1.33744	0.163321	0.155485	0.146931	0.727264	0.086925	0.0150588
SOAT2	-3.06174	-3.31953	0.257792	1.33688	0.163636	0.213831	0.0143465	0.467359	0.153366	0
S100P	-3.77033	-3.86952	0.0991832	1.33665	0.163636	0.221622	0.00994631	0.446306	0.138424	0
MYT1	0.470745	0.249163	0.221582	1.33609	0.163636	0.175119	0.0729206	0.63994	0.115435	0.00222222
BCL3	1.01932	1.27694	-0.25762	1.33514	0.163636	0.174642	0.0742459	0.640863	0.115345	0.00222222
ABHD7	2.17892	2.43585	-0.256923	1.33474	0.164396	0.104769	0.593905	0.948098	0.0774633	0.0330673
KIAA1274	0.813385	1.06368	-0.250299	1.33394	0.165005	0.173291	0.0781121	0.64758	0.126221	0
NCAM2	-3.01766	-3.16151	0.143858	1.33331	0.165005	0.162878	0.113981	0.699702	0.102716	0.00443038
WNT2B	1.28138	1.04794	0.233439	1.33275	0.166365	0.111685	0.510939	0.917435	0.0813446	0.0251046
STOX2	0.606909	0.868262	-0.261353	1.33243	0.166365	0.193561	0.0349955	0.544476	0.123972	0.000926784
SVEP1	0.190616	-0.0690037	0.25962	1.33219	0.166365	0.138315	0.252914	0.806005	0.105178	0.00443038
CP	1.91488	2.15738	-0.242497	1.33172	0.166517	0.101192	0.638034	0.955683	0.063346	0.0866796
CDKN2A	1.26898	1.21056	0.0584167	1.33116	0.166517	0.142846	0.220561	0.785343	0.0775308	0.0330673
SULT2B1	-0.788676	-0.998693	0.210016	1.33116	0.166517	0.224404	0.00869896	0.432858	0.169865	0
PLP2	-0.486013	-0.608093	0.122079	1.331	0.166517	0.197138	0.0300934	0.542388	0.150971	0
POU5F1P4	-3.80118	-4.04492	0.243745	1.33005	0.166517	0.154769	0.15049	0.729678	0.122523	0.000926784
DGCR2	-0.0121412	0.246588	-0.258729	1.32973	0.166517	0.306757	7.72854e-05	0.172095	0.224201	0
TNIP3	1.20403	1.2753	-0.071269	1.32965	0.166517	0.129014	0.32998	0.847624	0.0901312	0.010687
ZNF319	0.0483335	0.307769	-0.259435	1.32965	0.166517	0.241335	0.0037124	0.381852	0.164466	0
ISLR	3.53717	3.79483	-0.257664	1.32965	0.166517	0.145469	0.203324	0.774264	0.112165	0.00222222
NDRG1	-0.289869	-0.0249075	-0.264962	1.32933	0.166517	0.173132	0.078578	0.64758	0.110008	0.00222222
PFDN4	-0.973129	-1.23546	0.262331	1.32862	0.166517	0.257393	0.00156351	0.342041	0.19546	0
PRSS8	1.68965	1.9433	-0.253652	1.32758	0.166964	0.249444	0.00241569	0.342041	0.167249	0
LOC116349	-0.0625982	0.178315	-0.240913	1.32758	0.166964	0.213355	0.0146656	0.467359	0.139499	0
C21orf81	-2.6379	-2.88989	0.25199	1.32742	0.166964	0.0876789	0.800854	0.990654	0.0585422	0.12835
LOC388272	-1.411	-1.14203	-0.268969	1.32647	0.167851	0.22663	0.00780528	0.428866	0.153651	0
APOA5	-2.30772	-2.56349	0.255772	1.32607	0.167851	0.191574	0.0380106	0.552751	0.16756	0
EZH2	-1.09282	-0.931987	-0.160837	1.32591	0.167851	0.197933	0.02909	0.542388	0.156882	0
TNFRSF21	0.296535	0.547241	-0.250705	1.32552	0.167851	0.20318	0.0231769	0.518685	0.16125	0
USP1	-0.753668	-0.494473	-0.259195	1.32536	0.167851	0.237122	0.00461516	0.403012	0.179628	0
RET	-0.983619	-0.823791	-0.159828	1.32512	0.167851	0.107711	0.558122	0.938137	0.0651918	0.0762737
LIPH	0.752717	0.958262	-0.205545	1.32472	0.169326	0.155008	0.149296	0.729678	0.10264	0.00443038
ROBO3	0.358337	0.100718	0.257619	1.3244	0.169326	0.196105	0.0314433	0.542388	0.145507	0
CLIC6	1.2463	1.42601	-0.17971	1.32361	0.172261	0.090938	0.763305	0.981841	0.0660194	0.0705357
HOXA10	-1.53821	-1.72441	0.186202	1.32361	0.172261	0.226948	0.00768466	0.428127	0.14226	0
KLRG2	0.207695	-0.0251747	0.232869	1.32353	0.172261	0.140302	0.238315	0.79665	0.0999125	0.00599161
SPINK1	-0.14157	-0.359939	0.218368	1.32345	0.172261	0.103021	0.615423	0.953261	0.0429329	0.326328
VCX2	-2.08809	-2.19067	0.102574	1.32281	0.172624	0.095787	0.704848	0.96988	0.0520874	0.188235
KHDRBS2	-0.429125	-0.286747	-0.142379	1.32273	0.172624	0.108744	0.545707	0.93294	0.0541853	0.166111
RASGEF1A	1.97389	1.8938	0.080093	1.32258	0.172624	0.104849	0.592931	0.948098	0.0722906	0.0429155
ORM2	-4.34309	-4.60378	0.260687	1.32186	0.172624	0.163593	0.111143	0.696675	0.109249	0.00222222
C9orf128	0.527839	0.792217	-0.264378	1.32178	0.172624	0.182909	0.0539591	0.596689	0.134639	0
CYTL1	-2.24568	-2.29363	0.0479413	1.32114	0.172624	0.125596	0.361948	0.866051	0.077694	0.0330673
ZNF75A	-0.0618665	0.21488	-0.276746	1.32051	0.172624	0.176073	0.0703303	0.635004	0.136058	0
ABCC3	-1.3433	-1.22007	-0.123224	1.32043	0.172624	0.1438	0.214168	0.780842	0.0892077	0.0119462
CHST3	-0.898604	-0.721997	-0.176607	1.32019	0.172624	0.184022	0.0516316	0.588838	0.123622	0.000926784
MAGIX	2.36028	2.60601	-0.245724	1.31979	0.172624	0.158029	0.134819	0.713933	0.115542	0.00222222
EDN2	2.79001	2.58874	0.20127	1.31948	0.172624	0.110652	0.523052	0.923012	0.0760901	0.034188
NXF3	-1.18355	-1.0456	-0.137947	1.31932	0.172624	0.122814	0.389397	0.877654	0.0831612	0.020596
KLB	-2.76242	-2.99302	0.230604	1.31932	0.172624	0.166296	0.100946	0.685834	0.109032	0.00222222
TFAP2B	-2.8743	-3.12234	0.248045	1.31932	0.172624	0.148569	0.184313	0.758459	0.100514	0.005625
DFFA	-0.0266297	-0.284778	0.258149	1.31916	0.172624	0.248967	0.0024785	0.342041	0.18027	0
PODXL	-0.692526	-0.425489	-0.267038	1.319	0.173913	0.121542	0.402362	0.880287	0.0840622	0.0193085
PEG3	-2.5873	-2.57273	-0.0145712	1.31876	0.173913	0.104293	0.599759	0.948968	0.0690782	0.0574529
EDIL3	0.773086	0.807354	-0.0342673	1.31876	0.173913	0.136725	0.26506	0.814609	0.0847617	0.0193085
LYPLAL1	-1.38706	-1.5889	0.201837	1.31781	0.177951	0.119237	0.426506	0.890817	0.0898421	0.0119462
WISP3	4.39752	4.24334	0.154174	1.31725	0.177951	0.0900636	0.77355	0.984639	0.0611616	0.103046
FLG	1.11351	0.91656	0.196951	1.31693	0.178664	0.109857	0.532448	0.926917	0.0504259	0.211071
C12orf24	-1.45906	-1.70073	0.241666	1.3159	0.180087	0.214149	0.0141372	0.465502	0.154677	0
RPL34	0.313289	0.0472872	0.266002	1.31558	0.180087	0.194356	0.0338494	0.544476	0.149223	0
SSX7	-1.25555	-1.45295	0.197406	1.31494	0.180879	0.218919	0.011311	0.452465	0.142999	0
RAB36	0.962682	1.22177	-0.25909	1.31471	0.180879	0.172337	0.0809426	0.651859	0.10972	0.00222222
COL10A1	3.60449	3.7946	-0.190103	1.31399	0.180879	0.143005	0.219486	0.784179	0.0805315	0.0265849
LIX1	1.86637	1.65312	0.213252	1.31272	0.180879	0.0868839	0.809718	0.991229	0.0585575	0.12835
BMP7	-0.443854	-0.21549	-0.228365	1.31224	0.180879	0.134102	0.286048	0.826411	0.0914937	0.0104112
RTDR1	1.28702	1.55021	-0.263186	1.31208	0.180879	0.163831	0.110211	0.696675	0.103368	0.00443038
FXYD1	0.875377	0.661017	0.21436	1.31137	0.184007	0.138633	0.250535	0.805782	0.0996006	0.00599161
SENP6	0.38443	0.626356	-0.241926	1.31121	0.184007	0.153259	0.158233	0.740025	0.109611	0.00222222
POU5F1P3	-3.9041	-4.1597	0.255608	1.31081	0.184075	0.189348	0.0416547	0.560451	0.136911	0
ST6GALNAC3	-1.33138	-1.57572	0.244334	1.31073	0.184075	0.188156	0.0437293	0.565495	0.13832	0
DAZ1	0.100165	-0.110055	0.21022	1.31057	0.184075	0.296184	0.000153829	0.198744	0.213594	0
TBX2	-0.842918	-0.686625	-0.156293	1.31018	0.184075	0.105087	0.590009	0.94779	0.0783734	0.0312256
TERT	-0.872194	-1.03672	0.164523	1.3101	0.184075	0.141971	0.226547	0.788379	0.0996526	0.00599161
ASAM	-3.33798	-3.55377	0.215793	1.30946	0.185312	0.183307	0.0531177	0.595118	0.137682	0
SFRP1	-2.64584	-2.85007	0.204227	1.30946	0.185312	0.100079	0.651825	0.956896	0.0616079	0.103046
MYOM2	-1.01373	-0.853376	-0.160349	1.30922	0.185312	0.119078	0.428201	0.89205	0.0734248	0.0404322
FLNC	-1.95243	-2.22734	0.274915	1.30898	0.186125	0.129332	0.327106	0.846845	0.0828241	0.0234842
ADAMTS5	0.971236	1.21437	-0.243135	1.30874	0.186125	0.141256	0.231536	0.792244	0.0789037	0.0312256
PRODH2	-2.89351	-3.14134	0.247834	1.30859	0.186125	0.222337	0.00961097	0.445859	0.165684	0
ADCYAP1	-0.0880008	0.136377	-0.224378	1.30716	0.186125	0.0721781	0.941159	0.999979	0.0464169	0.255056
MUM1L1	1.32949	1.36393	-0.0344407	1.30707	0.186125	0.116852	0.452325	0.900068	0.0694626	0.0574529
HTR2A	-0.328302	-0.570246	0.241944	1.3066	0.186125	0.159618	0.12767	0.711339	0.123494	0.000926784
CCL20	-1.91422	-1.86963	-0.0445927	1.30628	0.186125	0.112242	0.504467	0.914571	0.06548	0.0762737
HPD	-2.80332	-3.01517	0.211845	1.30628	0.186125	0.217647	0.0120099	0.456562	0.173395	0
GNG12	-0.195418	-0.410392	0.214974	1.30485	0.186125	0.200556	0.025985	0.542388	0.145813	0
CD34	2.51011	2.78137	-0.271259	1.30485	0.186125	0.217091	0.0123277	0.456562	0.124963	0.000926784
FAM7A1	-0.86197	-0.880971	0.0190011	1.30421	0.186125	0.158903	0.130848	0.713933	0.102469	0.00443038
HOXB5	0.761268	0.780793	-0.0195253	1.30318	0.188504	0.121304	0.404821	0.881557	0.0800698	0.0265849
AQP5	3.41754	3.67735	-0.259811	1.30294	0.188552	0.228617	0.00707882	0.418344	0.166409	0
MC4R	0.457116	0.635533	-0.178417	1.30246	0.188552	0.0970588	0.689202	0.965917	0.077143	0.0330673
TMEM45B	-1.19077	-0.971139	-0.219629	1.30246	0.188552	0.146582	0.196332	0.767399	0.107481	0.00354862
PCDHA5	0.587937	0.806959	-0.219022	1.30215	0.188552	0.268442	0.000834887	0.305354	0.17848	0
AMBP	-4.89026	-5.08962	0.199366	1.30207	0.188552	0.188633	0.0428889	0.564271	0.107851	0.00354862
TFB1M	-1.66725	-1.93236	0.265111	1.30159	0.188917	0.212639	0.0151563	0.469555	0.166381	0
ENPP6	0.849007	1.04324	-0.194228	1.30103	0.188917	0.129809	0.322827	0.846081	0.0904081	0.010687
CHI3L2	-2.1217	-2.36626	0.244551	1.30103	0.188917	0.166773	0.0992301	0.683031	0.102125	0.00443038
WBP2NL	0.232945	0.167584	0.0653606	1.30072	0.18928	0.217806	0.0119204	0.456562	0.118564	0.00222222
CCDC37	1.14152	1.3128	-0.171285	1.3004	0.18928	0.0960254	0.701921	0.969224	0.0626405	0.0944882
PCLKC	-0.600841	-0.868334	0.267493	1.30016	0.18928	0.193323	0.0353459	0.544476	0.129677	0
LCP1	-1.41262	-1.16933	-0.243291	1.29968	0.189799	0.149285	0.18013	0.756733	0.111861	0.00222222
APOC3	-3.8646	-4.10642	0.241829	1.2996	0.189799	0.225596	0.00820926	0.428866	0.176404	0
ALDH4A1	-0.776231	-1.02851	0.252278	1.29897	0.190713	0.191574	0.0380106	0.552751	0.149305	0
ODZ2	-2.54717	-2.41308	-0.134083	1.29849	0.190713	0.177583	0.066389	0.623105	0.104916	0.00443038
TTC29	1.17978	0.976295	0.203484	1.29849	0.190713	0.0999205	0.653795	0.956923	0.0673064	0.0664828
AKR1D1	-1.88734	-1.68215	-0.205191	1.29809	0.190713	0.189269	0.0417903	0.560856	0.141643	0
TMTC2	1.49394	1.73684	-0.242906	1.29762	0.190713	0.160334	0.124556	0.708355	0.102444	0.00443038
HIST1H2AM	-0.0707162	0.165548	-0.236264	1.29754	0.190713	0.142766	0.2211	0.785379	0.109948	0.00222222
WDFY1	-0.0321838	0.235644	-0.267828	1.29746	0.190713	0.25318	0.00197232	0.342041	0.194614	0
REG1A	2.61804	2.5447	0.0733374	1.29706	0.190713	0.132114	0.302688	0.837469	0.0823249	0.0234842
ROPN1L	1.55228	1.62786	-0.0755736	1.29706	0.190713	0.110413	0.525864	0.924114	0.0635156	0.0866796
ZCCHC13	0.342249	0.113131	0.229118	1.29706	0.190713	0.0929253	0.739638	0.976138	0.0464381	0.255056
FAM107A	3.33231	3.50718	-0.174871	1.29642	0.191225	0.154054	0.154119	0.734871	0.117115	0.00222222
USP53	0.979935	0.982502	-0.00256693	1.29611	0.191225	0.136804	0.264443	0.813887	0.085364	0.0160477
RASIP1	-0.751012	-0.954236	0.203223	1.29579	0.191577	0.200079	0.0265267	0.542388	0.146888	0
SELV	-0.292796	-0.126631	-0.166165	1.29531	0.191577	0.0875199	0.802637	0.991229	0.0565805	0.143991
L3MBTL	0.0921528	-0.149518	0.241671	1.29523	0.191577	0.212639	0.0151563	0.469555	0.151906	0
RSAD1	-0.212396	-0.475547	0.263151	1.29491	0.192276	0.214149	0.0141372	0.465502	0.157102	0
DYNLRB2	1.59794	1.41401	0.183929	1.29491	0.192276	0.101033	0.640003	0.956782	0.0622781	0.0944882
DLX1	-2.59185	-2.83347	0.241619	1.29444	0.192276	0.219873	0.0108111	0.451825	0.143482	0
DMN	-1.31021	-1.14858	-0.161628	1.29436	0.192276	0.192925	0.0359367	0.544783	0.146929	0
TMEM88	0.27525	0.0316388	0.243612	1.29428	0.192276	0.169078	0.091274	0.669393	0.124851	0.000926784
MYO10	-0.836131	-0.650461	-0.185671	1.2942	0.192276	0.194356	0.0338494	0.544476	0.144563	0
CENTG2	0.302784	0.558963	-0.256179	1.2938	0.192781	0.14062	0.236039	0.794258	0.105233	0.00443038
ETV4	-0.949429	-0.709087	-0.240342	1.29316	0.192781	0.151828	0.165857	0.749201	0.12644	0
FCER1A	2.58621	2.67801	-0.0918074	1.29285	0.192829	0.105405	0.586119	0.94779	0.073032	0.0404322
LIMS2	0.998176	1.2301	-0.231922	1.29253	0.192829	0.168045	0.0947719	0.672616	0.106919	0.00416378
TAC3	-2.51226	-2.72823	0.215969	1.29213	0.192829	0.138474	0.251722	0.805782	0.107719	0.00354862
KCNJ2	3.10897	3.34383	-0.234857	1.29205	0.192829	0.138474	0.251722	0.805782	0.0948698	0.00720621
RELN	-1.6709	-1.55318	-0.117726	1.29173	0.192829	0.140859	0.234343	0.792395	0.0801504	0.0265849
SYDE1	-0.868344	-1.14217	0.273824	1.29157	0.192829	0.224086	0.00883395	0.434746	0.158498	0
BMP6	-1.98487	-1.78981	-0.195066	1.29142	0.192829	0.12655	0.352831	0.860532	0.07605	0.034188
UGT8	1.2635	1.51049	-0.246993	1.29134	0.192829	0.148331	0.185724	0.759002	0.0976037	0.00644783
FSTL3	-1.12121	-1.35757	0.236355	1.29102	0.192829	0.194833	0.0331777	0.544197	0.153238	0
C6orf15	1.42374	1.66085	-0.237113	1.2907	0.192829	0.113593	0.488901	0.909511	0.0736231	0.0404322
FAM132A	0.704729	0.84525	-0.140521	1.29014	0.192829	0.139348	0.245242	0.801898	0.109964	0.00222222
CTAGE4	0.546629	0.795639	-0.249009	1.28998	0.192829	0.151272	0.1689	0.749201	0.11008	0.00222222
ZNF24	-0.0694061	0.18405	-0.253456	1.28975	0.192829	0.248967	0.0024785	0.342041	0.164617	0
KIAA1305	2.10886	2.37919	-0.270331	1.28927	0.192829	0.216455	0.0127003	0.458948	0.132214	0
OR3A2	0.0558471	-0.175381	0.231228	1.28927	0.192829	0.193323	0.0353459	0.544476	0.125488	0
TCEAL3	-0.0369453	0.183214	-0.220159	1.28919	0.192829	0.191892	0.0375134	0.550919	0.150879	0
ZNF454	1.40405	1.6263	-0.222242	1.28903	0.192829	0.13752	0.258935	0.810518	0.0927122	0.00962052
ESPNL	0.835457	0.993036	-0.157579	1.28887	0.192829	0.09531	0.710691	0.971684	0.0644155	0.0826001
LMO3	1.43129	1.4679	-0.0366074	1.28887	0.192829	0.121781	0.399911	0.878424	0.0598275	0.12298
KLK11	0.998009	1.01057	-0.0125599	1.28831	0.192829	0.0983307	0.673488	0.961819	0.04802	0.23485
CD69	-2.20985	-2.26073	0.050878	1.28808	0.192829	0.104293	0.599759	0.948968	0.0595776	0.12298
KIAA1324L	-0.816641	-0.629566	-0.187075	1.28688	0.192829	0.0880763	0.796375	0.989809	0.0690777	0.0574529
THRSP	2.64222	2.40188	0.240335	1.2868	0.192829	0.136486	0.266918	0.814609	0.0806348	0.0265849
RAB32	0.437139	0.198791	0.238349	1.28673	0.192829	0.169555	0.0896964	0.666605	0.137828	0
SH3GL3	-0.786331	-0.585189	-0.201142	1.28609	0.192829	0.149126	0.181053	0.756733	0.106375	0.00416378
SV2B	-0.698032	-0.939899	0.241867	1.28601	0.192829	0.111288	0.515584	0.919569	0.0631815	0.0866796
ADAM21	0.692329	0.485831	0.206498	1.28553	0.192829	0.224881	0.00849998	0.430167	0.157834	0
RALB	0.159364	0.39869	-0.239325	1.28498	0.192829	0.162878	0.113981	0.699702	0.135419	0
IGF2BP3	-2.02956	-2.13335	0.103793	1.28434	0.192829	0.157393	0.137769	0.718866	0.0993699	0.00599161
CYP3A5	-0.882758	-0.833068	-0.0496902	1.28378	0.192829	0.0976948	0.681352	0.96422	0.0574425	0.136812
ID4	3.74666	3.91293	-0.166269	1.28355	0.192829	0.129968	0.32141	0.84523	0.0751392	0.0361578
MMP12	0.621611	0.745595	-0.123984	1.28339	0.192829	0.0952305	0.711663	0.971684	0.0475367	0.246318
NRG4	-0.522353	-0.269358	-0.252995	1.28339	0.192829	0.162003	0.117529	0.704907	0.092483	0.00962052
CRIP1	2.62821	2.39275	0.235457	1.28315	0.192829	0.118601	0.433309	0.892888	0.0879395	0.01341
RELL1	-0.391861	-0.177498	-0.214363	1.28291	0.192829	0.196582	0.0308138	0.542388	0.154255	0
TNFSF11	0.569933	0.316238	0.253695	1.28235	0.192829	0.106677	0.570624	0.942173	0.0812527	0.0251046
SMCR7	0.924263	0.660333	0.26393	1.28156	0.193498	0.273927	0.000605507	0.259354	0.216304	0
SPAG4	-0.286162	-0.469738	0.183576	1.281	0.193498	0.152385	0.162858	0.745831	0.10032	0.005625
MMP3	-4.86417	-5.02852	0.164347	1.28092	0.193498	0.127027	0.348329	0.85718	0.0790211	0.0275559
PCDHGA3	-0.290161	-0.0598885	-0.230272	1.28053	0.193498	0.162321	0.116228	0.703293	0.121928	0.000926784
CMYA5	0.495189	0.235539	0.25965	1.28052	0.193498	0.153736	0.155754	0.737142	0.103313	0.00443038
KAZALD1	-0.31577	-0.149391	-0.166379	1.27973	0.193498	0.164547	0.107451	0.692399	0.082247	0.0234842
C13orf18	-0.0985637	0.010565	-0.109129	1.27965	0.193498	0.197536	0.029588	0.542388	0.127823	0
DEGS1	-0.357802	-0.568665	0.210863	1.27965	0.193498	0.21558	0.013229	0.458948	0.1434	0
CDR1	1.5863	1.33861	0.247691	1.27965	0.193498	0.126789	0.350575	0.858675	0.0886232	0.0122369
FREM1	-0.694044	-0.596496	-0.0975479	1.27925	0.193498	0.111447	0.513724	0.918731	0.0693544	0.0574529
SLC13A3	-1.26502	-1.05161	-0.213406	1.27917	0.193498	0.178617	0.0638022	0.619594	0.120719	0.00180018
HES6	-1.1847	-0.941647	-0.243056	1.27838	0.193498	0.179332	0.0620622	0.616951	0.108282	0.00290276
NR0B2	-2.82877	-3.09165	0.262873	1.27806	0.193498	0.167329	0.0972586	0.678639	0.11206	0.00222222
GDF9	0.682664	0.917062	-0.234398	1.27782	0.193498	0.160572	0.123531	0.707129	0.127102	0
SGEF	-0.579187	-0.335328	-0.243859	1.27758	0.193498	0.155882	0.144982	0.724872	0.121992	0.000926784
KIAA1576	-3.73765	-3.98709	0.249442	1.27742	0.193498	0.158824	0.131205	0.713933	0.0826204	0.0234842
TCEAL2	2.00299	2.25424	-0.251242	1.27711	0.193498	0.127981	0.339439	0.852497	0.0697393	0.0574529
SYK	2.50577	2.76281	-0.257048	1.27695	0.193498	0.193084	0.0356993	0.544476	0.135861	0
SERPINF2	-1.96555	-2.20513	0.239583	1.27671	0.193498	0.244913	0.0030767	0.36176	0.196138	0
FLJ32658	-0.436534	-0.621602	0.185068	1.27647	0.193498	0.126709	0.351326	0.85945	0.0904573	0.010687
GPRC5A	-1.29067	-1.13503	-0.155637	1.27639	0.193498	0.136566	0.266297	0.814609	0.0842279	0.0193085
SPINT2	2.32535	2.54569	-0.220337	1.27631	0.193498	0.232114	0.00594825	0.411984	0.152851	0
KIAA1549	-0.45035	-0.204991	-0.245358	1.27576	0.193498	0.175358	0.0722656	0.639217	0.1345	0
ANKRD30A	-0.156412	-0.380655	0.224244	1.27528	0.193498	0.165739	0.10298	0.690692	0.0941672	0.00720621
C3orf14	-1.33804	-1.56001	0.22197	1.27496	0.193498	0.125517	0.362715	0.86614	0.0629441	0.0944882
PIP	1.34392	1.59486	-0.250939	1.27472	0.193498	0.158029	0.134819	0.713933	0.0716457	0.0477144
S100A9	2.25986	2.02179	0.238071	1.27448	0.193498	0.103498	0.609541	0.951736	0.0569633	0.143991
C1orf116	2.09728	2.12006	-0.0227802	1.27321	0.193498	0.124483	0.372776	0.873078	0.0733047	0.0404322
PTGER3	1.00155	0.750391	0.251155	1.27297	0.193498	0.136566	0.266297	0.814609	0.0866332	0.0150588
C6orf97	-0.34608	-0.123463	-0.222617	1.27289	0.193498	0.191812	0.0376372	0.550919	0.116029	0.00222222
XKR6	0.542919	0.305789	0.237131	1.27281	0.193498	0.13744	0.259542	0.811993	0.0828353	0.0234842
KDELC2	-0.876094	-0.633046	-0.243047	1.27273	0.193498	0.167568	0.0964237	0.677056	0.106636	0.00416378
SVIP	-0.241344	-0.139478	-0.101866	1.27273	0.193498	0.152305	0.163284	0.745831	0.0975342	0.00644783
EID2	-0.134308	0.115086	-0.249394	1.27258	0.193498	0.147456	0.190971	0.76277	0.0894263	0.0119462
FLJ39660	-1.12102	-1.34366	0.222636	1.27154	0.193498	0.223847	0.00893643	0.434746	0.146196	0
KCNH3	0.828713	1.03476	-0.206052	1.27146	0.193498	0.178617	0.0638022	0.619594	0.121865	0.000926784
HS3ST2	0.522154	0.549315	-0.027161	1.2713	0.193498	0.111685	0.510939	0.917435	0.0644287	0.0826001
HHAT	0.600851	0.836755	-0.235904	1.27075	0.193673	0.171383	0.083859	0.652839	0.10192	0.00443038
AFAP1L1	-0.188697	0.0155716	-0.204269	1.27067	0.193673	0.163831	0.110211	0.696675	0.111948	0.00222222
ATP12A	0.510116	0.700207	-0.190092	1.27067	0.193673	0.162242	0.116553	0.703819	0.10316	0.00443038
WNT2	2.47731	2.71411	-0.236803	1.27035	0.193673	0.107711	0.558122	0.938137	0.081443	0.0251046
IGKV1-5	2.22926	2.45617	-0.226901	1.26987	0.194167	0.0847377	0.832958	0.995526	0.0594148	0.12298
ACSM2B	-2.26915	-2.51768	0.248524	1.26979	0.194167	0.136248	0.268785	0.817507	0.10588	0.00443038
SLCO6A1	0.646858	0.56794	0.0789184	1.26971	0.194167	0.107075	0.565806	0.94183	0.068177	0.0628911
RP11-217H1.1	0.39682	0.633342	-0.236522	1.26963	0.194167	0.199841	0.0268013	0.542388	0.137867	0
NUDT11	-2.22053	-2.44339	0.222867	1.26963	0.194167	0.159857	0.126625	0.709785	0.0987613	0.00599161
PRR16	-0.867648	-0.640718	-0.22693	1.26948	0.194167	0.119952	0.418926	0.886732	0.0640049	0.0826001
TRIM29	0.4309	0.612415	-0.181515	1.26916	0.194167	0.132353	0.300656	0.836256	0.0851304	0.0160477
SLC45A2	-1.29819	-1.48741	0.189219	1.26884	0.195402	0.15	0.176021	0.753761	0.126642	0
C15orf33	1.04658	0.935387	0.111189	1.26844	0.195402	0.168601	0.0928748	0.669868	0.107024	0.00354862
SCG2	-1.74456	-1.98876	0.244202	1.26773	0.196483	0.114308	0.480751	0.909334	0.0787652	0.0312256
EPHX1	0.625972	0.849439	-0.223466	1.26717	0.196483	0.178299	0.0645888	0.619594	0.121588	0.000926784
NEBL	-0.544863	-0.739705	0.194843	1.26701	0.196483	0.129571	0.324962	0.846845	0.0865594	0.0150588
PLXDC1	2.56121	2.69028	-0.129066	1.26669	0.197559	0.138315	0.252914	0.806005	0.0835765	0.020596
FAM55C	-0.342219	-0.594127	0.251909	1.26645	0.197559	0.1531	0.159066	0.740433	0.112525	0.00222222
HHIP	-2.41356	-2.40167	-0.0118877	1.26614	0.197559	0.117091	0.449706	0.900068	0.081241	0.0251046
SHD	-0.187256	-0.443734	0.256478	1.2659	0.199543	0.219396	0.0110585	0.451825	0.159394	0
RARRES1	4.16946	4.21335	-0.0438914	1.26542	0.199543	0.0940382	0.726191	0.975601	0.0462175	0.255056
TXNDC3	0.993892	1.11934	-0.125451	1.26463	0.201215	0.14531	0.204338	0.776135	0.0845716	0.0193085
GPM6B	-0.101798	0.0964853	-0.198284	1.26463	0.201215	0.173529	0.0774177	0.645958	0.109866	0.00222222
GADD45G	1.05509	1.2609	-0.205807	1.26439	0.201215	0.195151	0.0327364	0.54329	0.149079	0
CA4	-0.890995	-1.13167	0.24067	1.26431	0.201215	0.151828	0.165857	0.749201	0.0996379	0.00599161
SLC7A10	1.20011	1.23744	-0.0373288	1.26399	0.203184	0.185771	0.0481492	0.580508	0.0855009	0.0160477
ITGA11	-1.07164	-1.29973	0.228088	1.26375	0.203184	0.16256	0.115261	0.701248	0.0997395	0.00599161
LDHC	0.516041	0.301197	0.214844	1.26216	0.203788	0.110016	0.530564	0.925253	0.0691302	0.0574529
B4GALT6	-0.582072	-0.33957	-0.242502	1.26184	0.204066	0.219396	0.0110585	0.451825	0.118256	0.00222222
PCDHB17	0.477982	0.708027	-0.230045	1.26184	0.204066	0.156836	0.140392	0.719562	0.084001	0.0193085
SIGLEC11	1.65814	1.87373	-0.215597	1.26169	0.204066	0.118919	0.4299	0.89205	0.0908425	0.010687
SPAM1	0.567314	0.319537	0.247777	1.26161	0.204066	0.214149	0.0141372	0.465502	0.143912	0
YES1	-0.667414	-0.43432	-0.233094	1.26153	0.204066	0.270906	0.000723268	0.284027	0.209984	0
DDX43	-2.37705	-2.58623	0.209178	1.26137	0.204066	0.121065	0.40729	0.882659	0.0648569	0.0826001
IGFL1	0.731451	0.801374	-0.0699229	1.26129	0.204066	0.130843	0.313688	0.843661	0.0773325	0.0330673
CYR61	0.599503	0.503916	0.0955874	1.26089	0.204066	0.125278	0.365021	0.867114	0.0687449	0.0628911
GALNAC4S-6ST	-0.46071	-0.232382	-0.228328	1.25978	0.205109	0.131002	0.312298	0.843661	0.0852611	0.0160477
CREB5	-1.29408	-1.09686	-0.197228	1.2593	0.205109	0.137122	0.261984	0.812983	0.0945284	0.00720621
FLJ33790	0.377979	0.13031	0.247669	1.25906	0.205109	0.185294	0.0490782	0.580902	0.111642	0.00222222
TMEM100	0.658758	0.812189	-0.153432	1.25898	0.205993	0.0962639	0.69899	0.968109	0.0578344	0.136812
UNG	-0.0780075	0.169939	-0.247947	1.25898	0.205993	0.241892	0.00360616	0.381852	0.161591	0
LYPD6	1.0342	1.25169	-0.217487	1.25827	0.205993	0.155485	0.146931	0.727264	0.112341	0.00222222
VNN3	1.58522	1.3938	0.191419	1.25803	0.205993	0.175835	0.0709704	0.635949	0.115713	0.00222222
KCNK12	-1.20407	-1.38884	0.184767	1.25755	0.20718	0.252146	0.00208673	0.342041	0.159646	0
SMC5	-0.454966	-0.231169	-0.223797	1.25723	0.20718	0.184579	0.0505007	0.583411	0.130392	0
RHAG	-3.72746	-3.96713	0.239673	1.25676	0.209389	0.220111	0.0106893	0.449102	0.1633	0
SAMD13	0.716088	0.95439	-0.238301	1.25652	0.209389	0.105644	0.583206	0.947425	0.0788449	0.0312256
C17orf37	0.682925	0.44293	0.239995	1.25644	0.209389	0.203816	0.0225381	0.51342	0.156573	0
ZSWIM7	0.0212188	-0.215424	0.236643	1.25636	0.209389	0.15787	0.135552	0.714238	0.137187	0
CPN1	-2.69021	-2.93379	0.243581	1.25604	0.209389	0.18903	0.0421994	0.561	0.137884	0
CR1L	-1.7985	-2.01206	0.213556	1.25596	0.209941	0.112401	0.502624	0.914016	0.0828354	0.0234842
C18orf45	-0.220002	-0.0334449	-0.186557	1.25588	0.209941	0.198887	0.027925	0.542388	0.115433	0.00222222
NDN	-0.548285	-0.758743	0.210458	1.2558	0.209941	0.102067	0.627209	0.954831	0.0627586	0.0944882
OSBPL1A	-0.0654152	0.177896	-0.243312	1.25572	0.209941	0.173132	0.078578	0.64758	0.121304	0.000926784
FAM84B	0.598561	0.816551	-0.21799	1.25517	0.209941	0.174086	0.0758178	0.642234	0.129005	0
PTAR1	-0.983642	-0.757976	-0.225666	1.25509	0.209941	0.24841	0.00255369	0.342041	0.178138	0
NPPC	-0.485122	-0.244265	-0.240857	1.25477	0.210215	0.150318	0.174219	0.752192	0.0795156	0.0275559
HSPH1	-0.256124	-0.0277834	-0.228341	1.25477	0.210215	0.148331	0.185724	0.759002	0.106498	0.00416378
MAGI3	0.605266	0.86317	-0.257905	1.25461	0.210215	0.224404	0.00869896	0.432858	0.152412	0
NAP1L5	-0.334857	-0.584868	0.250011	1.2539	0.210799	0.19841	0.0285022	0.542388	0.157617	0
POLA1	-0.819485	-0.563479	-0.256007	1.25286	0.210835	0.298013	0.000136802	0.198744	0.199713	0
CDKL3	0.517087	0.278742	0.238346	1.25278	0.210835	0.253418	0.00194676	0.342041	0.154932	0
ADAMTSL3	1.32888	1.5323	-0.20342	1.25246	0.210835	0.167011	0.0983811	0.681665	0.113437	0.00222222
C1orf186	5.39055	5.17507	0.215481	1.25246	0.210835	0.114547	0.47805	0.908177	0.0667848	0.0705357
TSHZ1	0.889799	1.10776	-0.217957	1.25238	0.210835	0.170509	0.0866097	0.66019	0.124009	0.000926784
HAS2	-3.17784	-3.34833	0.170488	1.25199	0.210835	0.14682	0.194858	0.765764	0.0959576	0.00676056
RNF148	0.0258751	0.273556	-0.24768	1.25159	0.210835	0.193402	0.0352287	0.544476	0.136731	0
SPAG1	0.28068	0.531543	-0.250863	1.25159	0.210835	0.15779	0.135919	0.714238	0.0985291	0.00599161
DSCAML1	1.60783	1.83075	-0.222927	1.25127	0.210835	0.150079	0.175569	0.753274	0.114509	0.00222222
DAGLA	-0.591733	-0.341512	-0.25022	1.25111	0.210835	0.135612	0.273847	0.822568	0.0933544	0.00817884
PVRL4	2.28886	2.52652	-0.237664	1.25111	0.210835	0.132989	0.295284	0.832835	0.083204	0.020596
hCG_25371	-0.73691	-0.481114	-0.255796	1.2508	0.210835	0.134102	0.286048	0.826411	0.0660243	0.0705357
GSC	-0.872816	-1.08832	0.215503	1.2504	0.210835	0.105564	0.584177	0.947425	0.073157	0.0404322
NF2	-0.810802	-0.574907	-0.235894	1.25016	0.210835	0.183307	0.0531177	0.595118	0.112783	0.00222222
FUT2	1.62365	1.87502	-0.251376	1.24984	0.211103	0.131081	0.311605	0.843661	0.0996676	0.00599161
ACTA1	-1.73482	-1.9599	0.225075	1.24968	0.211103	0.229412	0.00680592	0.413067	0.1198	0.00180018
LGALS3	-0.3401	-0.126493	-0.213607	1.2496	0.211103	0.156121	0.143824	0.722627	0.0913579	0.0104112
KSR2	0.709166	0.960865	-0.251699	1.24849	0.211524	0.179809	0.060925	0.614562	0.138648	0
GPX3	0.999645	0.776005	0.223639	1.24849	0.211524	0.148569	0.184313	0.758459	0.0966779	0.00676056
C5	-2.67984	-2.44679	-0.233055	1.24722	0.211525	0.166296	0.100946	0.685834	0.0857591	0.0160477
CALCB	0.0393353	-0.124627	0.163963	1.24714	0.211525	0.184579	0.0505007	0.583411	0.0983927	0.00599161
NTF5	2.20096	2.33849	-0.13753	1.24698	0.211525	0.128299	0.336509	0.850452	0.0710647	0.0477144
C6orf114	0.363399	0.347532	0.0158667	1.24674	0.211525	0.119793	0.420603	0.887423	0.0748645	0.0375402
POLD3	-0.308323	-0.06186	-0.246463	1.2465	0.211525	0.181161	0.0577991	0.604353	0.132845	0
CCDC80	0.468593	0.208597	0.259997	1.24642	0.211525	0.158824	0.131205	0.713933	0.108318	0.00290276
ZFP36	1.53123	1.31178	0.219447	1.24634	0.211525	0.164547	0.107451	0.692399	0.0893034	0.0119462
IGFBP6	-1.13076	-1.36845	0.237681	1.24618	0.211525	0.205326	0.0210833	0.508914	0.133053	0
SLC39A5	-0.870094	-1.08725	0.217154	1.24603	0.211525	0.211129	0.0162408	0.479956	0.141855	0
PCDH17	1.93781	1.85881	0.0790002	1.24579	0.211525	0.101669	0.632128	0.954952	0.052464	0.188235
SYT17	1.82575	2.05507	-0.229323	1.24531	0.211525	0.139825	0.24176	0.799464	0.0873768	0.01341
LIX1L	-0.702174	-0.925113	0.222939	1.24531	0.211525	0.177822	0.0657842	0.621358	0.132982	0
PRSS12	-0.503458	-0.379672	-0.123786	1.24515	0.211525	0.113196	0.493456	0.909511	0.0762291	0.034188
CHEK1	-1.94394	-1.70691	-0.237029	1.24507	0.211525	0.182909	0.0539591	0.596689	0.11624	0.00222222
FA2H	-2.22463	-2.03497	-0.189657	1.24499	0.211525	0.144277	0.211026	0.777661	0.0926798	0.00962052
KRT222P	-0.508243	-0.754896	0.246653	1.24499	0.211525	0.175358	0.0722656	0.639217	0.103503	0.00443038
TBL1Y	-0.790699	-0.566034	-0.224665	1.24444	0.211525	0.193402	0.0352287	0.544476	0.148707	0
ARHGAP22	-0.392099	-0.644707	0.252608	1.24388	0.211525	0.193323	0.0353459	0.544476	0.0943228	0.00720621
ADH1B	1.35525	1.10886	0.246385	1.24356	0.211525	0.156757	0.14077	0.719562	0.112486	0.00222222
CPXCR1	0.50452	0.356235	0.148284	1.24316	0.211525	0.13752	0.258935	0.810518	0.0776298	0.0330673
EIF1AX	-0.182505	0.047967	-0.230472	1.24237	0.211525	0.227107	0.007625	0.428127	0.166182	0
GDF15	-2.67138	-2.73697	0.0655832	1.24221	0.211525	0.152623	0.161586	0.744015	0.10934	0.00222222
PDHA1	-0.564406	-0.321803	-0.242603	1.24205	0.211525	0.237679	0.00448536	0.397523	0.159467	0
PIGX	-0.52742	-0.309844	-0.217576	1.24181	0.211525	0.206677	0.0198531	0.504522	0.165939	0
SPIN4	-0.379016	-0.154818	-0.224198	1.24165	0.211525	0.193641	0.0348794	0.544476	0.135147	0
GUCY1B2	-0.104235	-0.163863	0.0596273	1.24149	0.211525	0.138315	0.252914	0.806005	0.0866109	0.0150588
NUDT9P1	0.167567	0.403455	-0.235888	1.24134	0.211525	0.174881	0.0735807	0.640383	0.10643	0.00416378
PLEKHH2	-1.05505	-0.855007	-0.200045	1.24126	0.211525	0.229173	0.00688676	0.413067	0.156427	0
BRP44L	0.109857	-0.115947	0.225804	1.24078	0.211525	0.164865	0.106243	0.692189	0.1332	0
HOXB3	1.26852	1.06635	0.202167	1.2407	0.211525	0.128855	0.331424	0.847811	0.0679446	0.0664828
ITGB3	-0.369698	-0.223433	-0.146266	1.24062	0.211525	0.180048	0.060363	0.61411	0.108927	0.00290276
NXT2	0.168899	0.411677	-0.242777	1.24014	0.211525	0.162321	0.116228	0.703293	0.115409	0.00222222
SIX4	0.576736	0.815228	-0.238492	1.24014	0.211525	0.194038	0.0343038	0.544476	0.141967	0
STAG3	-0.900454	-1.15337	0.252919	1.23998	0.211525	0.161765	0.118513	0.704907	0.103376	0.00443038
FLJ37464	-0.0501888	-0.279924	0.229735	1.23927	0.211525	0.168601	0.0928748	0.669868	0.13632	0
C6orf65	-0.611085	-0.846216	0.235132	1.23911	0.211525	0.126471	0.353585	0.860839	0.0987054	0.00599161
ADAM28	2.30668	2.54957	-0.24289	1.23903	0.211525	0.1969	0.0304003	0.542388	0.117741	0.00222222
DCN	1.13381	0.989391	0.14442	1.23903	0.211525	0.102464	0.622295	0.954831	0.0544398	0.166111
RAB25	0.96382	0.720398	0.243423	1.23895	0.211525	0.138712	0.249942	0.805003	0.0717034	0.0477144
SERP1	0.316603	0.57828	-0.261677	1.23871	0.211525	0.16876	0.0923386	0.669868	0.121381	0.000926784
GATA2	-1.58859	-1.83437	0.245773	1.23863	0.211525	0.185612	0.0484572	0.580508	0.144152	0
RIC3	1.13412	1.1299	0.00422067	1.23855	0.211525	0.114547	0.47805	0.908177	0.0709899	0.0530278
CEACAM5	-2.00524	-2.18685	0.181609	1.23855	0.211525	0.191812	0.0376372	0.550919	0.137023	0
CHAF1B	-1.55257	-1.34287	-0.209702	1.23824	0.211525	0.178378	0.0643914	0.619594	0.113038	0.00222222
C6orf105	-2.55343	-2.53106	-0.0223681	1.23816	0.211525	0.104849	0.592931	0.948098	0.0587094	0.12835
TNF	2.11153	2.25967	-0.148146	1.23808	0.211525	0.142846	0.220561	0.785343	0.095018	0.00676056
LIPC	-2.16228	-2.36927	0.206985	1.23768	0.211525	0.127504	0.343865	0.855412	0.0967884	0.00676056
C20orf85	3.46303	3.28003	0.182997	1.23768	0.211525	0.100477	0.646898	0.956896	0.0655065	0.0762737
TFAP2A	-0.800726	-0.95214	0.151414	1.23728	0.211525	0.119555	0.423127	0.888972	0.0761841	0.034188
LY6K	-0.756622	-0.966065	0.209443	1.23728	0.211525	0.142766	0.2211	0.785379	0.0943133	0.00720621
RP11-114G1.1	0.100753	0.335845	-0.235092	1.2368	0.211525	0.210811	0.0164778	0.479956	0.158627	0
C1orf192	1.67169	1.88701	-0.215318	1.23633	0.211525	0.10151	0.634096	0.954952	0.0661845	0.0705357
LGALS4	0.499475	0.283616	0.215859	1.23577	0.214035	0.132512	0.299306	0.834535	0.0781099	0.0312256
CTTNBP2	0.534607	0.666071	-0.131464	1.23529	0.214035	0.116216	0.459349	0.902188	0.0622891	0.0944882
ZNF469	1.7486	1.85933	-0.110732	1.23458	0.214836	0.149762	0.177383	0.753791	0.0971746	0.00644783
NRG1	-0.972161	-1.19808	0.225916	1.23458	0.214836	0.1407	0.235473	0.79325	0.0949966	0.00720621
SLC15A2	1.67249	1.90964	-0.237147	1.2345	0.214836	0.132114	0.302688	0.837469	0.0789978	0.0312256
CA8	-0.0626376	-0.110308	0.0476708	1.23442	0.214836	0.0903021	0.770767	0.984403	0.0548918	0.166111
TEKT3	0.594164	0.350491	0.243673	1.23378	0.21648	0.204372	0.0219921	0.51342	0.132358	0
AQP9	3.96231	3.95728	0.00503012	1.23339	0.21648	0.124245	0.375123	0.874321	0.0650488	0.0762737
COL6A6	2.48641	2.3597	0.126713	1.23315	0.21648	0.0940382	0.726191	0.975601	0.0495722	0.225229
PRKCH	0.144142	0.385721	-0.241579	1.23243	0.217422	0.179332	0.0620622	0.616951	0.109653	0.00222222
PAQR8	-0.672337	-0.488038	-0.184299	1.23219	0.217422	0.167647	0.0961468	0.676712	0.108242	0.00290276
DSCAM	-3.53486	-3.69665	0.161787	1.23211	0.217422	0.233386	0.00557987	0.411984	0.133124	0
STEAP1	-0.0615198	0.15378	-0.2153	1.23188	0.217512	0.145866	0.200805	0.772695	0.0662794	0.0705357
AMMECR1	-0.349386	-0.115745	-0.233642	1.2318	0.217512	0.188792	0.0426119	0.56354	0.108152	0.00290276
CCND2	-2.09349	-2.28643	0.192933	1.23132	0.217512	0.108188	0.55238	0.934572	0.0759462	0.0361578
HIGD1B	3.35023	3.41692	-0.0666885	1.23076	0.217512	0.111765	0.510013	0.916973	0.0726621	0.0429155
SPZ1	0.49791	0.252764	0.245146	1.22973	0.218295	0.185612	0.0484572	0.580508	0.0805279	0.0265849
KLK8	5.66546	5.8546	-0.189141	1.2287	0.218295	0.203577	0.0227758	0.514884	0.106201	0.00416378
SH2D4A	0.269521	0.0959627	0.173558	1.22846	0.218295	0.147218	0.192421	0.763429	0.11717	0.00222222
FUT5	-0.251004	-0.491731	0.240727	1.2283	0.218295	0.180604	0.0590691	0.61013	0.144336	0
PPP2R2C	-0.865152	-0.638247	-0.226905	1.22798	0.218534	0.09531	0.710691	0.971684	0.0662514	0.0705357
EXOC6B	0.0189255	0.275618	-0.256693	1.22782	0.218534	0.165501	0.103861	0.691635	0.105343	0.00443038
PVRL3	1.21738	1.35889	-0.141504	1.22774	0.218534	0.0939587	0.727156	0.975601	0.0574669	0.136812
C1orf108	-0.359605	-0.412255	0.0526497	1.22695	0.219395	0.124165	0.375907	0.875003	0.0831892	0.020596
WWC3	-0.0212608	0.232481	-0.253742	1.22687	0.219395	0.159062	0.130136	0.713308	0.0994836	0.00599161
TCF19	-1.14173	-0.915129	-0.226603	1.22687	0.219395	0.17663	0.0688557	0.629641	0.128612	0
MORC4	0.188788	0.383084	-0.194296	1.22679	0.219395	0.161606	0.119172	0.704907	0.11587	0.00222222
KLRC2	-3.69433	-3.8953	0.20097	1.22647	0.219395	0.137043	0.262597	0.812983	0.102785	0.00443038
A1BG	-0.29416	-0.540792	0.246633	1.22647	0.219395	0.143243	0.21788	0.781735	0.107829	0.00354862
FEN1	-1.58539	-1.36326	-0.222122	1.22623	0.219395	0.246184	0.00287603	0.356894	0.176182	0
KRT23	1.34105	1.47932	-0.138271	1.22615	0.219395	0.0962639	0.69899	0.968109	0.0543227	0.166111
HMGCS1	-1.72497	-1.49144	-0.233529	1.22599	0.219479	0.16089	0.122176	0.705613	0.10514	0.00443038
CD3D	-3.25675	-3.44269	0.185948	1.22552	0.219479	0.150318	0.174219	0.752192	0.112413	0.00222222
SLC47A2	0.494372	0.299037	0.195335	1.22544	0.219479	0.163355	0.112083	0.696675	0.0980649	0.00599161
FER	-0.942581	-1.10845	0.165865	1.22504	0.219479	0.258188	0.00149582	0.342041	0.161233	0
C7orf16	-2.05487	-2.24349	0.188616	1.22496	0.220246	0.147536	0.190489	0.7617	0.0985407	0.00599161
TFDP3	-0.626018	-0.375966	-0.250051	1.22488	0.220246	0.180604	0.0590691	0.61013	0.10726	0.00354862
HES2	0.641044	0.883415	-0.242372	1.22456	0.220246	0.16097	0.121839	0.705613	0.130577	0
SCGB3A2	-1.26095	-1.50218	0.241227	1.22456	0.220246	0.176789	0.0684392	0.627794	0.126549	0
TMEM16A	2.61792	2.84983	-0.231911	1.22385	0.221843	0.129014	0.32998	0.847624	0.0705142	0.0530278
RPRML	-0.773453	-0.632532	-0.140921	1.22377	0.221843	0.133068	0.294617	0.832801	0.0637191	0.0866796
USH1C	-0.561956	-0.786582	0.224626	1.22313	0.221843	0.183307	0.0531177	0.595118	0.145686	0
HIST1H2AG	-0.454133	-0.229516	-0.224618	1.22289	0.22192	0.206598	0.0199237	0.504522	0.135701	0
PROC	-2.67405	-2.9101	0.236049	1.22226	0.22192	0.177107	0.0676128	0.627794	0.128044	0
PROCR	-1.13201	-1.38033	0.248322	1.22218	0.22192	0.118998	0.42905	0.89205	0.0778748	0.0330673
NCOA2	0.411142	0.650392	-0.23925	1.2221	0.22192	0.235612	0.00498506	0.411129	0.140762	0
ASXL3	-1.995	-1.74564	-0.249358	1.22194	0.222675	0.115024	0.472668	0.906031	0.0655463	0.0762737
CD8B	-3.06717	-3.23663	0.169461	1.22146	0.222675	0.174563	0.0744687	0.640863	0.111129	0.00222222
FAAH2	0.978651	1.21553	-0.236882	1.22138	0.222675	0.125358	0.364251	0.867114	0.0858898	0.0160477
RNF145	-1.16215	-0.920996	-0.241149	1.2213	0.222675	0.161288	0.1205	0.705036	0.110478	0.00222222
TTC9	1.23724	1.48722	-0.249977	1.22075	0.225589	0.157631	0.136657	0.716463	0.0999124	0.00599161
C20orf82	2.29536	2.23438	0.0609812	1.22067	0.225589	0.0959459	0.702897	0.969224	0.0610363	0.103046
CA5A	-3.94492	-4.17405	0.229131	1.22067	0.225589	0.159539	0.12802	0.711339	0.0927538	0.00962052
FAM81A	-0.876728	-0.641701	-0.235027	1.21995	0.225589	0.148808	0.18291	0.758111	0.0819164	0.0251046
NR2F1	-0.814282	-0.876181	0.061899	1.21971	0.225589	0.106439	0.573521	0.942848	0.0656897	0.0762737
TFCP2L1	2.21833	2.457	-0.238673	1.21948	0.225589	0.156121	0.143824	0.722627	0.0841698	0.0193085
SMO	0.0740588	0.297127	-0.223069	1.21948	0.225589	0.179332	0.0620622	0.616951	0.106315	0.00416378
OR5D13	0.095598	0.336364	-0.240766	1.21948	0.225589	0.23434	0.00531742	0.411984	0.132911	0
HLA-DPA1	4.44876	4.67247	-0.223711	1.2194	0.225589	0.151033	0.170218	0.749632	0.0791195	0.0275559
CCL17	0.665007	0.907145	-0.242138	1.21924	0.225589	0.135294	0.276383	0.824015	0.0734054	0.0404322
MAGEH1	1.28001	1.48	-0.199991	1.21908	0.225589	0.137997	0.25531	0.807543	0.0722777	0.0429155
HYMAI	0.15232	-8.67e-05	0.152406	1.21908	0.225589	0.172019	0.0819051	0.651917	0.0795519	0.0275559
EYA1	-2.46132	-2.49112	0.0297961	1.219	0.225806	0.161049	0.121503	0.705036	0.0889518	0.0122369
FRMD7	-0.0136784	-0.227542	0.213863	1.2182	0.225806	0.130207	0.319291	0.844145	0.0884824	0.0122369
ATPAF2	-0.249907	-0.482576	0.232669	1.21804	0.225806	0.265183	0.00100737	0.320451	0.15118	0
SELS	0.123808	0.35512	-0.231313	1.21789	0.227577	0.21566	0.0131802	0.458948	0.148986	0
MOCOS	-2.30099	-2.26483	-0.0361547	1.21765	0.227577	0.0948331	0.716518	0.972759	0.0551134	0.156484
KIRREL3	-0.485146	-0.290497	-0.194649	1.21765	0.227577	0.180127	0.0601767	0.613265	0.114181	0.00222222
HLA-DRA	4.73002	4.8919	-0.161887	1.21741	0.227577	0.132035	0.303367	0.837469	0.0761036	0.034188
C11orf70	1.75685	1.60743	0.149415	1.21741	0.227577	0.147297	0.191937	0.763206	0.0807876	0.0265849
ARL6IP2	-0.000996078	0.215985	-0.216981	1.21717	0.227577	0.135533	0.274479	0.822568	0.0909574	0.010687
ZNF135	1.24573	1.48525	-0.23952	1.21653	0.228457	0.204928	0.0214578	0.510102	0.130752	0
NMB	0.370148	0.363717	0.0064309	1.21653	0.228457	0.134817	0.28022	0.824651	0.0848125	0.0193085
C6orf150	0.356114	0.414683	-0.0585696	1.21646	0.228457	0.141097	0.232655	0.792244	0.0746139	0.0375402
UGT2B10	-2.05687	-2.28711	0.230244	1.21574	0.229486	0.145548	0.202818	0.773661	0.0798167	0.0275559
WDR87	0.551768	0.322287	0.229481	1.21534	0.229486	0.186328	0.0470847	0.576472	0.0792571	0.0275559
GPR87	-1.52071	-1.54072	0.0200182	1.21494	0.231025	0.0965024	0.696057	0.966451	0.0534279	0.177081
CAMKV	-2.86659	-2.72871	-0.137877	1.21471	0.231025	0.155087	0.1489	0.729678	0.075763	0.0361578
INTU	0.783762	0.555633	0.228129	1.21407	0.231025	0.153259	0.158233	0.740025	0.0943546	0.00720621
REPS2	0.280139	0.508635	-0.228496	1.21399	0.231076	0.132591	0.298633	0.834535	0.0912688	0.0104112
TCP10L	0.769468	0.911021	-0.141554	1.21375	0.231076	0.18283	0.0541288	0.596689	0.106082	0.00416378
LOC400657	-0.361959	-0.156597	-0.205362	1.21335	0.231076	0.173609	0.0771874	0.645851	0.134321	0
CRYAB	3.37072	3.15647	0.214251	1.21312	0.231076	0.16399	0.109593	0.696001	0.0865001	0.0150588
GATM	2.2336	2.06975	0.163851	1.2128	0.231788	0.115819	0.463767	0.904232	0.0630103	0.0866796
FLJ45803	2.31414	2.50652	-0.192384	1.21248	0.231788	0.0999205	0.653795	0.956923	0.0672478	0.0664828
S100A4	0.378064	0.497468	-0.119404	1.21208	0.231788	0.122576	0.391808	0.878278	0.068783	0.0628911
GHR	0.315163	0.0851747	0.229989	1.212	0.231788	0.12496	0.368111	0.870275	0.0793468	0.0275559
LOC55908	-3.31109	-3.52478	0.213686	1.21176	0.233311	0.248649	0.00252121	0.342041	0.176877	0
DRD5	-1.18564	-1.43389	0.248251	1.21161	0.233311	0.139269	0.245826	0.802041	0.0874166	0.01341
CDX2	0.218527	0.395686	-0.177158	1.21137	0.233311	0.138315	0.252914	0.806005	0.0894608	0.0119462
C18orf51	-1.95923	-1.76988	-0.189356	1.2101	0.234828	0.159062	0.130136	0.713308	0.0866681	0.0150588
OR4S1	0.657233	0.417556	0.239677	1.2101	0.234828	0.155008	0.149296	0.729678	0.078758	0.0312256
TSLP	-3.45291	-3.69838	0.245479	1.21002	0.234828	0.160493	0.123872	0.708169	0.103478	0.00443038
C8orf13	-1.30977	-1.10945	-0.200319	1.20986	0.234868	0.152305	0.163284	0.745831	0.0955567	0.00676056
A4GALT	0.104746	0.288713	-0.183967	1.20978	0.234868	0.160572	0.123531	0.707129	0.100683	0.005625
MLANA	-4.35199	-4.56695	0.21496	1.20946	0.234868	0.161526	0.119503	0.704907	0.126335	0
ZNRF3	0.0832536	0.315719	-0.232465	1.20922	0.234868	0.24841	0.00255369	0.342041	0.175915	0
DIRC1	0.462529	0.213178	0.249351	1.2089	0.235564	0.204054	0.0223027	0.51342	0.100251	0.005625
MEIS2	-0.310686	-0.186402	-0.124284	1.20827	0.235564	0.115819	0.463767	0.904232	0.0551544	0.156484
MAB21L2	0.350152	0.10062	0.249531	1.20827	0.235564	0.164547	0.107451	0.692399	0.0889393	0.0122369
SPON2	0.823848	0.723493	0.100356	1.20803	0.235564	0.128776	0.332147	0.847811	0.060128	0.113061
RAI2	4.17173	4.34574	-0.174006	1.20707	0.236721	0.184817	0.0500226	0.580902	0.109449	0.00222222
HIST1H2BF	-0.173081	0.0650118	-0.238092	1.207	0.237565	0.158744	0.131563	0.713933	0.105919	0.00443038
CHORDC1	-0.674657	-0.44906	-0.225597	1.20684	0.237565	0.225119	0.00840205	0.428866	0.171133	0
MCCC2	-0.539033	-0.78666	0.247627	1.20668	0.237565	0.149523	0.178752	0.755107	0.104245	0.00443038
MAGEB3	-1.58302	-1.44366	-0.139355	1.20596	0.237785	0.161288	0.1205	0.705036	0.0862996	0.0150588
CDKN2C	-1.13086	-0.9297	-0.201164	1.20556	0.237785	0.148808	0.18291	0.758111	0.0776586	0.0330673
EML1	-0.93729	-0.691655	-0.245635	1.20525	0.237785	0.153021	0.159484	0.740433	0.070463	0.0530278
RNF186	0.117257	0.281516	-0.164259	1.20493	0.237785	0.109777	0.533391	0.926917	0.04937	0.225229
SULT4A1	-0.0842789	-0.30611	0.221831	1.20469	0.237785	0.192369	0.0367783	0.5501	0.130854	0
SERPINA4	-2.0614	-2.26489	0.20349	1.20469	0.237785	0.198092	0.0288929	0.542388	0.113472	0.00222222
DLX4	-1.00699	-1.26574	0.258746	1.20405	0.237785	0.156836	0.140392	0.719562	0.0822902	0.0234842
MYH11	2.78873	2.83153	-0.0428065	1.20397	0.238312	0.101272	0.637049	0.955683	0.0772708	0.0330673
SHC4	-2.33258	-2.57219	0.239615	1.20366	0.238312	0.209857	0.0172075	0.485023	0.104204	0.00443038
ARHGAP23	0.987692	0.804039	0.183653	1.20326	0.238312	0.154849	0.150091	0.729678	0.0859447	0.0160477
BBOX1	5.76129	5.69762	0.0636725	1.2031	0.238312	0.102464	0.622295	0.954831	0.0535843	0.177081
ANPEP	-0.569917	-0.803584	0.233666	1.20302	0.238312	0.143243	0.21788	0.781735	0.0894498	0.0119462
COL16A1	-0.0501629	-0.125912	0.0757492	1.20294	0.239327	0.144754	0.207918	0.777142	0.0851641	0.0160477
NNMT	0.520907	0.479633	0.0412745	1.20278	0.239327	0.0984897	0.671521	0.961819	0.0589046	0.12835
PHLDB2	-1.67402	-1.90982	0.235801	1.20278	0.239327	0.133943	0.287354	0.82777	0.0943063	0.00720621
SSX5	-1.14998	-1.38672	0.236735	1.20238	0.239327	0.134022	0.2867	0.826554	0.0858857	0.0160477
MCM4	-1.38129	-1.15112	-0.23017	1.20207	0.239327	0.156836	0.140392	0.719562	0.106297	0.00416378
GALNT5	-2.63091	-2.86536	0.234442	1.20207	0.239327	0.177345	0.0669985	0.626844	0.114685	0.00222222
RPS13	-0.070371	-0.316306	0.245935	1.20199	0.24049	0.192289	0.0368999	0.550532	0.133067	0
GPR56	1.06375	1.3024	-0.238652	1.20151	0.24049	0.216932	0.0124199	0.457884	0.118295	0.00222222
EFHB	1.51783	1.46783	0.0499955	1.20135	0.24049	0.142289	0.224356	0.788379	0.0732411	0.0404322
FCGR3A	6.63022	6.85934	-0.229122	1.20135	0.24049	0.108267	0.551425	0.934553	0.0599663	0.12298
RGS2	0.390682	0.157834	0.232848	1.20135	0.24049	0.110572	0.523989	0.923012	0.0663943	0.0705357
KLK5	3.98514	4.155	-0.169864	1.2008	0.241335	0.102464	0.622295	0.954831	0.0561383	0.143991
PAGE2B	-1.39966	-1.52807	0.128403	1.20079	0.241335	0.0892687	0.782762	0.987334	0.0455291	0.269016
KIF13A	-0.637673	-0.412315	-0.225358	1.20064	0.241335	0.144515	0.209468	0.777387	0.101082	0.00443038
CHGB	-1.6742	-1.44379	-0.230402	1.2004	0.241335	0.102941	0.616404	0.953261	0.0607052	0.113061
TNNI3	0.901684	1.08405	-0.182364	1.2004	0.241335	0.123052	0.386995	0.877451	0.0664534	0.0705357
FLRT3	0.0438265	0.184654	-0.140828	1.20032	0.241335	0.0879173	0.79817	0.989809	0.0503574	0.211071
GPRC5B	1.65695	1.9043	-0.247355	1.2	0.241335	0.161606	0.119172	0.704907	0.108617	0.00290276
EEF1A2	-3.65489	-3.86819	0.2133	1.19984	0.241512	0.210652	0.0165975	0.479956	0.138952	0
MYH2	-1.91569	-2.1586	0.242909	1.19968	0.241512	0.196105	0.0314433	0.542388	0.115653	0.00222222
CACHD1	0.63339	0.825812	-0.192422	1.19936	0.241512	0.172337	0.0809426	0.651859	0.107962	0.00354862
HAGHL	-0.285313	-0.484053	0.198741	1.19897	0.24314	0.177822	0.0657842	0.621358	0.128584	0
GINS3	-1.18302	-0.950497	-0.232524	1.19881	0.24314	0.207313	0.0192967	0.50256	0.143695	0
TMEM173	1.27838	1.5094	-0.231024	1.19873	0.24314	0.133466	0.2913	0.829876	0.0943694	0.00720621
SLC17A2	-2.59439	-2.80845	0.214055	1.19873	0.24314	0.235374	0.00504589	0.411984	0.14296	0
HEMGN	-5.43721	-5.6548	0.217595	1.19857	0.24314	0.190302	0.0400572	0.555315	0.109455	0.00222222
SLC30A3	-1.47943	-1.58043	0.100999	1.19825	0.24314	0.208665	0.0181602	0.497701	0.116557	0.00222222
PGAP1	-0.437712	-0.204063	-0.233649	1.19785	0.243312	0.235135	0.0051074	0.411984	0.165365	0
HLA-B	1.46834	1.62035	-0.152008	1.19746	0.243312	0.145072	0.205866	0.776927	0.0825173	0.0234842
CRCT1	0.266504	0.0315233	0.234981	1.19714	0.243312	0.240143	0.00394983	0.384493	0.148883	0
HTR2C	-0.331521	-0.240261	-0.0912599	1.19682	0.243639	0.126789	0.350575	0.858675	0.0658606	0.0762737
C1orf87	1.12389	1.02215	0.101745	1.19658	0.243639	0.0817965	0.862914	0.999979	0.0551235	0.156484
HIST1H2BL	-0.191375	0.0349885	-0.226364	1.19555	0.24381	0.160254	0.124899	0.708355	0.115168	0.00222222
FLJ23049	1.97878	1.99678	-0.0179957	1.19555	0.24381	0.0934817	0.73293	0.975601	0.0522984	0.188235
GPR34	3.65851	3.6235	0.0350042	1.19555	0.24381	0.0763911	0.911007	0.999979	0.0526205	0.188235
IDH2	0.0308411	0.242948	-0.212107	1.19475	0.244304	0.227901	0.00733293	0.42412	0.165807	0
B3GALNT1	1.49693	1.72201	-0.225071	1.19467	0.244304	0.136963	0.263211	0.813188	0.0854277	0.0160477
DPF2	0.168653	0.407909	-0.239257	1.19459	0.244304	0.220906	0.0102922	0.447929	0.141843	0
NAT8	-1.9292	-2.15034	0.221143	1.19452	0.244304	0.173052	0.0788118	0.64758	0.11901	0.00180018
LOC90925	0.245429	0.468474	-0.223045	1.1942	0.244304	0.143084	0.218949	0.78352	0.0652268	0.0762737
RBP1	3.78406	4.02101	-0.23695	1.19332	0.244627	0.171383	0.083859	0.652839	0.117398	0.00222222
SOX21	-0.831582	-0.936381	0.104799	1.19324	0.244627	0.161844	0.118184	0.704907	0.106076	0.00416378
GRID1	1.02557	0.881938	0.143636	1.19293	0.247007	0.151033	0.170218	0.749632	0.0984881	0.00599161
DCX	-0.925454	-1.08538	0.159925	1.19285	0.247007	0.149523	0.178752	0.755107	0.0970786	0.00644783
HPN	0.366154	0.165024	0.20113	1.19277	0.247007	0.135215	0.27702	0.824651	0.0749265	0.0375402
SERPINE2	-4.30877	-4.13586	-0.172916	1.19269	0.247007	0.138076	0.254709	0.807543	0.0860428	0.0150588
UNQ2541	-1.77233	-2.00409	0.231761	1.19261	0.247007	0.215103	0.0135258	0.458948	0.147611	0
CLDN19	0.119171	-0.00214426	0.121315	1.19118	0.2489	0.204928	0.0214578	0.510102	0.106833	0.00416378
BTBD16	-1.64664	-1.85974	0.213096	1.19118	0.2489	0.135533	0.274479	0.822568	0.0875844	0.01341
ERO1L	-1.12632	-0.928633	-0.197689	1.1911	0.2489	0.160254	0.124899	0.708355	0.108339	0.00290276
SLC5A11	-0.827991	-1.0838	0.255813	1.19102	0.2489	0.172655	0.0799896	0.650211	0.102611	0.00443038
ST8SIA1	-0.454637	-0.657615	0.202978	1.19022	0.249686	0.12337	0.383807	0.87736	0.0694428	0.0574529
UGT2B7	1.58625	1.57293	0.0133175	1.19014	0.249686	0.0779809	0.897896	0.999979	0.0375383	0.421243
CPNE1	-0.386567	-0.595486	0.20892	1.18983	0.250625	0.226868	0.00771466	0.428127	0.127362	0
TSHZ3	0.859143	1.04786	-0.188712	1.18951	0.250625	0.103895	0.604646	0.951292	0.0731297	0.0404322
CALB1	-0.814541	-0.720594	-0.0939477	1.18943	0.250625	0.111288	0.515584	0.919569	0.0510007	0.200861
TEKT2	3.18329	3.41824	-0.234943	1.18911	0.250625	0.110016	0.530564	0.925253	0.0617908	0.103046
CCNDBP1	0.313545	0.116904	0.196641	1.18911	0.250625	0.171304	0.084106	0.652839	0.108798	0.00290276
CXorf39	0.428421	0.664279	-0.235857	1.18903	0.250625	0.172893	0.0792812	0.648586	0.120987	0.00180018
OSMR	-0.80046	-0.637142	-0.163318	1.18871	0.25109	0.160652	0.123191	0.707129	0.104794	0.00443038
IL27RA	-0.586881	-0.434494	-0.152387	1.18847	0.25109	0.126709	0.351326	0.85945	0.0827628	0.0234842
ISOC1	-0.677694	-0.455835	-0.221859	1.18839	0.25109	0.244595	0.00312885	0.36176	0.13632	0
SCGB1D2	5.85885	5.99199	-0.133144	1.18808	0.25109	0.148808	0.18291	0.758111	0.0741144	0.0375402
NR1H4	-2.82449	-3.02245	0.197965	1.18808	0.25109	0.153498	0.156989	0.738476	0.107074	0.00354862
RTP3	-0.383329	-0.243954	-0.139376	1.188	0.251244	0.124245	0.375123	0.874321	0.0553282	0.156484
PPAPDC3	-1.10677	-1.34657	0.2398	1.18768	0.251244	0.171383	0.083859	0.652839	0.0942093	0.00720621
BTNL9	1.08636	1.28961	-0.203255	1.18736	0.251244	0.161606	0.119172	0.704907	0.12916	0
MCM3	-0.950893	-0.707904	-0.242989	1.18673	0.252469	0.185851	0.0479959	0.580508	0.138091	0
NOD2	1.50658	1.69017	-0.183592	1.18649	0.252469	0.138553	0.251128	0.805782	0.0809227	0.0265849
PRRX2	0.331698	0.485477	-0.15378	1.18649	0.252469	0.15159	0.167156	0.749201	0.0826147	0.0234842
SULT2A1	-4.10051	-4.24329	0.142786	1.18649	0.252469	0.196343	0.0311272	0.542388	0.123268	0.000926784
EED	-0.620166	-0.395136	-0.22503	1.18633	0.252469	0.185135	0.0493913	0.580902	0.14119	0
SLC39A4	0.890371	0.992951	-0.102579	1.18633	0.252469	0.162798	0.1143	0.699702	0.0997882	0.00599161
GPRC5C	0.393301	0.611235	-0.217934	1.18625	0.252469	0.132591	0.298633	0.834535	0.0744231	0.0375402
HOXD8	2.15897	2.38427	-0.2253	1.18593	0.252469	0.137997	0.25531	0.807543	0.0902177	0.010687
MYCBPAP	1.3801	1.26779	0.11231	1.18585	0.252469	0.139587	0.243496	0.799999	0.0773366	0.0330673
CAPSL	3.00112	2.98205	0.019065	1.18537	0.252469	0.128617	0.333597	0.848623	0.0563374	0.143991
FGF19	-1.60743	-1.69903	0.091604	1.18537	0.252469	0.153259	0.158233	0.740025	0.0856182	0.0160477
AIM2	0.93045	0.977478	-0.0470276	1.18537	0.252469	0.099841	0.65478	0.957211	0.0577677	0.136812
TP53TG3	0.447653	0.261095	0.186559	1.1849	0.252761	0.0926868	0.742503	0.976879	0.0476628	0.246318
CCL7	1.98659	2.14006	-0.153473	1.18466	0.252761	0.106518	0.572555	0.942848	0.0654919	0.0762737
SGPP2	3.60991	3.82618	-0.216273	1.18394	0.252761	0.139507	0.244077	0.799999	0.0982174	0.00599161
PIK3R5	0.425851	0.198609	0.227242	1.18386	0.252761	0.181399	0.057262	0.604353	0.0730927	0.0404322
LOC400451	0.413428	0.635756	-0.222328	1.1837	0.252761	0.164865	0.106243	0.692189	0.108223	0.00290276
SPOCK2	2.41777	2.23152	0.186257	1.1837	0.252761	0.158506	0.132641	0.713933	0.0972919	0.00644783
LRRC45	-0.0945838	0.11127	-0.205854	1.18355	0.252761	0.229332	0.00683277	0.413067	0.16122	0
C1orf34	-0.168457	-0.369296	0.200839	1.18299	0.252761	0.100795	0.642958	0.956896	0.0589672	0.12835
KLHL34	0.827647	0.591573	0.236073	1.18283	0.252761	0.106518	0.572555	0.942848	0.0492747	0.225229
IL1A	-1.58073	-1.45334	-0.127398	1.18219	0.252761	0.116693	0.454076	0.900068	0.0650574	0.0762737
TRIM24	-1.06753	-0.828243	-0.23929	1.18164	0.253832	0.223927	0.00890215	0.434746	0.140689	0
TMEM121	-0.07033	0.0964747	-0.166805	1.1806	0.255358	0.17035	0.0871178	0.661798	0.102048	0.00443038
GRTP1	-0.571698	-0.416613	-0.155085	1.18045	0.255358	0.168601	0.0928748	0.669868	0.0954662	0.00676056
PNPLA6	0.0518364	-0.169617	0.221453	1.17989	0.255657	0.205087	0.0213073	0.510102	0.118493	0.00222222
RAB12	-0.947946	-0.726233	-0.221714	1.17949	0.255657	0.141335	0.230977	0.792244	0.077105	0.0330673
FAM129A	-0.893739	-0.719529	-0.17421	1.17782	0.258084	0.111606	0.511867	0.918638	0.0713783	0.0477144
HIRA	-2.02439	-1.79685	-0.227539	1.17758	0.258084	0.169793	0.0889162	0.665247	0.12352	0.000926784
ECAT8	-3.24433	-3.23928	-0.00505729	1.17719	0.258084	0.18283	0.0541288	0.596689	0.0834669	0.020596
CD2	2.28792	2.35481	-0.0668911	1.17711	0.258084	0.0920509	0.750111	0.9795	0.0496198	0.225229
KIAA1505	4.37959	4.21747	0.162118	1.17655	0.259598	0.0935612	0.731969	0.975601	0.0541206	0.166111
KIAA1147	0.706948	0.923264	-0.216315	1.17615	0.259598	0.193879	0.034533	0.544476	0.137193	0
PLAGL2	1.11353	1.34557	-0.232036	1.17599	0.262165	0.182353	0.0551564	0.599485	0.10855	0.00290276
HOXA7	-0.176874	-0.352386	0.175512	1.17583	0.262165	0.191176	0.0386401	0.554697	0.121142	0.000926784
SPON1	6.21662	6.31959	-0.102969	1.17544	0.262165	0.112003	0.507236	0.915863	0.0517754	0.200861
ODAM	-1.69826	-1.92939	0.231136	1.17456	0.262999	0.194356	0.0338494	0.544476	0.112725	0.00222222
SLC18A1	-1.76989	-1.93828	0.168387	1.17448	0.262999	0.180286	0.0598056	0.611231	0.130803	0
MGC24103	-0.580857	-0.760064	0.179206	1.17417	0.262999	0.0979332	0.678404	0.963186	0.0578631	0.136812
EAF2	-0.385596	-0.526618	0.141021	1.17417	0.262999	0.187838	0.0442975	0.567301	0.11822	0.00222222
ABCC11	-0.649415	-0.469066	-0.180349	1.17393	0.262999	0.158029	0.134819	0.713933	0.0806083	0.0265849
PNLIPRP3	-1.04891	-0.825213	-0.223695	1.17393	0.262999	0.192289	0.0368999	0.550532	0.122965	0.000926784
SEMA3E	1.46178	1.37712	0.0846628	1.17377	0.262999	0.0935612	0.731969	0.975601	0.0535769	0.177081
WASF1	-0.182207	-0.292877	0.110669	1.17369	0.262999	0.174086	0.0758178	0.642234	0.0970013	0.00644783
P15RS	-0.0183933	0.173844	-0.192237	1.17353	0.262999	0.19539	0.0324088	0.542388	0.113113	0.00222222
CCDC40	1.50195	1.73302	-0.231064	1.17345	0.262999	0.120509	0.413084	0.884031	0.0867531	0.0150588
GDF11	-0.0183171	0.163472	-0.181789	1.17266	0.264865	0.155087	0.1489	0.729678	0.0743001	0.0375402
BRUNOL4	1.0339	1.27234	-0.238443	1.1725	0.264865	0.237917	0.00443076	0.396631	0.153686	0
TM2D3	0.253886	0.469851	-0.215966	1.17194	0.264865	0.187361	0.0451617	0.569767	0.121053	0.000926784
PARD6B	-1.14988	-1.38587	0.235996	1.17186	0.264865	0.179332	0.0620622	0.616951	0.116143	0.00222222
FAM77C	-3.38139	-3.39465	0.0132646	1.17186	0.264865	0.126471	0.353585	0.860839	0.0675118	0.0664828
CBWD6	-0.519818	-0.300351	-0.219466	1.1717	0.264865	0.255962	0.00169257	0.342041	0.164104	0
OSBP2	-1.0079	-0.833727	-0.174168	1.1717	0.264865	0.151272	0.1689	0.749201	0.0965454	0.00676056
CHN1	0.461508	0.675506	-0.213998	1.17154	0.264865	0.185612	0.0484572	0.580508	0.114397	0.00222222
C21orf82	1.13332	0.934845	0.198477	1.17122	0.264865	0.178855	0.0632176	0.619594	0.0917235	0.0104112
HIST1H2BB	-0.0941182	0.130666	-0.224784	1.17067	0.264865	0.131002	0.312298	0.843661	0.0951772	0.00676056
RPH3AL	0.363241	0.596333	-0.233092	1.17043	0.264865	0.124086	0.376692	0.875003	0.0837644	0.020596
RPS24	0.658865	0.425684	0.233181	1.1694	0.265747	0.161765	0.118513	0.704907	0.115966	0.00222222
TYRO3	-0.964932	-0.813387	-0.151545	1.16932	0.265747	0.163831	0.110211	0.696675	0.104655	0.00443038
ORMDL1	-0.176081	0.0156784	-0.19176	1.169	0.268541	0.2469	0.00276854	0.351758	0.128647	0
C9orf52	0.831802	1.02122	-0.18942	1.16892	0.268541	0.161606	0.119172	0.704907	0.09931	0.00599161
PDGFA	-1.11854	-0.924028	-0.194508	1.1686	0.268541	0.134738	0.280864	0.824651	0.0802193	0.0265849
WNT7A	3.02875	3.21391	-0.185161	1.16852	0.268541	0.119316	0.42566	0.890817	0.0790008	0.0275559
MTM1	0.769209	0.962231	-0.193021	1.16852	0.268541	0.154054	0.154119	0.734871	0.0973123	0.00644783
TUG1	0.316762	0.527864	-0.211102	1.16797	0.268772	0.1938	0.0346481	0.544476	0.123156	0.000926784
NUDT10	-0.625612	-0.834585	0.208973	1.16781	0.268772	0.107552	0.56004	0.939782	0.067199	0.0664828
HOXC13	-3.2161	-3.3399	0.123797	1.16773	0.268772	0.177822	0.0657842	0.621358	0.0989352	0.00599161
KCNH2	-0.830691	-0.604202	-0.226489	1.16757	0.268772	0.180366	0.0596207	0.611095	0.11046	0.00222222
THOC4	-0.690589	-0.472869	-0.21772	1.16741	0.268772	0.156359	0.142672	0.721718	0.0967302	0.00676056
C6orf189	1.31085	1.42221	-0.111365	1.16725	0.268772	0.118045	0.439312	0.897465	0.0592837	0.12298
GALNT12	0.00728284	0.213082	-0.205799	1.16653	0.269917	0.14849	0.184782	0.758459	0.101783	0.00443038
PLN	1.21794	0.99288	0.225061	1.16653	0.269917	0.0966614	0.6941	0.965917	0.0573466	0.136812
VWA3A	0.701916	0.906477	-0.204561	1.16646	0.269917	0.110493	0.524926	0.923012	0.0709497	0.0530278
ZNF711	-0.960581	-0.823856	-0.136725	1.16638	0.269917	0.149364	0.17967	0.756733	0.0833969	0.020596
CX3CL1	0.598059	0.832224	-0.234166	1.16582	0.270895	0.232114	0.00594825	0.411984	0.13619	0
PLXNC1	-0.112061	-0.223702	0.111641	1.16582	0.270895	0.116693	0.454076	0.900068	0.0403594	0.360715
C22orf29	-0.500736	-0.264918	-0.235818	1.16566	0.270895	0.207552	0.0190916	0.50256	0.142668	0
HES1	-0.489361	-0.285889	-0.203472	1.16542	0.270895	0.15461	0.151291	0.731523	0.0908944	0.010687
MAK	1.24205	1.44823	-0.206184	1.16534	0.270895	0.136566	0.266297	0.814609	0.0816539	0.0251046
ELL3	0.541548	0.318234	0.223314	1.16494	0.271386	0.127981	0.339439	0.852497	0.0857105	0.0160477
ETV1	-1.72452	-1.79282	0.0682966	1.16487	0.271386	0.117409	0.446227	0.900068	0.0765068	0.034188
HOXA5	-0.307641	-0.470019	0.162378	1.16471	0.271386	0.0813196	0.867541	0.999979	0.0497852	0.225229
FHL1	-0.552111	-0.769603	0.217492	1.16455	0.271386	0.131002	0.312298	0.843661	0.0697373	0.0574529
ZNF285A	1.87147	2.05495	-0.183486	1.16447	0.271386	0.199126	0.0276402	0.542388	0.113478	0.00222222
NCAPG2	-1.75742	-1.5182	-0.239223	1.16423	0.271386	0.220429	0.0105288	0.448266	0.12324	0.000926784
VSIG2	1.14544	1.26981	-0.124372	1.16415	0.271386	0.141017	0.233217	0.792244	0.0791108	0.0275559
MLLT3	-0.409665	-0.198588	-0.211078	1.16407	0.271386	0.139825	0.24176	0.799464	0.0927751	0.00962052
PI16	-1.06985	-1.29225	0.222401	1.16288	0.274602	0.106916	0.567732	0.942173	0.0608516	0.113061
F2	-3.24149	-3.46703	0.225537	1.162	0.274602	0.258108	0.00150247	0.342041	0.1521	0
AQP11	-1.14747	-0.917451	-0.230021	1.16192	0.274796	0.165262	0.104749	0.691635	0.0992498	0.00599161
TMEM83	-1.72798	-1.93117	0.203191	1.16137	0.274796	0.211129	0.0162408	0.479956	0.146915	0
PRND	0.886482	0.647455	0.239026	1.16089	0.274796	0.15461	0.151291	0.731523	0.0809857	0.0265849
ZNF423	0.332895	0.558403	-0.225508	1.16073	0.274796	0.149523	0.178752	0.755107	0.0885605	0.0122369
RBM11	1.48295	1.26461	0.218344	1.16057	0.274796	0.124563	0.371996	0.872972	0.0649541	0.0826001
VSIG4	4.33336	4.524	-0.190637	1.16041	0.274796	0.150715	0.171987	0.75197	0.0658869	0.0762737
TIGD5	0.970471	1.1863	-0.215827	1.16017	0.274796	0.187838	0.0442975	0.567301	0.113987	0.00222222
PTPN3	-0.0549857	0.180673	-0.235659	1.1601	0.274796	0.188156	0.0437293	0.565495	0.118789	0.00222222
EPB41L4B	0.0895437	0.31416	-0.224616	1.16002	0.274796	0.193084	0.0356993	0.544476	0.112807	0.00222222
ELOVL2	-2.33116	-2.12142	-0.209744	1.15986	0.274796	0.192369	0.0367783	0.5501	0.125851	0
VWCE	-0.854404	-1.07512	0.220716	1.15986	0.274796	0.115024	0.472668	0.906031	0.0562027	0.143991
UPK1B	3.57916	3.69424	-0.115083	1.15978	0.274796	0.113275	0.492543	0.909511	0.0560615	0.143991
RIMS2	-0.136701	0.0851779	-0.221879	1.1597	0.274796	0.124006	0.377479	0.875004	0.0726396	0.0429155
ESR1	1.27621	1.44891	-0.172709	1.15954	0.274796	0.0880763	0.796375	0.989809	0.0494468	0.225229
ARL9	0.877012	0.742868	0.134144	1.15946	0.274796	0.121542	0.402362	0.880287	0.0538625	0.177081
NUP62CL	-1.04421	-0.854893	-0.189317	1.1593	0.274796	0.117965	0.440173	0.897783	0.0675566	0.0664828
HBQ1	-1.37292	-1.61056	0.237643	1.15906	0.274796	0.178776	0.063412	0.619594	0.108482	0.00290276
SERAC1	0.29623	0.0750752	0.221155	1.15898	0.275421	0.201113	0.0253654	0.539211	0.118299	0.00222222
DSC1	1.58902	1.54484	0.0441778	1.15851	0.275421	0.105485	0.585148	0.947448	0.0549709	0.166111
F2R	-1.34849	-1.57024	0.221746	1.15851	0.275421	0.15151	0.167591	0.749201	0.0757811	0.0361578
STRA8	1.14904	1.38132	-0.232286	1.15851	0.275421	0.142607	0.222182	0.787378	0.0706537	0.0530278
KRT17	-1.16818	-1.02593	-0.142256	1.15835	0.275421	0.105087	0.590009	0.94779	0.0584727	0.12835
ABCC2	-4.26682	-4.49311	0.226292	1.15819	0.275421	0.208824	0.0180305	0.494908	0.140735	0
UTX	0.396132	0.612715	-0.216582	1.15811	0.275421	0.169316	0.0904823	0.668264	0.0947679	0.00720621
PRDM9	-1.36682	-1.54633	0.179508	1.15795	0.27618	0.180604	0.0590691	0.61013	0.10626	0.00416378
B3GNT5	0.696019	0.748396	-0.0523767	1.15795	0.27618	0.134102	0.286048	0.826411	0.0831793	0.020596
HOXD3	2.09891	2.05597	0.0429441	1.15763	0.27618	0.129571	0.324962	0.846845	0.0625045	0.0944882
UCKL1	0.0899123	-0.13768	0.227592	1.15739	0.27618	0.19213	0.0371443	0.550919	0.114937	0.00222222
ZNF214	1.22325	1.13721	0.0860436	1.15715	0.27618	0.100318	0.648869	0.956896	0.0560704	0.143991
FAM62C	-0.363808	-0.136577	-0.227231	1.157	0.27618	0.217091	0.0123277	0.456562	0.120182	0.00180018
TAP1	0.472756	0.527449	-0.0546933	1.157	0.27618	0.148331	0.185724	0.759002	0.0752115	0.0361578
UBD	0.524737	0.657445	-0.132708	1.15692	0.27618	0.0830684	0.850252	0.997523	0.0426488	0.326328
RNF150	1.947	2.17343	-0.226433	1.1566	0.27618	0.123529	0.382218	0.876298	0.0644559	0.0826001
MAP3K7	-0.0327902	-0.0698288	0.0370386	1.15628	0.27618	0.17814	0.0649852	0.621358	0.125431	0
EBP	-0.569746	-0.382354	-0.187392	1.1562	0.27618	0.188871	0.042474	0.56297	0.128887	0
MYO1A	-1.51239	-1.75141	0.239026	1.15588	0.27618	0.158267	0.133727	0.713933	0.110148	0.00222222
SDCBP2	1.19144	0.987686	0.203749	1.1558	0.27618	0.146343	0.197814	0.76848	0.0824028	0.0234842
PRSS35	0.631309	0.844872	-0.213563	1.15572	0.27618	0.134499	0.2828	0.824651	0.0801036	0.0265849
FAM69B	0.515544	0.738731	-0.223187	1.15564	0.27618	0.0930048	0.738682	0.976138	0.0631946	0.0866796
CASP7	0.677852	0.899183	-0.22133	1.15541	0.27618	0.225676	0.00817753	0.428866	0.149641	0
PTPN13	-0.952839	-0.774706	-0.178133	1.15509	0.27618	0.1	0.65281	0.956896	0.0530715	0.177081
PATZ1	0.781317	0.988677	-0.20736	1.15485	0.276218	0.229889	0.00664681	0.413067	0.139093	0
CLUL1	2.7907	2.90869	-0.117986	1.15469	0.276218	0.140302	0.238315	0.79665	0.0749371	0.0375402
VEGFC	-2.19458	-2.39411	0.199533	1.15461	0.276218	0.158347	0.133364	0.713933	0.102627	0.00443038
PDE8B	-2.26964	-2.34327	0.073633	1.15453	0.276218	0.179889	0.0607371	0.614562	0.0910393	0.0104112
AQP12B	0.946278	0.888233	0.0580453	1.15453	0.276218	0.15461	0.151291	0.731523	0.0734751	0.0404322
LRRC46	0.876374	0.675747	0.200627	1.15413	0.276218	0.215183	0.0134759	0.458948	0.116439	0.00222222
HAS1	-0.380831	-0.589182	0.208351	1.15405	0.276218	0.182353	0.0551564	0.599485	0.114878	0.00222222
C21orf88	-0.646073	-0.881122	0.235049	1.15397	0.276985	0.11558	0.466428	0.904622	0.0648681	0.0826001
FANCI	-1.77303	-1.54909	-0.223937	1.15374	0.276985	0.186645	0.0464856	0.575313	0.107885	0.00354862
MYCL1	1.07984	1.28902	-0.209176	1.15366	0.276985	0.23283	0.00573839	0.411984	0.121357	0.000926784
SLC16A14	-0.77131	-0.545691	-0.225619	1.1535	0.276985	0.119316	0.42566	0.890817	0.082069	0.0234842
SLC38A5	-2.52945	-2.74075	0.211298	1.15342	0.276985	0.248649	0.00252121	0.342041	0.152148	0
RIBC1	0.823388	1.04013	-0.216741	1.15326	0.276985	0.16558	0.103567	0.691506	0.0891253	0.0119462
LEFTY2	-2.62009	-2.82825	0.208156	1.15238	0.278884	0.158108	0.134454	0.713933	0.0896348	0.0119462
PRIMA1	2.09347	2.32574	-0.232276	1.15191	0.278884	0.190143	0.0403197	0.557652	0.113619	0.00222222
SPINK4	-1.67508	-1.81279	0.137705	1.15191	0.278884	0.136566	0.266297	0.814609	0.0708891	0.0530278
VAT1	-0.987791	-1.18555	0.197755	1.15183	0.278884	0.225596	0.00820926	0.428866	0.145878	0
GFRA1	-3.17755	-3.39531	0.217753	1.15127	0.278884	0.153816	0.155344	0.736375	0.0855222	0.0160477
SSX2IP	-0.816081	-0.621562	-0.194519	1.15103	0.278884	0.210334	0.0168391	0.479956	0.141314	0
ALDH1A2	-2.5691	-2.67264	0.103542	1.15079	0.279637	0.1969	0.0304003	0.542388	0.115749	0.00222222
SUSD2	1.50691	1.73972	-0.232808	1.15064	0.279637	0.129332	0.327106	0.846845	0.0822751	0.0234842
VIM	-1.58902	-1.39305	-0.195971	1.15064	0.279637	0.108188	0.55238	0.934572	0.0704615	0.0530278
TRIB2	-0.612668	-0.396899	-0.215769	1.15056	0.279637	0.142846	0.220561	0.785343	0.0925671	0.00962052
FRZB	3.16217	3.03929	0.122879	1.15048	0.279637	0.158824	0.131205	0.713933	0.0838232	0.020596
SMARCAD1	-0.559533	-0.794415	0.234881	1.15032	0.279637	0.222893	0.00935726	0.439816	0.143723	0
RAB38	-1.38891	-1.20797	-0.180937	1.14968	0.280899	0.123052	0.386995	0.877451	0.068106	0.0628911
PLCXD3	0.400877	0.539575	-0.138698	1.1496	0.280899	0.0939587	0.727156	0.975601	0.0575944	0.136812
FLJ35848	0.0378476	-0.0811814	0.119029	1.14944	0.280899	0.156836	0.140392	0.719562	0.0935113	0.00817884
KLK12	-2.76534	-2.92348	0.158141	1.14944	0.280899	0.104452	0.597807	0.948884	0.0476414	0.246318
FBN1	-0.854727	-1.07065	0.215928	1.14913	0.280899	0.222417	0.00957435	0.445859	0.126515	0
NOL4	0.291515	0.470234	-0.178719	1.14905	0.280899	0.127107	0.347582	0.857119	0.0770896	0.0330673
ZNF180	-0.0115314	0.200797	-0.212328	1.14881	0.280899	0.188315	0.0434476	0.564946	0.0969688	0.00676056
ATP6AP2	-0.0987588	0.12217	-0.220928	1.14841	0.280899	0.193084	0.0356993	0.544476	0.107217	0.00354862
ARPC5L	-0.230442	-0.0142401	-0.216202	1.14833	0.280899	0.202623	0.023749	0.523595	0.133523	0
FGF9	0.999238	1.19243	-0.193196	1.14817	0.280899	0.0994436	0.659706	0.959504	0.0563383	0.143991
U2AF1	-0.990084	-0.760378	-0.229707	1.14801	0.280899	0.149523	0.178752	0.755107	0.104416	0.00443038
IGHM	1.6881	1.88115	-0.193055	1.14785	0.280899	0.121542	0.402362	0.880287	0.0673973	0.0664828
RPS18	1.13086	0.913843	0.21702	1.14769	0.280899	0.199603	0.0270784	0.542388	0.0984238	0.00599161
EFNB2	1.48363	1.66926	-0.185632	1.14746	0.280899	0.11566	0.465541	0.904574	0.0734076	0.0404322
FRMD5	0.573931	0.4213	0.152632	1.1473	0.280899	0.12973	0.323538	0.846081	0.0628213	0.0944882
C9orf39	-0.451413	-0.275776	-0.175638	1.14722	0.280899	0.191892	0.0375134	0.550919	0.105958	0.00443038
SEMA3C	-1.43147	-1.43129	-0.000182255	1.14722	0.280899	0.130286	0.318587	0.843661	0.0723444	0.0429155
HERC6	2.194	1.99737	0.196637	1.1469	0.281808	0.130048	0.320702	0.844742	0.0767852	0.034188
BANK1	3.26665	3.06361	0.203039	1.14642	0.281808	0.0906995	0.76611	0.982611	0.0537953	0.177081
SLC22A16	0.72393	0.909228	-0.185298	1.14611	0.281808	0.138553	0.251128	0.805782	0.0764679	0.034188
FANK1	2.02749	1.81542	0.212067	1.14603	0.281808	0.128776	0.332147	0.847811	0.0719083	0.0477144
C6orf148	0.644897	0.447731	0.197166	1.14603	0.281808	0.136804	0.264443	0.813887	0.0887932	0.0122369
LY6D	-0.196865	-0.152344	-0.0445209	1.14603	0.281808	0.116057	0.461114	0.902965	0.05628	0.143991
C21orf121	1.4206	1.264	0.156594	1.14587	0.281808	0.148808	0.18291	0.758111	0.0710069	0.0477144
NFIB	1.81652	2.02235	-0.205832	1.14563	0.281808	0.17814	0.0649852	0.621358	0.102107	0.00443038
SOST	0.112514	0.239735	-0.127221	1.14563	0.281808	0.0882353	0.794575	0.989345	0.0417559	0.342455
CFTR	1.95832	2.18576	-0.227437	1.14539	0.281808	0.0985692	0.670537	0.961819	0.0447088	0.285787
PLOD2	-0.143606	-0.127442	-0.0161644	1.14531	0.281808	0.113593	0.488901	0.909511	0.0618839	0.103046
FAM5B	-0.162308	0.0540766	-0.216385	1.14523	0.281808	0.127345	0.345348	0.856408	0.0747416	0.0375402
GPX2	-3.28536	-3.41824	0.132881	1.14499	0.282693	0.171383	0.083859	0.652839	0.112927	0.00222222
CCDC140	-1.36144	-1.1725	-0.188936	1.14491	0.282693	0.169555	0.0896964	0.666605	0.0956116	0.00676056
ZNF462	0.342351	0.532072	-0.189721	1.14475	0.282693	0.146025	0.199804	0.771416	0.0854464	0.0160477
HTRA4	0.80793	0.816662	-0.0087325	1.14428	0.282693	0.17504	0.0731401	0.63994	0.0731075	0.0404322
PLXNA4B	-0.234494	-0.00547185	-0.229022	1.14404	0.282693	0.171622	0.0831217	0.65279	0.0733277	0.0404322
ERGIC3	0.0105745	-0.165693	0.176267	1.14396	0.283499	0.231399	0.00616511	0.411984	0.152769	0
EFS	-0.495197	-0.479604	-0.0155926	1.14396	0.283499	0.122099	0.396658	0.878424	0.0645815	0.0826001
CYBRD1	1.34737	1.15412	0.193255	1.14372	0.283499	0.119555	0.423127	0.888972	0.0636364	0.0866796
CHST13	-1.75836	-1.94602	0.187653	1.14356	0.283499	0.216137	0.0128903	0.458948	0.136947	0
TTC16	1.20774	1.44046	-0.232719	1.14348	0.283499	0.168124	0.0944989	0.672555	0.0958599	0.00676056
APLP2	0.0929732	0.324218	-0.231245	1.1434	0.283499	0.168045	0.0947719	0.672616	0.101301	0.00443038
UFD1L	-0.732634	-0.528664	-0.20397	1.1434	0.283499	0.251431	0.00216951	0.342041	0.171769	0
ADCY2	-0.637005	-0.856443	0.219438	1.14324	0.283499	0.195628	0.0320842	0.542388	0.12132	0.000926784
OSGIN1	-1.00369	-1.24272	0.23903	1.143	0.283499	0.211367	0.0160651	0.479956	0.146079	0
VIL1	-3.49565	-3.66177	0.166116	1.14245	0.284692	0.160254	0.124899	0.708355	0.0922014	0.00962052
MS4A3	-3.82216	-4.03589	0.213725	1.14221	0.284692	0.147297	0.191937	0.763206	0.105984	0.00443038
SLC9A6	-0.229838	0.00601633	-0.235854	1.14205	0.284692	0.250159	0.00232423	0.342041	0.141952	0
SULT1C4	0.2334	0.466205	-0.232805	1.14197	0.284692	0.141335	0.230977	0.792244	0.0501855	0.211071
ZNF555	0.271356	0.0638588	0.207497	1.14197	0.284692	0.208585	0.0182254	0.497955	0.127244	0
KLF5	1.96234	2.15589	-0.19355	1.14181	0.284692	0.166773	0.0992301	0.683031	0.110605	0.00222222
LHX4	-0.296508	-0.0959536	-0.200554	1.14142	0.284692	0.137202	0.261372	0.812438	0.109571	0.00222222
PCDHA9	0.47251	0.69334	-0.22083	1.14118	0.284692	0.144118	0.212069	0.779244	0.0899322	0.0119462
CDH7	-0.502551	-0.715227	0.212676	1.14118	0.284692	0.147695	0.189529	0.7617	0.0997814	0.00599161
ALDH5A1	0.202261	0.426472	-0.224211	1.14102	0.284692	0.233625	0.00551317	0.411984	0.140684	0
ANKRD22	2.16121	2.38104	-0.219824	1.14086	0.285871	0.0995231	0.658721	0.959246	0.0540045	0.166111
CTNNAL1	-1.59429	-1.384	-0.210287	1.14054	0.285871	0.183307	0.0531177	0.595118	0.108504	0.00290276
TLE1	0.903741	1.13593	-0.23219	1.14014	0.285871	0.153736	0.155754	0.737142	0.0959415	0.00676056
KIAA1913	-0.153498	-0.319797	0.166299	1.13998	0.287205	0.108903	0.543806	0.93294	0.0684464	0.0628911
AKR7A3	-0.07991	-0.313705	0.233795	1.1399	0.287205	0.231638	0.00609203	0.411984	0.14296	0
PKLR	-1.19101	-1.42719	0.236178	1.13887	0.288609	0.218362	0.0116121	0.456562	0.118308	0.00222222
P117	0.566926	0.344873	0.222053	1.13847	0.288609	0.220668	0.0104099	0.447929	0.146651	0
STRA6	0.524682	0.673987	-0.149305	1.13839	0.288609	0.135294	0.276383	0.824015	0.0768319	0.034188
CCK	-0.568516	-0.578006	0.00948995	1.13831	0.288609	0.102067	0.627209	0.954831	0.0417457	0.342455
DFNB59	0.361008	0.557574	-0.196566	1.13808	0.288609	0.144515	0.209468	0.777387	0.0896793	0.0119462
FAM3C	0.176491	0.384255	-0.207764	1.13752	0.289459	0.184579	0.0505007	0.583411	0.113043	0.00222222
CELSR3	-1.0963	-1.24059	0.144288	1.13752	0.289459	0.201351	0.0251038	0.5375	0.12569	0
GATA1	-3.2148	-3.43634	0.221536	1.13728	0.289459	0.194595	0.0335121	0.544197	0.104499	0.00443038
AKR1B10	-2.32791	-2.35547	0.0275559	1.1372	0.289459	0.156121	0.143824	0.722627	0.057757	0.136812
ADM	-1.32412	-1.26889	-0.0552227	1.13712	0.289459	0.102226	0.625243	0.954831	0.0615912	0.103046
SILV	-4.51591	-4.72578	0.209867	1.13688	0.290217	0.172019	0.0819051	0.651917	0.10958	0.00222222
C15orf38	0.744894	0.925013	-0.180119	1.13673	0.290217	0.204849	0.0215334	0.510102	0.129214	0
HIST1H2BI	-0.162835	0.0524668	-0.215302	1.13673	0.290217	0.151987	0.164996	0.74866	0.101395	0.00443038
PEMT	-0.0500306	-0.26045	0.210419	1.13665	0.290217	0.251192	0.00219777	0.342041	0.165095	0
CH25H	-0.234325	-0.42372	0.189395	1.13649	0.290217	0.0846582	0.833798	0.995662	0.0432592	0.305222
HSH2D	0.203646	0.0937054	0.109941	1.13641	0.290217	0.144515	0.209468	0.777387	0.082824	0.0234842
HBD	-1.44383	-1.5629	0.119068	1.13609	0.290217	0.105644	0.583206	0.947425	0.0687178	0.0628911
C6orf145	0.816641	0.62719	0.189451	1.13609	0.290217	0.180286	0.0598056	0.611231	0.12502	0
GABRR1	0.439165	0.279223	0.159942	1.13609	0.290217	0.258426	0.00147606	0.342041	0.120858	0.00180018
LY96	-0.314954	-0.539841	0.224887	1.13569	0.291215	0.134579	0.282153	0.824651	0.071868	0.0477144
ASB13	-0.111723	-0.339439	0.227716	1.13537	0.291215	0.225676	0.00817753	0.428866	0.147519	0
PDK4	-0.715675	-0.933474	0.217799	1.13537	0.291215	0.10151	0.634096	0.954952	0.0633042	0.0866796
C8orf70	0.778346	0.659834	0.118511	1.13514	0.291215	0.194356	0.0338494	0.544476	0.0968813	0.00676056
ANXA1	0.296771	0.505849	-0.209078	1.13498	0.292657	0.140541	0.236607	0.794666	0.0694261	0.0574529
ANKRD6	2.0791	2.28335	-0.204249	1.1349	0.292657	0.15628	0.143055	0.721718	0.0808957	0.0265849
AP1S1	-0.221969	-0.428475	0.206506	1.1349	0.292657	0.235612	0.00498506	0.411129	0.15475	0
MBOAT1	1.5482	1.75075	-0.20255	1.13482	0.292657	0.163514	0.111456	0.696675	0.106441	0.00416378
GALNT4	0.8394	1.04564	-0.206244	1.13474	0.292657	0.14221	0.224903	0.788379	0.076964	0.034188
TAGLN	1.72282	1.55136	0.171457	1.13458	0.292657	0.13903	0.247584	0.803802	0.0711608	0.0477144
C1S	2.91446	3.1209	-0.206443	1.13426	0.292657	0.0934022	0.73389	0.975601	0.0573256	0.136812
C15orf48	3.86517	3.99815	-0.13298	1.1341	0.292657	0.0984897	0.671521	0.961819	0.0511454	0.200861
DMBX1	-1.54251	-1.39414	-0.148374	1.13386	0.292761	0.072814	0.93705	0.999979	0.0422801	0.326328
MAST4	0.197039	0.410992	-0.213953	1.13378	0.292761	0.22186	0.00983337	0.446306	0.155143	0
ARP11	2.14641	2.31406	-0.167649	1.1337	0.292761	0.176789	0.0684392	0.627794	0.0894415	0.0119462
LOC492311	-0.248425	-0.230643	-0.0177821	1.1337	0.292761	0.141494	0.229864	0.792244	0.0781851	0.0312256
JAG1	0.709495	0.722333	-0.0128382	1.13362	0.292761	0.14372	0.214696	0.78104	0.0789155	0.0312256
CAMP	-0.205382	-0.201468	-0.00391355	1.13347	0.292761	0.0990461	0.664631	0.961819	0.0484723	0.23485
KCNA4	0.901927	0.729976	0.171951	1.13339	0.292761	0.161765	0.118513	0.704907	0.0910986	0.0104112
TM4SF19	-1.56626	-1.77395	0.207685	1.13331	0.292761	0.181081	0.0579791	0.604353	0.104631	0.00443038
NRG3	0.607545	0.659946	-0.0524008	1.13299	0.292761	0.129094	0.32926	0.847624	0.0741069	0.0375402
HSD17B11	-0.351627	-0.540464	0.188837	1.13267	0.292761	0.176312	0.0696951	0.632475	0.101363	0.00443038
CSPG5	0.729134	0.938201	-0.209067	1.13235	0.292761	0.206359	0.0201367	0.504522	0.118489	0.00222222
DHRS4	-0.40092	-0.183195	-0.217726	1.13227	0.292761	0.258665	0.00145653	0.342041	0.176293	0
PRIM1	-1.80398	-1.61078	-0.19319	1.13219	0.292761	0.145787	0.201307	0.772695	0.106392	0.00416378
MFAP5	3.2352	3.15202	0.0831739	1.13196	0.292865	0.124801	0.369662	0.871615	0.0669135	0.0705357
ACOT6	0.970719	0.76233	0.208389	1.13172	0.292865	0.116773	0.4532	0.900068	0.0497829	0.225229
C8orf34	1.57081	1.38523	0.185578	1.13148	0.292865	0.184817	0.0500226	0.580902	0.114638	0.00222222
RPL31	0.512155	0.290806	0.221348	1.1314	0.292865	0.189825	0.0408492	0.55847	0.108495	0.00290276
MMP17	0.351469	0.16624	0.185229	1.13124	0.292865	0.164626	0.107148	0.692399	0.099988	0.00599161
ADAL	-0.776267	-1.00099	0.224724	1.13124	0.292865	0.198172	0.0287948	0.542388	0.138816	0
TSPAN6	0.707354	0.91353	-0.206176	1.13092	0.292865	0.189348	0.0416547	0.560451	0.10179	0.00443038
C1orf129	0.669504	0.528009	0.141495	1.13076	0.292865	0.180525	0.0592525	0.61013	0.0963382	0.00676056
CSF1R	4.69583	4.92121	-0.22538	1.13052	0.292865	0.139746	0.242338	0.799594	0.0658298	0.0762737
TJP2	-0.274004	-0.058663	-0.215341	1.13037	0.292865	0.199841	0.0268013	0.542388	0.108617	0.00290276
UNC5CL	0.0264853	0.0131294	0.0133559	1.13029	0.292865	0.154849	0.150091	0.729678	0.0710699	0.0477144
DNAH11	-0.272255	-0.161398	-0.110857	1.13021	0.292865	0.141097	0.232655	0.792244	0.068279	0.0628911
PIB5PA	-0.00760877	0.20001	-0.207619	1.13005	0.292865	0.189825	0.0408492	0.55847	0.127423	0
BNC1	-0.435969	-0.555431	0.119462	1.12997	0.294336	0.0746423	0.924352	0.999979	0.0373611	0.421243
GYPE	-1.90867	-2.12943	0.220762	1.12989	0.294336	0.178537	0.0639981	0.619594	0.104817	0.00443038
DUSP28	0.0137765	0.119405	-0.105629	1.12965	0.294336	0.161526	0.119503	0.704907	0.0690673	0.0574529
COL21A1	-0.75578	-0.86693	0.111149	1.12909	0.294336	0.172099	0.0816635	0.651917	0.0744141	0.0375402
C21orf49	0.14189	-0.0817455	0.223636	1.12893	0.294336	0.210413	0.0167784	0.479956	0.107261	0.00354862
KIAA0423	0.379538	0.571217	-0.191679	1.12854	0.294336	0.162798	0.1143	0.699702	0.104645	0.00443038
RHOXF2B	-3.63794	-3.86649	0.228545	1.12846	0.294336	0.164229	0.108671	0.693608	0.102345	0.00443038
TPK1	0.726932	0.523538	0.203394	1.12838	0.294336	0.112083	0.506312	0.91568	0.051051	0.200861
PGF	-0.840265	-1.05036	0.210091	1.12838	0.294336	0.206121	0.0203517	0.505642	0.116895	0.00222222
TMEM159	0.229162	0.169999	0.0591629	1.12838	0.294336	0.117091	0.449706	0.900068	0.0766554	0.034188
KIAA1841	-1.05998	-0.851759	-0.208225	1.1283	0.294336	0.149126	0.181053	0.756733	0.0826057	0.0234842
ENC1	0.00691634	0.206892	-0.199976	1.12758	0.294676	0.119793	0.420603	0.887423	0.0647875	0.0826001
N6AMT2	0.674255	0.437706	0.236548	1.12758	0.294676	0.207552	0.0190916	0.50256	0.114303	0.00222222
RPS15A	0.402926	0.198258	0.204669	1.12758	0.294676	0.187281	0.0453072	0.569988	0.121069	0.000926784
ZFHX3	-0.0104745	0.171177	-0.181651	1.12727	0.294676	0.186804	0.0461885	0.573781	0.103817	0.00443038
SLC26A4	-1.89683	-1.80218	-0.0946555	1.12711	0.294676	0.118839	0.430751	0.89205	0.0744878	0.0375402
AOC3	-0.203818	-0.422908	0.219089	1.12703	0.294676	0.126232	0.355853	0.861768	0.0657198	0.0762737
CREBZF	-0.501721	-0.295207	-0.206514	1.12663	0.294676	0.187361	0.0451617	0.569767	0.119187	0.00180018
LBX2	-1.16195	-1.36282	0.200869	1.12615	0.294676	0.197138	0.0300934	0.542388	0.110968	0.00222222
CHMP4C	2.07781	2.29321	-0.215407	1.12591	0.295478	0.142289	0.224356	0.788379	0.084662	0.0193085
RDHE2	0.435896	0.278241	0.157655	1.12591	0.295478	0.122099	0.396658	0.878424	0.0713929	0.0477144
CFH	1.39835	1.54553	-0.147183	1.12568	0.295478	0.102226	0.625243	0.954831	0.0559809	0.156484
NDP	-0.741259	-0.64111	-0.10015	1.12568	0.295478	0.0972973	0.68626	0.965917	0.0491205	0.225229
CMTM6	1.51936	1.7137	-0.194344	1.12504	0.295478	0.16256	0.115261	0.701248	0.0898524	0.0119462
ALG10	0.10661	0.284248	-0.177638	1.12488	0.296162	0.160731	0.122852	0.706192	0.107675	0.00354862
ZNF593	0.652295	0.445254	0.207041	1.12488	0.296162	0.201908	0.0245029	0.532211	0.149407	0
ALPL	0.956539	1.18003	-0.223491	1.1248	0.296162	0.159062	0.130136	0.713308	0.0923374	0.00962052
IGSF6	3.70501	3.88191	-0.176902	1.12472	0.296162	0.112003	0.507236	0.915863	0.0594331	0.12298
HOXB8	1.04644	1.00992	0.036517	1.12456	0.296162	0.115103	0.471774	0.906031	0.060319	0.113061
MAP4K2	-0.887375	-1.11033	0.222957	1.12432	0.296162	0.242448	0.00350273	0.378167	0.151067	0
C5orf25	0.389059	0.597788	-0.208729	1.12424	0.296162	0.218362	0.0116121	0.456562	0.124744	0.000926784
COL5A2	0.850578	0.699464	0.151115	1.12385	0.296162	0.0844197	0.836308	0.996121	0.0539347	0.177081
PPAP2B	-1.25634	-1.28024	0.0239014	1.12361	0.296162	0.129332	0.327106	0.846845	0.0601631	0.113061
CXCL3	-1.36578	-1.16991	-0.195873	1.12353	0.296162	0.139507	0.244077	0.799999	0.0909847	0.010687
HNRNPA2B1	-1.47899	-1.26534	-0.213646	1.12353	0.296162	0.143959	0.213117	0.780363	0.0908852	0.010687
AURKC	-1.2269	-1.45469	0.227789	1.12321	0.296162	0.197774	0.0292883	0.542388	0.101795	0.00443038
INSL4	-2.82549	-2.96018	0.134692	1.12321	0.296162	0.095787	0.704848	0.96988	0.0433224	0.305222
CD1B	-2.96296	-3.17718	0.214216	1.12305	0.296162	0.146979	0.193881	0.764452	0.103765	0.00443038
DYX1C1	1.67875	1.50535	0.173395	1.12297	0.296162	0.146025	0.199804	0.771416	0.0750214	0.0361578
TSGA10	2.576	2.37639	0.199611	1.12297	0.296162	0.12027	0.415581	0.885229	0.0660569	0.0705357
C18orf18	-1.07695	-1.06734	-0.00961134	1.12289	0.296162	0.111208	0.516515	0.919569	0.0508038	0.211071
HIST1H1E	-0.351937	-0.146191	-0.205746	1.12273	0.296162	0.141097	0.232655	0.792244	0.0894123	0.0119462
TIMP1	0.349494	0.420611	-0.071117	1.12266	0.296162	0.123529	0.382218	0.876298	0.062715	0.0944882
AKAP14	1.72908	1.54683	0.182245	1.1225	0.296162	0.128537	0.334323	0.848623	0.0537705	0.177081
NBPF20	-0.663824	-0.894382	0.230558	1.12242	0.296162	0.17663	0.0688557	0.629641	0.096399	0.00676056
FAM120AOS	-0.0278624	0.183935	-0.211798	1.12234	0.296162	0.186089	0.0475384	0.578054	0.117166	0.00222222
PRKY	0.932223	1.15462	-0.222394	1.12218	0.296162	0.109777	0.533391	0.926917	0.0680593	0.0628911
PDIA4	0.0873806	0.317322	-0.229942	1.1221	0.296162	0.258426	0.00147606	0.342041	0.15864	0
GLS2	0.185568	0.385059	-0.199491	1.1221	0.296162	0.173768	0.0767286	0.644433	0.0865553	0.0150588
LIFR	-0.636721	-0.610738	-0.0259831	1.1221	0.296162	0.15	0.176021	0.753761	0.0757744	0.0361578
ENPP2	0.542635	0.724081	-0.181446	1.12186	0.296737	0.132353	0.300656	0.836256	0.0740314	0.0375402
SLC44A3	1.17581	1.3907	-0.214886	1.12122	0.296737	0.132591	0.298633	0.834535	0.0839491	0.020596
FAM83H	0.527605	0.749556	-0.221952	1.12107	0.296737	0.182114	0.0556764	0.602198	0.115958	0.00222222
TBL1X	-0.721197	-0.515877	-0.20532	1.12075	0.297521	0.161844	0.118184	0.704907	0.10309	0.00443038
BOP1	-0.410716	-0.206102	-0.204614	1.12051	0.297521	0.168998	0.0915392	0.669683	0.102447	0.00443038
CASC1	3.56472	3.69929	-0.134565	1.12035	0.297521	0.103816	0.605625	0.951292	0.0630119	0.0866796
GPR27	0.327882	0.53815	-0.210267	1.12035	0.297521	0.18911	0.0420626	0.560856	0.11051	0.00222222
RAB15	-0.804119	-0.609488	-0.194631	1.12003	0.297521	0.147774	0.18905	0.7617	0.0918105	0.0104112
RAP2B	-0.382018	-0.140427	-0.241591	1.11995	0.299794	0.165024	0.105644	0.691635	0.111977	0.00222222
TCP11	1.45631	1.52724	-0.0709248	1.11979	0.299794	0.139825	0.24176	0.799464	0.0729936	0.0429155
CHRM2	-0.872578	-0.984251	0.111673	1.119	0.300308	0.164865	0.106243	0.692189	0.0997433	0.00599161
CLU	1.69385	1.52792	0.165923	1.119	0.300308	0.118362	0.435876	0.895066	0.0749144	0.0375402
ANK2	0.219348	0.0137171	0.205631	1.119	0.300308	0.136963	0.263211	0.813188	0.0786956	0.0312256
LINCR	1.13497	1.27029	-0.135319	1.11844	0.300308	0.104928	0.591956	0.94779	0.0652876	0.0762737
KLRC4	-1.75924	-1.96097	0.201728	1.11836	0.300308	0.150477	0.173324	0.75197	0.0913893	0.0104112
NDUFA4	0.25073	0.0856652	0.165065	1.11812	0.300308	0.166534	0.100085	0.684421	0.0955914	0.00676056
CCDC74B	0.223296	0.370792	-0.147496	1.11797	0.300308	0.122814	0.389397	0.877654	0.0745521	0.0375402
DNAH7	1.90577	2.03683	-0.13106	1.11797	0.300308	0.107234	0.563882	0.941423	0.0626147	0.0944882
IRX5	-1.45544	-1.41184	-0.0436009	1.11797	0.300308	0.0997615	0.655766	0.957211	0.0565566	0.143991
SLC13A4	-0.281258	-0.488353	0.207095	1.11757	0.300308	0.106439	0.573521	0.942848	0.0621508	0.0944882
PSTPIP2	0.0265755	0.241006	-0.214431	1.11669	0.302078	0.143243	0.21788	0.781735	0.0769869	0.034188
ADAMDEC1	3.76605	3.92103	-0.154978	1.11653	0.302078	0.0842607	0.837973	0.996894	0.046855	0.255056
ANXA9	-0.31992	-0.547153	0.227234	1.11653	0.302078	0.123529	0.382218	0.876298	0.0691655	0.0574529
C6orf117	-0.998974	-0.781337	-0.217638	1.11638	0.302078	0.122337	0.394229	0.878424	0.0710975	0.0477144
BMP4	-1.60771	-1.82382	0.216109	1.11614	0.302078	0.120747	0.410595	0.883053	0.0767713	0.034188
LOH11CR2A	0.586682	0.477721	0.108961	1.11606	0.302078	0.125596	0.361948	0.866051	0.0661986	0.0705357
HIST2H2AA3	0.187614	0.389177	-0.201563	1.11598	0.302078	0.114944	0.473563	0.906031	0.0623493	0.0944882
ZNF228	0.524156	0.713513	-0.189356	1.11582	0.302078	0.139746	0.242338	0.799594	0.0675774	0.0664828
CXCL11	3.96948	4.07309	-0.103612	1.11566	0.302078	0.10159	0.633112	0.954952	0.0562575	0.143991
ULBP2	-1.45837	-1.66245	0.204086	1.11542	0.302078	0.176868	0.0682318	0.627794	0.114256	0.00222222
CD28	-3.9757	-3.81605	-0.159645	1.11526	0.302078	0.140223	0.238887	0.796916	0.0809719	0.0265849
ZNF559	0.225294	0.362716	-0.137423	1.11502	0.302078	0.192289	0.0368999	0.550532	0.113398	0.00222222
MUC15	0.286616	0.231013	0.0556031	1.11479	0.302078	0.102941	0.616404	0.953261	0.0528022	0.188235
GINS2	-2.09932	-1.90975	-0.189574	1.11471	0.302078	0.169078	0.091274	0.669393	0.115307	0.00222222
EMP2	-0.196496	-0.0725707	-0.123925	1.11463	0.302078	0.159062	0.130136	0.713308	0.0881358	0.0122369
LRP8	-1.25384	-1.05207	-0.201769	1.11447	0.302078	0.168601	0.0928748	0.669868	0.0826488	0.0234842
KCNJ14	-0.4296	-0.239266	-0.190334	1.11423	0.302078	0.168601	0.0928748	0.669868	0.0952865	0.00676056
PRSS3	-0.974765	-1.15625	0.181489	1.11399	0.302078	0.118442	0.43502	0.893513	0.0657236	0.0762737
C2orf50	0.727376	0.952926	-0.225549	1.11383	0.302078	0.178617	0.0638022	0.619594	0.0871778	0.01341
KIAA1946	0.561944	0.761681	-0.199737	1.11383	0.302078	0.155564	0.146539	0.727145	0.100187	0.005625
SDC1	-0.59981	-0.414416	-0.185394	1.11367	0.302078	0.14682	0.194858	0.765764	0.100721	0.005625
RPL27A	1.02085	0.798605	0.222249	1.11351	0.302078	0.192051	0.037267	0.550919	0.107269	0.00354862
ANKRD41	0.102794	-0.110856	0.21365	1.11335	0.302078	0.198172	0.0287948	0.542388	0.124083	0.000926784
HSPE1	-0.242115	-0.0153365	-0.226779	1.11328	0.302078	0.187599	0.0447278	0.568723	0.114972	0.00222222
SMC4	-0.912811	-0.697384	-0.215427	1.11312	0.302078	0.203895	0.0224594	0.51342	0.119497	0.00180018
OBP2A	2.15308	2.21393	-0.0608447	1.11288	0.303996	0.116852	0.452325	0.900068	0.0524102	0.188235
NCL	-0.171307	0.0417918	-0.213098	1.11272	0.303996	0.185374	0.0489223	0.580902	0.110394	0.00222222
VSX1	0.647557	0.808172	-0.160615	1.11248	0.303996	0.192369	0.0367783	0.5501	0.105296	0.00443038
NEURL2	0.985092	0.863998	0.121094	1.1124	0.303996	0.177107	0.0676128	0.627794	0.0760927	0.034188
PCOLCE2	-3.04227	-3.25892	0.216653	1.11169	0.305401	0.133545	0.29064	0.829876	0.0627426	0.0944882
WIZ	-0.238859	-0.097303	-0.141556	1.11145	0.305401	0.211288	0.0161235	0.479956	0.122135	0.000926784
TMEM30B	0.764538	0.983245	-0.218707	1.11129	0.305401	0.242448	0.00350273	0.378167	0.163865	0
TARS	-0.937485	-0.727072	-0.210413	1.11113	0.305401	0.245866	0.00292503	0.356894	0.152473	0
RHEBL1	-0.619524	-0.806747	0.187223	1.11049	0.306396	0.18283	0.0541288	0.596689	0.114991	0.00222222
BDKRB1	-2.0821	-2.27459	0.192497	1.11049	0.306396	0.129014	0.32998	0.847624	0.0762973	0.034188
TRPM1	-1.50989	-1.6729	0.16301	1.11041	0.306396	0.170747	0.0858521	0.659211	0.0831672	0.020596
C1QTNF9	1.62409	1.47935	0.144743	1.1097	0.306396	0.108188	0.55238	0.934572	0.0751109	0.0361578
PART1	1.84993	2.01888	-0.168957	1.10962	0.306396	0.120588	0.412253	0.883952	0.067063	0.0664828
MANEAL	-1.78402	-1.58256	-0.201459	1.10954	0.306396	0.151749	0.166289	0.749201	0.0630464	0.0866796
RAB33A	-0.939225	-1.17435	0.235121	1.10954	0.306396	0.141017	0.233217	0.792244	0.0710853	0.0477144
NEK10	-0.132825	-0.275797	0.142972	1.10946	0.306396	0.191097	0.0387671	0.554697	0.106299	0.00416378
CXCL5	0.477609	0.701165	-0.223557	1.10938	0.306396	0.197138	0.0300934	0.542388	0.112651	0.00222222
KLRB1	3.06448	3.23636	-0.171871	1.1093	0.306396	0.150795	0.171544	0.75083	0.0702342	0.0530278
C3orf55	1.71865	1.82725	-0.108602	1.10914	0.306396	0.141494	0.229864	0.792244	0.0662888	0.0705357
PGDS	2.93838	3.02513	-0.0867485	1.10914	0.306396	0.0964229	0.697035	0.966603	0.0569325	0.143991
ADRA2A	2.80864	2.84828	-0.0396433	1.10882	0.306396	0.104452	0.597807	0.948884	0.0574445	0.136812
PLAU	-0.366342	-0.37272	0.00637754	1.10874	0.306396	0.103736	0.606603	0.951319	0.0557803	0.156484
SP5	-1.81033	-1.61036	-0.199971	1.10827	0.306396	0.151272	0.1689	0.749201	0.0731249	0.0404322
C8B	-2.39859	-2.61939	0.220808	1.10827	0.306396	0.167806	0.0955948	0.673893	0.0658132	0.0762737
GLB1L3	-0.708347	-0.815098	0.106751	1.10803	0.306396	0.146741	0.195349	0.766338	0.0870063	0.01341
ANKRD13A	0.0336459	-0.181814	0.21546	1.10803	0.306396	0.145787	0.201307	0.772695	0.0972584	0.00644783
CYP2F1	-1.40439	-1.6054	0.201007	1.10787	0.306396	0.134738	0.280864	0.824651	0.0706049	0.0530278
C20orf191	0.402151	0.194653	0.207497	1.10747	0.306396	0.116455	0.456708	0.901974	0.0767706	0.034188
[truncated: 15,789 more rows]
