# Supplementary material for: EMDomics: a robust and powerful method for the identification of genes differentially expressed between heterogeneous classes
Source: Bioinformatics. 2015 Oct 29;32(4):533–41. doi: 10.1093/bioinformatics/btv634 (PMC4743632; doi:10.1093/bioinformatics/btv634)
Supplement: Supplementary Data [file supp_btv634_suppl_data.zip › Supplementary_File2.xlsx]

## Sheet: DiffE.limma.EMD.SAM_v2.txt
Gene	mean.Res	mean.Sen	logFC	limma.t	limma.pvalue	limma.adj.pvalue	SAM.Score.d	Sam.qvalue.%	EMD	EMD.qvalue
MAGEA9	-2.22735	-3.1013	0.873949	2.27348	0.0238995	0.408977	-2.1265	36.3141	4.53577	0
EYA4	0.361726	-0.501466	0.863192	3.13764	0.00192061	0.236239	-2.87121	12.1028	4.24682	0
FGFBP1	-0.35589	0.468248	-0.824139	-3.15539	0.001812	0.230563	2.87581	5.18693	4.1159	0
PON3	-0.964407	-1.72273	0.758327	2.63062	0.0090858	0.344057	-2.41564	25.2122	3.90485	0
ZYG11A	-1.60655	-2.37893	0.772373	3.66706	0.000303396	0.159298	-3.27958	9.66275	3.89801	0
CHST9	-1.21869	-0.441348	-0.777341	-2.70473	0.00733578	0.324585	2.48314	14.0302	3.87703	0
CPXM2	2.84522	3.58107	-0.73584	-2.9459	0.00354361	0.268607	2.67517	8.91504	3.81391	0
TSPAN8	-2.1727	-1.48968	-0.683015	-2.24667	0.0255896	0.417596	2.07087	19.9094	3.76685	0
SLITRK6	-0.173896	0.514325	-0.688221	-2.22715	0.0268845	0.419364	2.05519	19.9094	3.69054	0
MAL	-0.233756	-0.931816	0.69806	2.33796	0.0202284	0.400859	-2.15231	35.2122	3.60191	0
TDRD9	-0.9636	-1.66393	0.700329	3.06164	0.00245714	0.251526	-2.75924	12.8755	3.57575	0
SERTAD4	-0.614712	0.0355151	-0.650227	-3.70912	0.000259536	0.159298	3.25407	0	3.54754	0
SLC27A6	0.898469	1.59304	-0.694572	-3.35142	0.000936629	0.18896	2.99258	4.27922	3.52202	0
PROM1	-0.141975	0.538785	-0.680759	-2.32252	0.0210594	0.400859	2.13528	17.9697	3.50056	0
DSCR8	-3.83602	-4.51926	0.683239	1.93155	0.0546161	0.499694	-1.79797	39.2807	3.48609	0
LIPG	0.248352	0.951704	-0.703351	-4.39266	1.69e-05	0.100592	3.81287	0	3.47178	0
PITX2	-2.03334	-2.00474	-0.0286052	-0.0979309	0.922071	0.983745	0.0900134	83.6895	3.44006	0
MATN2	0.645611	1.31311	-0.667498	-4.75345	3.48e-06	0.043459	4.05659	0	3.43776	0
MMP10	1.50498	2.07601	-0.571025	-1.88288	0.0609507	0.512462	1.73526	28.8986	3.43148	0
SV2C	1.9498	2.629	-0.679198	-2.59198	0.0101398	0.346745	2.36294	15.3929	3.41956	0
SFRP2	-0.725176	-1.38739	0.662212	1.97781	0.0491177	0.483796	-1.83477	39.2807	3.34682	0
BCAT1	-0.656922	0.000162239	-0.657084	-2.63003	0.00910123	0.344057	2.38837	15.3929	3.23092	0
SOX2	-3.65614	-3.07826	-0.577888	-2.15649	0.0320593	0.438671	1.9694	21.6249	3.20708	0
SIX1	-1.06834	-0.536087	-0.532252	-1.82494	0.069279	0.532688	1.67721	31.9696	3.17464	0
STXBP6	1.39877	2.02073	-0.621965	-3.09842	0.00218226	0.246053	2.75792	7.55156	3.13752	0
GJB1	-0.318858	0.282137	-0.600994	-3.85836	0.00014747	0.159298	3.33768	0	3.11614	0
CDH2	-0.390232	0.235362	-0.625594	-2.54867	0.0114502	0.353788	2.31107	15.3929	3.09571	0
C10orf81	2.77923	3.40082	-0.621583	-2.0303	0.0434511	0.47549	1.87235	25.2122	3.09499	0
SUSD4	1.60931	2.22903	-0.619713	-3.64019	0.000334978	0.159298	3.18289	4.27922	3.08267	0
LRRC3B	1.53534	2.12819	-0.592858	-2.33693	0.020283	0.400859	2.12488	17.9697	3.07432	0
SERPINB3	-2.73316	-3.32989	0.596729	2.36597	0.0187948	0.39529	-2.15025	35.2122	3.05652	0
CLDN10	1.66682	2.23626	-0.56944	-2.14597	0.0328996	0.438693	1.95828	23.9454	3.00024	0
SLC5A1	2.64267	3.19983	-0.557158	-2.46619	0.0143706	0.369012	2.22011	17.9697	2.99475	0
C9orf47	2.12116	1.52074	0.600422	2.50888	0.0127855	0.363321	-2.27008	31.9696	2.97925	0
C5orf23	-0.196754	0.390446	-0.5872	-2.64792	0.00864672	0.339279	2.37967	15.3929	2.97607	0
FLJ21963	-0.493923	-1.08131	0.587383	3.61206	0.000371349	0.159298	-3.14121	9.66275	2.97075	0
CAPN13	1.66262	2.22458	-0.561958	-2.50031	0.0130904	0.363321	2.24978	17.9697	2.91797	0
RP13-36C9.6	-1.57111	-2.12473	0.553617	1.29695	0.195921	0.704082	-1.21988	59.4449	2.88704	0
CRABP1	-0.205459	0.338007	-0.543466	-2.14889	0.0326642	0.438693	1.9534	23.9454	2.87973	0
FZD10	1.18064	1.76548	-0.58484	-2.39482	0.0174121	0.386758	2.17062	17.9697	2.86701	0
KCNJ16	2.47695	3.02524	-0.548292	-2.2425	0.0258618	0.417821	2.03276	21.6249	2.84531	0
C6orf142	0.325243	-0.192442	0.517684	3.05416	0.00251687	0.251526	-2.66912	15.2829	2.81272	0
NPY	0.139151	-0.361651	0.500802	1.90731	0.0576991	0.508631	-1.73904	42.1778	2.78784	0
SLC26A9	1.21374	1.72599	-0.512254	-2.37219	0.0184887	0.392601	2.12659	17.9697	2.7837	0
ITLN1	1.83086	2.39211	-0.561251	-2.57137	0.0107456	0.349942	2.30747	15.3929	2.75008	0
AGR3	-0.306963	0.151076	-0.458039	-1.42691	0.154931	0.658033	1.32011	42.1778	2.74595	0
LGALS7	2.47181	1.93544	0.53637	2.33069	0.0206164	0.400859	-2.10162	36.3141	2.73521	0
SERPINB4	-2.50957	-3.01542	0.505844	2.19074	0.0294523	0.431467	-1.97602	37.6189	2.7345	0
AGR2	-2.82296	-2.29261	-0.530352	-2.62853	0.00914026	0.344057	2.34088	15.3929	2.72305	0
C16orf73	-3.0531	-3.54333	0.490229	2.37962	0.018129	0.391282	-2.12359	36.3141	2.70723	0
MMP1	-3.28778	-2.83979	-0.447984	-1.77705	0.0768523	0.542878	1.61496	31.9696	2.69944	0
SCRG1	-0.126729	-0.674697	0.547968	2.38156	0.0180361	0.391282	-2.14746	35.2122	2.6934	0
IGF2	-0.79766	-1.31036	0.512702	1.74627	0.0820703	0.554867	-1.60568	47.7472	2.68808	0
LGR5	0.0784882	0.626033	-0.547545	-2.49744	0.0131942	0.364405	2.24205	17.9697	2.68116	0
MAGEC2	-4.87203	-5.30364	0.431605	1.39793	0.16345	0.667456	-1.28992	58.1677	2.67734	0
CT45-6	-1.27444	-1.77543	0.50099	1.04921	0.29516	0.763909	-0.992191	64.3247	2.64293	0
TUBAL3	-1.08339	-1.60171	0.518325	3.15101	0.00183824	0.230608	-2.74404	12.8755	2.63418	0
SLC16A8	1.10033	0.584172	0.516157	3.80886	0.000178218	0.159298	-3.23449	9.66275	2.63164	0
NLGN1	-2.42849	-1.94222	-0.486277	-2.15717	0.0320058	0.438577	1.94154	23.9454	2.62711	0
XAGE3	-0.901551	-1.41748	0.515929	2.38573	0.017838	0.390362	-2.13901	35.2122	2.62663	0
VDR	0.791996	1.31213	-0.520131	-3.30047	0.00111518	0.191017	2.85923	5.18693	2.62226	0
GAP43	-2.51196	-3.03325	0.521285	3.97241	9.46e-05	0.153247	-3.35796	9.66275	2.61534	0
hCG_1990170	1.63078	2.12637	-0.49559	-2.00273	0.0463539	0.479807	1.81726	26.5852	2.60962	0
LCTL	-0.548476	-1.06392	0.515445	4.67842	4.88e-06	0.043459	-3.84896	0	2.60604	0
MYL7	-1.03441	-1.54163	0.507211	3.37045	0.000877053	0.18896	-2.90288	12.1028	2.60119	0
FABP6	1.37757	0.883176	0.494396	1.59676	0.111662	0.607278	-1.47367	52.7451	2.58394	0
WDR69	2.40093	2.04882	0.352108	1.26164	0.208329	0.707184	-1.15576	61.7132	2.56645	0
FMN2	-1.66491	-2.16636	0.501449	2.72881	0.00683657	0.319516	-2.40657	26.5852	2.56494	0
LGR6	4.24134	4.73804	-0.496698	-2.40907	0.0167628	0.382347	2.15004	17.9697	2.55437	0
SEMA5B	0.704932	1.14162	-0.436686	-2.20111	0.0287007	0.427845	1.95689	23.9454	2.54197	0
TMEM130	1.4304	1.9185	-0.488109	-2.75409	0.00634557	0.314869	2.41919	15.3929	2.53537	0
DLGAP1	1.40752	1.90686	-0.499345	-2.84242	0.00487068	0.28826	2.4943	12.8755	2.52989	0
NPR3	-0.231068	0.270802	-0.501869	-2.59027	0.0101889	0.346745	2.29728	15.3929	2.52393	0
PPP1R1B	2.50322	2.94585	-0.442631	-2.52991	0.0120633	0.356295	2.21904	17.9697	2.52321	0
MGC13057	1.97721	2.47941	-0.502204	-2.14586	0.0329084	0.438693	1.93784	23.9454	2.52218	0
CYP4X1	3.55377	4.03303	-0.479259	-2.40916	0.0167589	0.382347	2.14245	17.9697	2.51542	0
MAGEC1	-3.9465	-4.44413	0.497629	2.07916	0.0386867	0.458124	-1.88128	37.6189	2.51494	0
AADAC	3.18579	3.67663	-0.49084	-2.38953	0.017659	0.388846	2.13182	17.9697	2.51129	0
ST6GALNAC1	1.26199	1.75241	-0.490421	-2.23867	0.0261135	0.417821	2.0096	21.6249	2.50159	0
TCF15	0.240902	-0.233704	0.474606	3.62176	0.000358411	0.159298	-3.06093	9.66275	2.49921	0
AREG	-3.81336	-4.31377	0.500413	2.23471	0.0263764	0.418173	-2.01011	36.3141	2.48251	0
C3orf32	-1.5327	-2.0214	0.488696	3.35834	0.000914529	0.18896	-2.87978	12.1028	2.48219	0
PCDHB15	-0.235069	0.256263	-0.491332	-3.47375	0.000610837	0.184431	2.96741	4.27922	2.4779	0
DKK1	-5.64945	-6.05384	0.404393	1.88441	0.0607433	0.512462	-1.68831	44.733	2.45723	0
VTCN1	3.87785	4.36397	-0.486121	-2.29736	0.0224775	0.404867	2.05552	19.9094	2.45278	0
LEMD1	3.30496	3.72788	-0.422918	-1.59361	0.112365	0.608599	1.45425	37.6189	2.44793	0
SERPINI2	2.49828	2.96901	-0.470727	-1.49157	0.137151	0.640065	1.37837	40.4529	2.43736	0
COL11A1	4.10637	3.63352	0.472849	1.35937	0.175331	0.679876	-1.26407	59.4449	2.43418	0
POTE15	-1.0055	-1.46328	0.457781	2.28016	0.0234944	0.407921	-2.02961	36.3141	2.43092	0
GLIS3	1.68965	2.15521	-0.465554	-3.41	0.000764373	0.18896	2.8988	5.18693	2.42591	0
PDZK1	-2.96739	-3.45398	0.486593	2.89233	0.0041825	0.281887	-2.52548	25.2122	2.42409	0
TRIM49	-0.61569	-1.12122	0.505534	3.60731	0.000377848	0.159298	-3.07763	9.66275	2.42107	0
FZD4	0.073674	0.552822	-0.479148	-3.79909	0.00018497	0.159298	3.1928	4.27922	2.41272	0
DEPDC6	1.47229	1.94997	-0.477681	-2.64028	0.00883824	0.342956	2.32454	15.3929	2.40294	0
NPNT	1.2465	1.64485	-0.398354	-2.17032	0.030984	0.435325	1.91379	23.9454	2.39237	0
SLC16A9	1.31748	1.80272	-0.485238	-2.46182	0.0145423	0.370453	2.18722	17.9697	2.39237	0
KREMEN2	-0.159302	0.311839	-0.471141	-2.14053	0.0333409	0.439443	1.92234	23.9454	2.38696	0
PDZD2	1.54184	1.98941	-0.447572	-3.60893	0.000375614	0.159298	3.02534	4.27922	2.38211	0
OCA2	-1.43721	-1.15979	-0.277426	-1.37507	0.170417	0.674223	1.22458	47.7472	2.38052	0
COLEC11	0.585791	1.01914	-0.433346	-1.50301	0.134179	0.637401	1.38019	40.4529	2.38045	0
PTN	1.69014	1.89799	-0.207848	-0.820166	0.412952	0.832922	0.745678	64.3247	2.3779	0
FLJ46266	2.21307	1.76388	0.449193	1.36797	0.172626	0.676181	-1.26746	58.1677	2.36558	0
DACT2	1.67216	2.13541	-0.463249	-1.74594	0.0821273	0.554867	1.59323	31.9696	2.36177	0
EDN3	1.30307	1.54118	-0.238112	-0.727579	0.467595	0.856975	0.673973	66.9695	2.36002	0
NLRP2	-0.573886	-0.887173	0.313287	1.06857	0.286361	0.757797	-0.982436	64.3247	2.34237	0
SIM2	-1.67841	-1.2462	-0.432218	-2.23718	0.0262119	0.418028	1.98354	21.6249	2.33728	0
PROM2	2.25131	2.72512	-0.473809	-2.54561	0.0115484	0.353788	2.24812	17.9697	2.33514	0
C9orf135	1.53734	1.95854	-0.421192	-1.69096	0.0921683	0.573484	1.5352	35.2122	2.32981	0
NEFL	-2.34965	-2.81736	0.467708	3.06599	0.00242306	0.251526	-2.64526	17.9697	2.32703	0
GPC5	-0.283205	-0.217922	-0.0652829	-0.276753	0.782213	0.955504	0.250098	80.8426	2.31717	0
SYT13	1.44353	1.78403	-0.340497	-1.51437	0.131275	0.636511	1.36267	42.1778	2.31312	0
MAGEA11	-0.0805922	-0.544891	0.464299	2.12261	0.0348315	0.442574	-1.90515	37.6189	2.30183	0
LYPD1	2.7578	3.22068	-0.462872	-2.44078	0.0153946	0.375671	2.15984	17.9697	2.29547	0
PGRMC1	0.215451	0.669698	-0.454247	-4.25515	3.02e-05	0.118855	3.48219	0	2.29165	0
EPHB3	1.57274	2.03749	-0.464741	-3.45389	0.000655245	0.18577	2.93012	4.27922	2.28919	0
FOXL2	-1.32486	-0.905773	-0.419088	-1.63985	0.102373	0.587903	1.49194	36.3141	2.28903	0
FAM3D	1.35566	1.80732	-0.451659	-2.29044	0.0228817	0.405467	2.03505	21.6249	2.28625	0
MAGEA1	-3.6027	-4.05949	0.456787	2.44222	0.0153349	0.375242	-2.15794	35.2122	2.28617	0
GALNT14	0.0932571	0.554743	-0.461486	-2.12752	0.0344178	0.442101	1.90805	23.9454	2.27806	0
NPAS3	2.79446	3.23989	-0.445436	-2.35414	0.0193892	0.398846	2.08267	19.9094	2.27496	0
FBXO2	0.542385	0.124775	0.417611	1.98236	0.0486025	0.483796	-1.77293	40.4529	2.27448	0
HSPB3	-0.810302	-1.16577	0.35547	1.58707	0.113839	0.609477	-1.42759	54.0298	2.27281	0
KCNN4	-0.785079	-0.338927	-0.446153	-2.56517	0.0109343	0.35058	2.24845	17.9697	2.26963	0
MPZL2	1.61069	2.0618	-0.451111	-3.60712	0.000378106	0.159298	3.02764	4.27922	2.26916	0
MAGEA8	-1.6391	-2.08946	0.450364	2.17755	0.0304339	0.435325	-1.94401	37.6189	2.26916	0
LOC389458	0.542903	0.102571	0.440332	2.77214	0.00601488	0.307018	-2.40387	26.5852	2.26804	0
COL9A1	2.52232	2.08007	0.442247	1.25679	0.210075	0.707827	-1.1695	60.7898	2.26057	0.00531915
LOC400120	2.63913	3.07565	-0.436519	-2.26003	0.024735	0.415001	2.00374	21.6249	2.25787	0.00531915
JAKMIP2	-1.405	-0.971624	-0.433378	-2.65371	0.00850425	0.338886	2.30896	15.3929	2.24865	0.00531915
CDH18	-1.93684	-1.93621	-0.000633669	-0.00167438	0.998665	0.999698	0.00156475	85.3685	2.24364	0.00531915
PCDHB16	-0.516919	-0.106227	-0.410692	-2.43129	0.0157932	0.377271	2.12393	17.9697	2.23895	0.00531915
PIP5K1B	-1.19608	-0.761786	-0.434299	-2.58766	0.0102642	0.346745	2.25882	17.9697	2.23736	0.00531915
OSTbeta	-0.602087	-1.01835	0.416264	1.8587	0.0643193	0.519038	-1.67191	44.733	2.23474	0.00531915
CPEB1	-1.50331	-1.93476	0.431449	3.42474	0.000725967	0.18896	-2.87771	12.1028	2.2337	0.00531915
AVIL	1.55843	1.98345	-0.425019	-3.20463	0.00153972	0.212624	2.71307	7.7804	2.23037	0.00531915
ARL14	-0.680386	-0.228231	-0.452155	-2.6254	0.00922235	0.344057	2.29865	15.3929	2.2287	0.00531915
BCHE	-3.51635	-3.93841	0.422061	2.12688	0.0344716	0.442101	-1.89095	37.6189	2.22822	0.00531915
VWC2	1.50297	1.93078	-0.427814	-1.8509	0.0654371	0.521564	1.66964	31.9696	2.21383	0.00531915
OGN	-0.200555	-0.634835	0.43428	1.73094	0.0847748	0.558524	-1.57243	49.2172	2.21383	0.00531915
CLSTN2	-0.453158	-0.0142838	-0.438874	-2.8097	0.0053761	0.299081	2.43139	15.3929	2.21041	0.00531915
PAGE4	0.21405	-0.206908	0.420958	1.90745	0.0576804	0.508631	-1.71345	42.1778	2.20008	0.00531915
SERPINB2	-3.12033	-3.53848	0.418146	2.21057	0.0280286	0.423855	-1.9556	37.6189	2.19714	0.00531915
RAB27B	-1.44307	-1.01173	-0.431335	-3.22193	0.00145343	0.207899	2.73136	7.7804	2.19412	0.00531915
CHST6	0.0667314	0.440341	-0.37361	-1.73314	0.0843815	0.557944	1.55345	35.2122	2.1907	0.00531915
CNGB3	1.52032	1.08517	0.435152	2.37569	0.0183187	0.392601	-2.09442	36.3141	2.18847	0.00531915
FABP1	-6.2274	-6.57394	0.346537	2.63594	0.00894883	0.344057	-2.2288	35.2122	2.18378	0.00531915
C20orf199	-0.0958941	-0.50705	0.411156	3.67978	0.000289442	0.159298	-3.03441	9.66275	2.18013	0.00531915
RNF125	-0.885941	-0.478948	-0.406993	-2.62623	0.0092006	0.344057	2.27037	15.3929	2.17838	0.00531915
FOXD4L2	-0.314169	0.111163	-0.425332	-3.44427	0.00067784	0.18577	2.88544	5.18693	2.17194	0.00531915
PCDHB8	-0.0108549	0.397431	-0.408286	-2.64897	0.00862078	0.339279	2.28846	15.3929	2.16924	0.00531915
MYBPHL	0.340686	-0.0731126	0.413799	1.70104	0.0902578	0.568339	-1.54128	50.9326	2.16765	0.00531915
GLI2	-0.414671	0.0176935	-0.432365	-2.78711	0.00575242	0.303375	2.40976	15.3929	2.16256	0.00531915
C21orf90	-1.08768	-1.45532	0.367638	2.10084	0.0367203	0.450787	-1.84273	39.2807	2.15811	0.00531915
LRRTM1	2.96812	3.38104	-0.412923	-2.16981	0.0310227	0.435325	1.92077	23.9454	2.15644	0.00531915
MSX1	-0.0888524	-0.223353	0.134501	0.622308	0.534342	0.879738	-0.557924	73.8345	2.15644	0.00531915
SDF2L1	-1.31074	-0.904757	-0.40598	-3.62819	0.000350062	0.159298	2.99258	4.27922	2.15072	0.00531915
CDH3	1.28356	1.69805	-0.41449	-2.483	0.0137268	0.367018	2.16608	17.9697	2.14968	0.00531915
FLJ38723	0.92338	0.507354	0.416027	2.15418	0.0322427	0.438693	-1.90987	37.6189	2.1465	0.00531915
ITGBL1	-0.485808	-0.91665	0.430842	1.6422	0.101885	0.58756	-1.49723	52.7451	2.14491	0.00531915
KCTD14	1.35971	1.76495	-0.405238	-2.52424	0.0122546	0.357288	2.19176	17.9697	2.14388	0.00531915
AYTL1	-0.441348	-0.00496678	-0.436381	-2.88462	0.00428265	0.281887	2.48612	14.0302	2.14332	0.00531915
PIGR	1.44877	1.82443	-0.375651	-1.74233	0.0827573	0.555479	1.56171	35.2122	2.14245	0.00531915
STMN2	1.1744	0.806244	0.368153	2.00038	0.0466087	0.480085	-1.76446	40.4529	2.14118	0.00531915
PCSK6	-2.22829	-1.81671	-0.411579	-3.01092	0.00288875	0.259968	2.55999	12.1028	2.1407	0.00531915
RASEF	1.15107	1.57102	-0.419952	-2.11089	0.0358381	0.448328	1.87721	25.2122	2.13728	0.00531915
PCDHB2	0.00445314	0.347418	-0.342965	-1.37238	0.171253	0.674223	1.2463	46.0228	2.13633	0.00531915
C10orf114	1.89418	1.60836	0.285821	1.08087	0.280862	0.754557	-0.986067	64.3247	2.13172	0.00531915
PPP1R1C	-0.980777	-0.620614	-0.360164	-1.53999	0.124907	0.623428	1.39062	40.4529	2.13108	0.00531915
KCTD1	2.17951	2.61398	-0.434468	-3.79839	0.000185463	0.159298	3.14418	4.27922	2.12727	0.00531915
LPHN2	1.33159	1.72121	-0.389624	-2.135	0.0337949	0.44169	1.88147	25.2122	2.11645	0.00531915
LSAMP	-1.99086	-2.40677	0.415912	2.75907	0.00625273	0.312882	-2.37683	26.5852	2.1155	0.00531915
GCNT1	-0.199626	0.227237	-0.426863	-3.57543	0.000424297	0.159298	2.9798	4.27922	2.11248	0.00531915
CCL28	0.301039	-0.0950834	0.396123	2.07861	0.0387377	0.458124	-1.84031	39.2807	2.11137	0.00531915
RNF138	-0.966703	-0.570998	-0.395705	-3.45308	0.000657128	0.18577	2.85921	5.18693	2.10843	0.00531915
CST9L	0.00346314	0.341381	-0.337918	-1.51293	0.131641	0.636667	1.36055	42.1778	2.10779	0.00531915
PCDHB10	0.409718	0.793236	-0.383519	-1.95675	0.0515605	0.492624	1.73749	28.8986	2.10747	0.00531915
ACTBL1	-0.492379	-0.900036	0.407657	2.56943	0.0108043	0.349942	-2.22778	35.2122	2.10739	0.00531915
FLJ21511	1.1678	1.57655	-0.408748	-1.99938	0.0467175	0.480085	1.78291	28.8986	2.10278	0.00531915
PAGE1	-2.9585	-3.39204	0.433537	2.48944	0.0134869	0.365685	-2.18239	35.2122	2.10151	0.00531915
ASPN	3.81442	3.43635	0.378062	1.39165	0.165343	0.668539	-1.27226	58.1677	2.09682	0.00531915
MST1	-1.41651	-1.82034	0.403828	3.63607	0.000340086	0.159298	-2.99539	9.66275	2.0942	0.00531915
POU2AF1	-3.37378	-3.00043	-0.373344	-1.90064	0.058572	0.509616	1.68805	28.8986	2.09157	0.00531915
SLC7A11	-1.70915	-1.28319	-0.425967	-3.31956	0.00104487	0.18896	2.79695	7.55156	2.08609	0.00531915
LRIG1	1.65868	2.05974	-0.40106	-2.69952	0.0074481	0.324585	2.32116	15.3929	2.08514	0.00531915
NLGN4X	0.00159588	0.305636	-0.30404	-1.56749	0.118344	0.614452	1.39035	40.4529	2.08514	0.00531915
TFF3	-0.806349	-0.572124	-0.234225	-0.974964	0.33058	0.78227	0.882456	59.4449	2.08156	0.00531915
PTGS1	2.08538	2.49895	-0.413572	-2.67497	0.00799833	0.330008	2.31183	15.3929	2.07917	0.00531915
CXCR7	-0.173499	0.230241	-0.40374	-2.11828	0.0352005	0.445084	1.87546	25.2122	2.07758	0.00531915
SPRY2	-0.896524	-0.486179	-0.410345	-2.07159	0.0393944	0.458917	1.84145	26.5852	2.07584	0.00735294
C6orf54	0.730857	0.369333	0.361525	1.50218	0.134393	0.637401	-1.35985	56.065	2.06955	0.00735294
GLULD1	0.984813	1.2315	-0.246691	-0.750102	0.453943	0.85023	0.695057	66.9695	2.0682	0.00735294
SRD5A2	2.00918	1.65689	0.352293	1.56037	0.120017	0.615842	-1.4046	54.0298	2.06812	0.00735294
NCALD	1.9268	2.32442	-0.397628	-2.95431	0.00345186	0.268607	2.50639	12.8755	2.06781	0.00735294
CADPS	-0.331033	-0.101683	-0.22935	-1.02389	0.306939	0.771704	0.92101	58.1677	2.06661	0.00735294
VSTM2L	1.78206	1.3965	0.385564	1.99475	0.0472244	0.480248	-1.76868	40.4529	2.06367	0.00735294
MT1E	1.12941	0.796633	0.33278	1.6279	0.104885	0.593055	-1.45164	54.0298	2.06304	0.00735294
HAL	-0.658119	-1.02127	0.363152	2.24031	0.0260055	0.417821	-1.94752	37.6189	2.06145	0.00735294
FAM59A	0.59179	1.00892	-0.417133	-3.69137	0.000277254	0.159298	3.0496	4.27922	2.0597	0.00735294
INA	-1.22698	-1.4209	0.193917	0.985711	0.325288	0.780605	-0.875592	66.9695	2.0589	0.00735294
AASS	-1.22862	-1.59006	0.361439	2.60783	0.00969502	0.345284	-2.22152	35.2122	2.05763	0.00735294
B3GAT1	-2.38338	-2.16295	-0.220434	-0.940318	0.348019	0.79321	0.849289	60.7898	2.05731	0.00735294
SHROOM2	-0.302191	0.114783	-0.416974	-3.45521	0.000652212	0.18577	2.88442	5.18693	2.05254	0.00735294
MT1M	1.08943	0.779041	0.310387	1.58376	0.114592	0.610266	-1.40628	54.0298	2.0508	0.00735294
MYRIP	1.47095	1.87323	-0.402284	-2.32734	0.0207968	0.400859	2.03854	21.6249	2.04984	0.00735294
C9orf50	1.62298	2.00478	-0.381799	-2.47587	0.0139966	0.368796	2.13905	17.9697	2.04952	0.00735294
LARGE	-0.485548	-0.0840946	-0.401453	-3.12971	0.00197108	0.237248	2.63684	9.66275	2.04579	0.00735294
RGS22	-0.969527	-1.34294	0.373414	2.0237	0.0441318	0.476391	-1.78553	40.4529	2.04507	0.00735294
EBF3	1.6176	1.21338	0.404216	2.33901	0.0201733	0.400859	-2.04871	36.3141	2.0407	0.00735294
FOXA1	-5.20568	-5.0942	-0.11148	-0.403285	0.687105	0.927209	0.369175	78.4265	2.04062	0.00735294
MARCO	2.98913	3.38903	-0.399892	-2.35832	0.0191771	0.398155	2.0611	19.9094	2.03919	0.00735294
ZSWIM5	-2.11267	-1.70205	-0.410622	-2.96402	0.00334865	0.266308	2.5248	12.1028	2.03553	0.00735294
MMP7	7.00499	7.40753	-0.402543	-2.0173	0.0448001	0.477121	1.79453	26.5852	2.03466	0.00735294
ALDH1A1	-0.626232	-0.234236	-0.391996	-2.31891	0.0212577	0.401574	2.02593	21.6249	2.03394	0.00735294
RLN1	0.928931	1.3256	-0.396667	-2.30162	0.0222318	0.403156	2.01533	21.6249	2.03251	0.00735294
GALNT8	0.545499	0.136756	0.408743	3.05076	0.00254441	0.251526	-2.58655	19.9094	2.02814	0.00735294
ANXA8L2	-0.712046	-1.10842	0.396378	2.48825	0.013531	0.365768	-2.15846	35.2122	2.02647	0.00735294
EVI1	3.97477	4.32381	-0.349045	-3.47635	0.000605217	0.184431	2.8146	5.18693	2.02393	0.00735294
SORCS1	-1.44719	-1.43001	-0.0171857	-0.0906039	0.927884	0.984912	0.0801769	83.9557	2.02265	0.00735294
TMPRSS4	2.34791	2.71201	-0.364097	-1.88846	0.0601951	0.512389	1.674	31.9696	2.01367	0.00735294
CDH1	0.636497	1.01557	-0.379069	-3.06432	0.00243611	0.251526	2.56781	12.1028	2.00835	0.00735294
GATA6	1.96084	2.35426	-0.393425	-1.7335	0.0843166	0.557944	1.56118	35.2122	2.00397	0.00735294
LPPR4	1.97069	2.2606	-0.289909	-1.38555	0.167196	0.670505	1.23836	47.7472	2.0035	0.00735294
AQP6	1.17079	1.56207	-0.391282	-2.84353	0.00485425	0.28826	2.4199	15.3929	2.00167	0.00735294
LINGO1	0.286395	0.686263	-0.399868	-3.31925	0.00104596	0.18896	2.77018	7.55156	1.99952	0.00735294
PCDHB5	0.249816	0.634175	-0.384359	-1.54036	0.124816	0.623173	1.39868	40.4529	1.99706	0.00735294
IL17RD	0.442473	0.803282	-0.360809	-2.48319	0.0137196	0.367018	2.12891	17.9697	1.99412	0.00735294
PTCHD1	-1.46482	-1.09255	-0.372272	-2.24718	0.0255566	0.417596	1.95859	23.9454	1.99261	0.00735294
EXTL1	-0.675179	-1.0622	0.387018	3.53	0.000499817	0.180434	-2.90178	12.1028	1.98927	0.00735294
CCDC48	2.06307	2.44613	-0.383057	-2.02708	0.0437822	0.476268	1.79309	26.5852	1.98355	0.00735294
BHMT2	-0.904864	-1.22651	0.321645	1.50378	0.13398	0.637401	-1.34687	56.065	1.98355	0.00735294
PNLIPRP2	-1.27537	-1.68325	0.407879	2.971	0.00327624	0.264474	-2.52756	25.2122	1.97798	0.00735294
HOXB6	0.898637	0.980305	-0.0816681	-0.332294	0.739963	0.944722	0.301347	79.7056	1.97536	0.00735294
COX7B2	0.367306	0.0374104	0.329896	1.99918	0.0467398	0.480085	-1.74163	42.1778	1.97178	0.00735294
TSPAN7	-1.24334	-0.86039	-0.382946	-1.88562	0.0605782	0.512462	1.68036	31.9696	1.97115	0.00735294
GABRP	0.875737	1.2837	-0.407966	-2.39956	0.0171939	0.385757	2.09779	19.9094	1.96749	0.00735294
NGEF	-0.735126	-0.340745	-0.394381	-2.25473	0.0250709	0.416739	1.97761	21.6249	1.96526	0.00735294
CGB1	0.832405	0.432659	0.399746	2.11435	0.0355382	0.446539	-1.87038	37.6189	1.96113	0.00735294
C9orf61	-0.403723	-0.0261954	-0.377527	-2.78152	0.00584915	0.303375	2.36259	15.3929	1.95986	0.00735294
BCL11A	0.374813	0.737753	-0.36294	-2.17855	0.0303585	0.435325	1.90004	25.2122	1.95708	0.00735294
SLITRK4	0.877872	1.10436	-0.226491	-0.905532	0.36611	0.803191	0.822402	61.7132	1.9566	0.00735294
KIAA1324	-2.14669	-1.76831	-0.378378	-1.42778	0.154682	0.658033	1.30277	44.733	1.95644	0.00735294
CXCL1	-0.0536882	0.262133	-0.315821	-1.10701	0.269422	0.745956	1.01576	56.065	1.95302	0.00735294
ERP27	3.30957	3.55029	-0.240712	-0.964035	0.336019	0.786781	0.87541	59.4449	1.95215	0.00735294
ACTN2	-0.184162	-0.578256	0.394093	2.25188	0.0252535	0.416929	-1.97523	37.6189	1.95207	0.00735294
GYG2	-1.19178	-0.807378	-0.384399	-3.05085	0.00254371	0.251526	2.56359	12.1028	1.95032	0.00735294
MEOX1	1.7188	2.05881	-0.340003	-1.46619	0.143931	0.646185	1.32299	42.1778	1.94666	0.00735294
AKAP12	-0.550662	-0.935511	0.384849	2.26251	0.0245789	0.415001	-1.97809	37.6189	1.94515	0.00735294
MKRN3	-1.40699	-1.78734	0.38035	2.3363	0.0203168	0.400859	-2.03202	36.3141	1.94205	0.00735294
SAPS1	0.468543	0.0901163	0.378426	2.32746	0.0207904	0.400859	-2.02402	36.3141	1.94141	0.00735294
USP51	0.613591	0.994598	-0.381007	-2.85299	0.00471678	0.285647	2.41776	15.3929	1.94126	0.00735294
LAMA3	1.39525	1.78314	-0.387895	-2.0771	0.0388782	0.458124	1.83502	26.5852	1.93983	0.00735294
PDE1A	0.255537	-0.12896	0.384496	1.83635	0.0675688	0.528621	-1.64137	46.0228	1.93911	0.00735294
UTS2	-5.71282	-5.97693	0.264109	1.66632	0.0969819	0.578689	-1.44457	54.0298	1.93816	0.00735294
HIST1H1C	-1.40722	-1.02357	-0.383652	-1.76046	0.0796295	0.549851	1.57955	31.9696	1.93657	0.00735294
HTR3A	1.82063	2.19712	-0.376482	-1.91703	0.056446	0.506054	1.70256	28.8986	1.93529	0.00735294
METRN	-1.06782	-0.687358	-0.380461	-2.54296	0.0116338	0.353788	2.18854	17.9697	1.93275	0.00735294
NEFM	-2.28145	-2.6485	0.367056	2.71995	0.00701649	0.319672	-2.30843	26.5852	1.93243	0.00735294
LRG1	0.324572	0.56606	-0.241488	-1.1782	0.239909	0.72943	1.0509	54.0298	1.93204	0.00735294
MAGEA12	-3.78643	-4.17191	0.385477	4.23096	3.34e-05	0.118855	-3.36438	9.66275	1.93132	0.00735294
C6orf168	-0.695025	-0.34501	-0.350015	-2.30176	0.0222235	0.403156	1.9851	21.6249	1.93029	0.00735294
NPAS2	-0.0907606	0.296652	-0.387412	-3.08924	0.00224813	0.246053	2.59403	12.1028	1.92941	0.00735294
SNCA	-2.54273	-2.90919	0.366456	2.72447	0.0069242	0.319516	-2.31119	26.5852	1.92583	0.00735294
RMI1	-0.433812	-0.0593503	-0.374461	-3.65589	0.000316168	0.159298	2.97044	4.27922	1.92409	0.00735294
CSAG1	-2.79742	-3.19552	0.398097	2.62461	0.0092432	0.344057	-2.26279	31.9696	1.92329	0.00735294
HIST1H2BK	-0.517652	-0.172704	-0.344948	-2.3518	0.0195088	0.398973	2.01878	21.6249	1.92194	0.00735294
VNN1	0.400015	0.0388495	0.361165	2.14323	0.0331211	0.438693	-1.87176	37.6189	1.92106	0.00735294
FHOD3	-0.722039	-0.327827	-0.394212	-2.25444	0.0250896	0.416739	1.97729	21.6249	1.92043	0.00735294
MT1H	0.139176	-0.118535	0.257711	1.34135	0.1811	0.68421	-1.18859	60.7898	1.91979	0.00735294
CCDC89	2.44089	2.83555	-0.39466	-2.73151	0.00678252	0.319516	2.34005	15.3929	1.91598	0.00735294
PCP4	0.296307	-0.0269527	0.32326	1.16352	0.245797	0.732446	-1.06552	62.7943	1.91574	0.00735294
C9orf19	1.30322	1.67472	-0.371499	-2.87151	0.00445794	0.284177	2.42234	15.3929	1.91518	0.00735294
MIA	-3.04195	-2.67769	-0.364262	-1.89322	0.0595564	0.511876	1.67785	31.9696	1.91502	0.00735294
DMRT1	1.22054	1.56785	-0.347315	-1.58764	0.113711	0.609477	1.425	39.2807	1.91383	0.0108696
KIAA0574	0.770783	1.12791	-0.357128	-1.99961	0.0466928	0.480085	1.75796	28.8986	1.9124	0.0108696
C1orf110	0.771882	1.13916	-0.367273	-2.15294	0.0323408	0.438693	1.88292	25.2122	1.91208	0.0108696
PRKAR2B	-1.36602	-0.994329	-0.371687	-2.96924	0.00329438	0.264474	2.49258	12.8755	1.91041	0.0108696
TYR	-5.79271	-6.1807	0.387993	3.57224	0.000429229	0.159298	-2.93189	9.66275	1.90954	0.013986
PCDHB7	0.458747	0.735005	-0.276257	-2.01147	0.0454172	0.477121	1.71134	28.8986	1.90906	0.013986
UNQ338	0.853385	1.21953	-0.366142	-1.85619	0.0646778	0.519932	1.64927	31.9696	1.90819	0.013986
TNNT2	1.17158	0.801372	0.370213	1.86534	0.063379	0.51743	-1.65844	46.0228	1.90668	0.013986
LEF1	-2.00416	-1.60244	-0.40172	-2.54486	0.0115724	0.353788	2.2051	17.9697	1.90533	0.013986
FOXA3	-1.38232	-1.67879	0.296476	1.60415	0.110023	0.60492	-1.4156	54.0298	1.90517	0.013986
LOC440356	0.971283	0.596848	0.374435	2.12416	0.0347007	0.442574	-1.86472	37.6189	1.90374	0.013986
DPPA2	-1.41437	-1.74016	0.325788	1.23769	0.217067	0.712834	-1.12872	61.7132	1.90366	0.013986
DSCR6	-0.745241	-0.379596	-0.365645	-1.89006	0.0599801	0.511943	1.67601	31.9696	1.90056	0.013986
CLDN6	0.0519431	-0.202016	0.253959	1.23584	0.21775	0.713313	-1.1026	62.7943	1.89785	0.013986
HS3ST5	-0.771318	-0.446724	-0.324594	-1.97314	0.049651	0.486699	1.71831	28.8986	1.89499	0.0171233
SH3RF2	0.375308	0.753558	-0.37825	-3.26805	0.0012448	0.197989	2.71032	7.7804	1.89404	0.0171233
PCDH9	-1.15923	-1.49828	0.339047	2.02514	0.0439829	0.476391	-1.76727	40.4529	1.89364	0.0171233
LHFPL1	-0.825731	-0.485146	-0.340585	-2.91015	0.00395914	0.276978	2.41777	15.3929	1.8903	0.0171233
C8orf48	0.531457	0.166045	0.365412	1.77424	0.0773178	0.545297	-1.5833	49.2172	1.88998	0.0171233
ZNF114	-1.70085	-1.38175	-0.319098	-1.7332	0.0843703	0.557944	1.52885	35.2122	1.88895	0.0171233
FGD5	0.288786	0.658696	-0.36991	-2.71615	0.00709508	0.321607	2.30817	15.3929	1.88792	0.0198676
GOLGA8A	-1.33439	-1.68398	0.349593	2.209	0.0281397	0.424185	-1.91468	37.6189	1.88585	0.0198676
C17orf45	0.74997	0.390876	0.359095	2.96978	0.00328881	0.264474	-2.47993	25.2122	1.88196	0.0198676
KIAA1199	0.164894	0.519146	-0.354252	-2.23233	0.0265355	0.418903	1.93555	23.9454	1.88164	0.0198676
GOLSYN	0.936342	1.30221	-0.365866	-1.72363	0.0860888	0.560726	1.54265	35.2122	1.88013	0.0198676
LHFPL4	-2.35628	-2.19875	-0.157533	-0.973969	0.331072	0.782372	0.846454	60.7898	1.87925	0.0198676
CDH12	0.0771981	0.453294	-0.376096	-1.81842	0.0702722	0.533298	1.6234	31.9696	1.87687	0.0198676
WBSCR27	0.438021	0.0698544	0.368167	2.33207	0.0205423	0.400859	-2.02074	36.3141	1.8752	0.0198676
COL24A1	0.268376	-0.101623	0.369999	2.13703	0.0336273	0.440692	-1.8722	37.6189	1.87409	0.0198676
KIAA2022	-0.85446	-0.517201	-0.337258	-2.31308	0.021582	0.401878	1.98399	21.6249	1.87401	0.0198676
GEM	-1.2059	-1.58389	0.377992	2.30586	0.0219894	0.403156	-2.00721	36.3141	1.87385	0.0230263
NDRG2	0.27029	0.586873	-0.316584	-2.16457	0.0314271	0.435475	1.85737	26.5852	1.87027	0.0230263
IL8	-2.37107	-2.02255	-0.348522	-1.54759	0.123065	0.620339	1.39277	40.4529	1.86995	0.0262295
TGM1	3.41648	3.16275	0.253724	1.26868	0.205811	0.705633	-1.12883	61.7132	1.86749	0.0286624
PLEKHG4	-1.06029	-1.43138	0.371084	2.27226	0.0239743	0.409864	-1.97707	37.6189	1.86224	0.0286624
ODZ3	-0.778632	-1.16025	0.381618	2.91471	0.00390378	0.276978	-2.46305	25.2122	1.862	0.0286624
NPTX2	0.411538	0.728628	-0.317091	-1.31565	0.189572	0.694786	1.19115	49.2172	1.86018	0.0286624
DPT	0.865309	0.487184	0.378125	2.08648	0.0380129	0.455598	-1.8373	39.2807	1.8593	0.0286624
FZD5	-0.374001	-0.0493754	-0.324626	-2.45139	0.0149594	0.371668	2.07492	19.9094	1.85859	0.0286624
STAR	-3.13278	-2.86363	-0.269149	-0.789616	0.430548	0.841146	0.733336	64.3247	1.857	0.0286624
GDF6	-4.43595	-4.80288	0.366929	2.30965	0.0217748	0.401878	-2.00286	36.3141	1.85644	0.0286624
SPRR1B	-1.04598	-0.989857	-0.0561208	-0.305073	0.76058	0.950139	0.26908	80.2143	1.85564	0.0286624
FAM112B	-3.45173	-3.73824	0.286509	1.17088	0.242831	0.731326	-1.06144	62.7943	1.85199	0.0294118
GYPB	-2.71329	-3.06381	0.350519	2.26256	0.0245759	0.415001	-1.9559	37.6189	1.85095	0.0294118
TNFRSF11B	-2.33787	-1.98422	-0.353645	-1.66375	0.097494	0.578689	1.48926	36.3141	1.85016	0.0294118
FAM26A	1.09579	1.15646	-0.0606711	-0.263431	0.792449	0.958052	0.237557	81.2757	1.84587	0.0294118
CYP4Z1	2.35874	2.7284	-0.369656	-1.96938	0.0500834	0.488869	1.7408	28.8986	1.84428	0.0294118
SPATA4	1.20386	0.835564	0.368297	1.957	0.0515301	0.492624	-1.73034	42.1778	1.84372	0.0294118
NHS	-0.26219	0.106947	-0.369137	-3.0322	0.00269981	0.254609	2.5347	12.1028	1.84054	0.0294118
UNQ473	3.02426	3.38935	-0.365092	-2.04151	0.0423163	0.470551	1.79506	26.5852	1.83832	0.0294118
ATP2C2	-0.500949	-0.116463	-0.384486	-2.16921	0.0310693	0.435325	1.90545	23.9454	1.83808	0.0294118
CPT1C	0.574817	0.21222	0.362597	2.1315	0.0340851	0.442101	-1.86357	37.6189	1.83672	0.0294118
NAT2	0.199446	-0.133837	0.333283	2.88524	0.00427458	0.281887	-2.39209	26.5852	1.83521	0.0294118
EHF	6.12648	6.46153	-0.335055	-1.49547	0.136133	0.639534	1.34523	42.1778	1.83243	0.0294118
C1orf38	1.81887	1.54772	0.271149	1.74135	0.082929	0.555479	-1.5063	50.9326	1.83068	0.0294118
SLC4A11	0.588437	0.229401	0.359037	2.51317	0.0126351	0.363034	-2.14975	35.2122	1.83045	0.0294118
ATP8A2	-0.279125	-0.628928	0.349803	1.88272	0.0609731	0.512462	-1.66238	46.0228	1.82957	0.0294118
FGL1	-6.27619	-6.6461	0.369912	2.68822	0.00769691	0.32608	-2.28773	31.9696	1.82862	0.0294118
C8orf47	4.43712	4.78751	-0.350388	-1.69496	0.0914072	0.570923	1.5131	35.2122	1.8279	0.0294118
PCDHB14	0.771164	1.12965	-0.358485	-2.24653	0.0255987	0.417596	1.94919	23.9454	1.82774	0.0294118
TSKS	-0.704754	-1.0426	0.337849	3.13391	0.00194421	0.23722	-2.5689	21.6249	1.82607	0.0294118
PHGDH	-1.46948	-1.1089	-0.360582	-3.00839	0.00291199	0.259968	2.50876	12.8755	1.8213	0.0294118
SHANK2	-0.229605	0.149199	-0.378804	-3.03657	0.00266244	0.254609	2.54779	12.1028	1.82122	0.0294118
OSR2	-0.0799232	-0.438883	0.35896	2.05448	0.0410345	0.467078	-1.80175	39.2807	1.81908	0.0294118
CALML3	-0.830047	-1.15511	0.325066	2.45329	0.0148827	0.371668	-2.0767	36.3141	1.81884	0.0294118
TKTL1	0.768881	0.528236	0.240646	0.741243	0.459285	0.85235	-0.686272	70.5337	1.81749	0.0294118
IL18	1.20728	1.13543	0.0718559	0.450179	0.652996	0.91949	-0.390609	77.6279	1.81709	0.0294118
PCDHB11	0.457606	0.810825	-0.35322	-2.62405	0.009258	0.344057	2.22624	17.9697	1.81455	0.0294118
WDR72	-0.178991	0.144957	-0.323948	-1.30884	0.191867	0.698771	1.18765	49.2172	1.81192	0.0294118
MAL2	2.4187	2.74693	-0.328228	-2.73102	0.00679231	0.319516	2.27841	15.3929	1.81049	0.0294118
SLCO2A1	1.14977	1.49843	-0.348662	-2.76253	0.00618897	0.310978	2.32191	15.3929	1.8089	0.0294118
HOXA13	-3.46064	-3.10522	-0.355424	-2.54523	0.0115607	0.353788	2.17044	17.9697	1.80827	0.0294118
HAPLN1	0.606948	0.957483	-0.350535	-1.68932	0.0924826	0.573625	1.50863	35.2122	1.80811	0.0294118
MGLL	-1.06644	-0.70072	-0.365717	-2.79668	0.00559018	0.302685	2.36289	15.3929	1.80652	0.0294118
ABHD3	-2.05757	-1.73798	-0.319596	-2.09686	0.0370748	0.451012	1.80892	26.5852	1.80517	0.0294118
MT1B	-0.230784	-0.46541	0.234626	1.39337	0.164823	0.668539	-1.21677	59.4449	1.80119	0.0294118
KCTD12	2.1558	2.48954	-0.333732	-2.3567	0.0192594	0.398155	2.01351	21.6249	1.80072	0.0294118
FOXA2	-0.724288	-0.358542	-0.365746	-1.81219	0.0712329	0.533966	1.61391	31.9696	1.80024	0.0294118
SCGB1C1	1.72711	2.03212	-0.305007	-1.29255	0.197437	0.704503	1.16809	49.2172	1.79992	0.0294118
C13orf30	1.1473	0.874843	0.272453	1.27589	0.203255	0.705484	-1.14257	61.7132	1.7996	0.0294118
EGFL6	4.51112	4.87157	-0.360451	-2.59464	0.0100638	0.346745	2.211	17.9697	1.79905	0.0294118
PTPRR	-1.73368	-1.40734	-0.326335	-1.54628	0.123382	0.620817	1.38315	40.4529	1.7965	0.0294118
tcag7.1136	-0.643687	-0.606015	-0.0376725	-0.200694	0.841112	0.96718	0.177401	82.1333	1.79626	0.0294118
CAPN6	0.0463551	0.0384966	0.00785848	0.0371932	0.970363	0.99297	-0.0332732	84.9841	1.79531	0.0294118
NRN1	-2.74176	-3.05264	0.310874	2.07434	0.0391355	0.458124	-1.78562	40.4529	1.79348	0.0294118
AFP	-4.57467	-4.93512	0.360456	3.3633	0.00089902	0.18896	-2.75419	12.8755	1.79245	0.0294118
KCNC1	-0.874718	-0.541941	-0.332776	-2.06579	0.0399443	0.46218	1.79444	26.5852	1.79094	0.0294118
ST6GAL1	-0.0733708	0.264531	-0.337902	-3.37606	0.00086017	0.18896	2.73185	7.7804	1.78728	0.0294118
S100A2	0.734978	1.08863	-0.353653	-1.52488	0.128634	0.631077	1.37595	40.4529	1.78649	0.0294118
POLR3G	-1.99695	-2.36152	0.364566	3.72138	0.000247914	0.159298	-2.99965	9.66275	1.78641	0.0294118
LINGO2	-0.697431	-1.01061	0.313175	1.31076	0.191219	0.698026	-1.18583	60.7898	1.78601	0.0294118
PRAMEF8	-2.74537	-3.0869	0.341535	3.51099	0.000535019	0.180434	-2.82641	12.1028	1.78601	0.0294118
INDO	1.26214	1.5367	-0.274562	-1.05191	0.293919	0.762916	0.95866	58.1677	1.78522	0.0294118
ADRA2C	0.724475	1.03939	-0.314916	-1.72345	0.086122	0.560737	1.519	35.2122	1.78394	0.0294118
CDH6	3.19585	3.4041	-0.208249	-0.924438	0.356206	0.796871	0.83198	60.7898	1.78204	0.0294118
HLA-DPB2	-1.0189	-0.691406	-0.327493	-1.74272	0.0826898	0.555479	1.54064	35.2122	1.78037	0.0294118
KIAA1622	-1.31852	-0.974811	-0.343709	-2.53812	0.0117915	0.354222	2.15516	17.9697	1.77981	0.0294118
SORL1	1.47286	1.81673	-0.343875	-2.62844	0.00914259	0.344057	2.2209	17.9697	1.77758	0.0294118
HDGFRP3	-0.915805	-0.586892	-0.328914	-2.73061	0.00680047	0.319516	2.27886	15.3929	1.77703	0.0294118
TTC18	2.47955	2.63324	-0.15369	-0.804644	0.421838	0.837577	0.712565	65.5683	1.77639	0.0294118
NLRP7	-0.366429	-0.0952264	-0.271203	-0.912614	0.36238	0.799733	0.839863	60.7898	1.77568	0.0294118
SLC16A2	-0.333856	-0.00784854	-0.326008	-2.15501	0.0321763	0.438693	1.85731	26.5852	1.77289	0.0294118
FLJ25801	-4.13649	-4.48789	0.351405	3.49774	0.000560931	0.181128	-2.83222	12.1028	1.76781	0.0309278
BST1	1.48646	1.82531	-0.338852	-2.00552	0.0460536	0.478366	1.75203	28.8986	1.76757	0.0309278
VPS18	0.939118	0.593227	0.345891	2.88065	0.00433503	0.281887	-2.40291	26.5852	1.76407	0.0309278
IL13RA2	-0.412492	-0.149369	-0.263124	-1.10495	0.270311	0.746057	0.999347	56.065	1.76153	0.0309278
MOGAT2	-1.37885	-1.04164	-0.337207	-2.17431	0.0306795	0.435325	1.87986	25.2122	1.75986	0.0309278
ZBED2	5.64747	5.98644	-0.338965	-1.65362	0.0995389	0.582901	1.47497	36.3141	1.75922	0.0309278
FAM108C1	-0.215785	0.150123	-0.365907	-3.36236	0.000901919	0.18896	2.76054	7.55156	1.75914	0.0309278
EDAR	1.15096	1.41646	-0.265498	-1.56305	0.119385	0.615842	1.36634	42.1778	1.75898	0.0309278
CD163	6.39411	6.7386	-0.344486	-1.97095	0.0499025	0.487675	1.72856	28.8986	1.75866	0.0309278
NRG2	-0.642912	-0.308649	-0.334263	-2.2931	0.0227257	0.405467	1.96678	23.9454	1.75851	0.0309278
SH3GL2	-1.07356	-0.882852	-0.190704	-0.949001	0.343594	0.791045	0.844803	60.7898	1.75692	0.0309278
APCDD1	2.07962	2.42414	-0.344521	-2.55651	0.0112023	0.3532	2.16929	17.9697	1.75604	0.0309278
DNER	-3.13651	-3.47679	0.34028	2.2591	0.0247937	0.415001	-1.94593	37.6189	1.75596	0.0309278
DQX1	-2.34363	-2.69753	0.353898	2.67027	0.00810778	0.330967	-2.26045	31.9696	1.75421	0.0309278
NFE2L3	-0.932904	-0.598829	-0.334075	-2.78131	0.00585289	0.303375	2.32016	15.3929	1.75183	0.0330789
S100A7	0.432451	0.115984	0.316467	1.57968	0.115525	0.610922	-1.4058	54.0298	1.75127	0.0330789
RUNX1T1	1.44483	1.62496	-0.180133	-0.743012	0.458216	0.85195	0.673036	66.9695	1.75008	0.0330789
FAM111B	-1.37112	-1.10096	-0.270155	-1.8027	0.0727159	0.535371	1.55178	35.2122	1.7496	0.0330789
MPPED2	1.81736	2.05778	-0.240415	-1.14087	0.255084	0.73653	1.02037	56.065	1.74849	0.0330789
LOC130576	2.76033	2.94592	-0.185597	-1.11381	0.2665	0.743284	0.971441	56.065	1.74658	0.037594
TMEM171	-0.410435	-0.753392	0.342957	3.36158	0.000904372	0.18896	-2.72941	12.8755	1.74587	0.037594
KIAA1086	-1.63363	-1.91617	0.282536	1.75885	0.0799041	0.549856	-1.5273	50.9326	1.74531	0.037594
BTC	2.92259	2.61547	0.307115	1.71454	0.0877468	0.563953	-1.50784	50.9326	1.74459	0.037594
CADM1	0.131832	0.435496	-0.303663	-2.19436	0.0291881	0.430411	1.86891	25.2122	1.74277	0.037594
RTN4R	0.448303	0.794393	-0.34609	-3.37422	0.000865688	0.18896	2.74225	7.7804	1.7403	0.037594
LIN28B	-2.49968	-2.82714	0.327461	2.02976	0.0435068	0.47549	-1.76347	40.4529	1.73847	0.0399002
MGC5566	-1.97838	-2.31859	0.340206	3.51412	0.000529065	0.180434	-2.82645	12.1028	1.73839	0.0399002
FLJ44379	1.88126	1.56776	0.313498	1.2327	0.218919	0.714053	-1.12107	61.7132	1.73665	0.0402844
AGT	-4.89443	-5.173	0.278573	1.81091	0.0714302	0.533966	-1.56407	49.2172	1.73529	0.0402844
GNG11	-1.11557	-1.38589	0.270327	2.03331	0.0431442	0.473549	-1.72202	42.1778	1.73474	0.0402844
VLDLR	-0.684304	-0.364471	-0.319833	-2.38528	0.0178593	0.390362	2.02255	21.6249	1.73307	0.0402844
NTF3	1.09267	0.855412	0.237253	0.982246	0.326988	0.781993	-0.889459	66.9695	1.73243	0.0402844
LRRC48	2.0037	1.68594	0.317766	2.18388	0.0299594	0.435325	-1.87266	37.6189	1.73005	0.0402844
ANGPTL7	0.516737	0.204154	0.312583	2.55294	0.0113146	0.353785	-2.13595	35.2122	1.72981	0.0402844
ALPK2	-1.88954	-2.13498	0.24544	1.12327	0.26247	0.741366	-1.00809	64.3247	1.72846	0.0402844
OXTR	1.27461	0.94033	0.334283	2.00491	0.0461194	0.478492	-1.74877	42.1778	1.72846	0.0402844
BEX5	1.10011	1.29356	-0.193446	-0.864299	0.388304	0.818106	0.777398	62.7943	1.72814	0.0402844
AS3MT	-0.762536	-0.419159	-0.343378	-1.91358	0.056888	0.506873	1.68321	31.9696	1.72727	0.0402844
HSPA1A	-0.102837	0.0967091	-0.199546	-0.922437	0.357246	0.797268	0.827071	61.7132	1.72671	0.0402844
GLDN	0.579546	0.926744	-0.347197	-1.67898	0.0944839	0.577405	1.49889	35.2122	1.72536	0.0402844
CDO1	-0.614043	-0.931022	0.316979	1.61238	0.10822	0.600571	-1.43215	54.0298	1.72265	0.0402844
SLFN11	-0.4989	-0.204682	-0.294218	-2.32785	0.0207693	0.400859	1.95697	23.9454	1.72242	0.0402844
RGS1	7.14877	6.96449	0.184281	0.91313	0.362109	0.79953	-0.813219	68.1222	1.7221	0.0402844
PNLDC1	0.879605	0.527609	0.351996	2.30377	0.0221087	0.403156	-1.98804	36.3141	1.72019	0.0402844
TIMP4	-1.51826	-1.8458	0.327538	1.72097	0.0865711	0.560998	-1.52346	50.9326	1.71796	0.0402844
TMEPAI	0.327509	0.58394	-0.256432	-1.41085	0.15961	0.6637	1.24276	46.0228	1.71757	0.0402844
TMEM28	-1.06125	-0.710065	-0.351184	-2.24896	0.025441	0.417596	1.94608	23.9454	1.71741	0.0402844
NKX6-2	0.34258	0.653918	-0.311338	-1.88952	0.0600525	0.512099	1.6458	31.9696	1.71725	0.0402844
FGB	-6.32372	-6.65703	0.333303	2.76648	0.00611687	0.31004	-2.30887	26.5852	1.7132	0.0436782
SPOCK3	0.890305	1.02789	-0.137586	-0.735867	0.462545	0.854394	0.650186	68.1222	1.71177	0.0436782
OXGR1	3.57521	3.72915	-0.153938	-0.702665	0.48296	0.862576	0.630767	68.1222	1.71145	0.0436782
NOX4	1.66873	1.60151	0.0672172	0.251948	0.801302	0.96001	-0.230009	81.2757	1.71041	0.0436782
INHBB	2.42617	2.70564	-0.27948	-1.37718	0.169766	0.673597	1.22717	47.7472	1.70827	0.0436782
RYR3	0.207093	-0.119767	0.32686	1.91264	0.0570089	0.507524	-1.6731	44.733	1.70707	0.0436782
PCDH7	0.59963	0.928998	-0.329368	-2.23509	0.0263509	0.418173	1.91978	23.9454	1.70684	0.0436782
FSTL5	-0.300155	-0.465883	0.165728	1.20063	0.231101	0.722504	-1.0222	64.3247	1.70668	0.0436782
B3GALT1	0.260409	-0.0777946	0.338204	2.38313	0.0179613	0.390411	-2.03668	36.3141	1.70334	0.0436782
UNC5B	1.24911	1.48252	-0.23341	-1.49342	0.136668	0.639675	1.29243	44.733	1.70183	0.0436782
SULT1C2	0.455697	0.787474	-0.331777	-1.90496	0.0580049	0.509014	1.67002	31.9696	1.69952	0.0436782
ANKRD21	-0.936785	-1.2089	0.272111	1.89466	0.0593647	0.511869	-1.62183	47.7472	1.69857	0.0436782
RSPH10B	0.85851	0.766421	0.0920886	0.625115	0.532501	0.879276	-0.536905	74.8472	1.6969	0.0436782
PRDM13	-2.91581	-3.22116	0.305352	1.58477	0.114362	0.610266	-1.4047	54.0298	1.69579	0.0443459
GAD1	-2.27153	-2.02567	-0.245858	-1.5958	0.111876	0.607609	1.37855	40.4529	1.69388	0.0443459
SPANXD	-5.39327	-5.72694	0.333666	3.48276	0.000591619	0.184431	-2.79583	12.1028	1.69332	0.0443459
CRTAC1	2.84403	3.19656	-0.352532	-1.86143	0.0639307	0.517626	1.64694	31.9696	1.69301	0.0443459
PCDHB12	0.812239	1.1082	-0.295957	-1.96348	0.0507691	0.49019	1.69144	28.8986	1.69229	0.0443459
CCNE1	0.518642	0.230932	0.287709	1.90747	0.0576775	0.508631	-1.64334	46.0228	1.69046	0.0443459
PYGL	-0.684878	-1.01365	0.328771	2.90464	0.00402702	0.276978	-2.40029	26.5852	1.69046	0.0443459
FLJ40125	-0.235343	-0.566554	0.331211	2.42525	0.0160521	0.379751	-2.06176	36.3141	1.68951	0.0443459
LOC133874	0.478367	0.188565	0.289801	2.23423	0.0264087	0.418173	-1.88545	37.6189	1.68935	0.0443459
RP1	0.99418	1.31122	-0.317043	-2.45512	0.0148091	0.371563	2.07052	19.9094	1.68832	0.0443459
C20orf58	-1.20813	-1.30999	0.101857	0.569324	0.56968	0.893533	-0.500619	75.683	1.68831	0.0443459
C6orf156	-0.968829	-1.25806	0.289227	1.11624	0.265457	0.743284	-1.01669	64.3247	1.68752	0.0443459
LY6H	0.491049	0.809687	-0.318638	-2.03421	0.0430532	0.473244	1.76093	28.8986	1.68553	0.0443459
CDCA7	-2.45215	-2.09668	-0.355464	-2.38885	0.0176907	0.389064	2.05445	19.9094	1.68545	0.0443459
ANK3	0.520527	0.808278	-0.287751	-2.55743	0.0111735	0.352917	2.11131	17.9697	1.68545	0.0443459
CCNE2	-1.6598	-1.35028	-0.309523	-2.47125	0.0141739	0.369012	2.07472	19.9094	1.68498	0.0443459
PRAP1	-0.372917	-0.710939	0.338022	2.89644	0.00413004	0.280811	-2.4053	26.5852	1.68259	0.0455531
PLAC9	-1.23465	-1.55456	0.31991	2.10776	0.0361105	0.448464	-1.81735	39.2807	1.68227	0.0455531
UGT2B17	-0.944481	-1.27881	0.334329	1.44961	0.148499	0.651406	-1.30739	58.1677	1.68227	0.0455531
SEMA4D	-0.00727834	0.323379	-0.330657	-3.88321	0.000133994	0.159298	3.04692	4.27922	1.68132	0.0455531
PPEF1	0.479412	0.147468	0.331944	1.59888	0.11119	0.606305	-1.42793	54.0298	1.68132	0.0455531
ITIH2	-4.84576	-5.15803	0.312272	2.45774	0.0147042	0.370453	-2.06778	36.3141	1.68124	0.0455531
RPL36	0.275436	-0.0535442	0.32898	4.00603	8.29e-05	0.153247	-3.12002	9.66275	1.68116	0.0455531
FOXG1	-1.44869	-1.78111	0.332417	1.82092	0.0698899	0.532742	-1.60474	47.7472	1.67854	0.0455531
TM4SF4	0.890693	0.552189	0.338504	1.73299	0.0844089	0.557944	-1.53826	50.9326	1.67544	0.0455531
NOV	0.330649	0.666929	-0.336279	-2.2233	0.0271463	0.420142	1.91612	23.9454	1.67488	0.0455531
PCDHB3	0.33396	0.524891	-0.190931	-0.989069	0.323646	0.779322	0.876859	59.4449	1.67218	0.047619
MOXD1	-2.37861	-2.5637	0.185093	0.932582	0.351992	0.795634	-0.829145	68.1222	1.67154	0.0484211
RP13-102H20.1	-4.1255	-3.83177	-0.293734	-1.78398	0.0757168	0.539744	1.55374	35.2122	1.67115	0.0484211
DUSP6	0.416876	0.749106	-0.33223	-2.30432	0.0220771	0.403156	1.97352	21.6249	1.67051	0.0484211
FAM83A	-1.49599	-1.62468	0.128689	0.802458	0.423098	0.838554	-0.696673	70.5337	1.67011	0.0484211
CCL13	2.94614	3.19611	-0.249969	-1.12431	0.262027	0.740914	1.01065	56.065	1.66948	0.0484211
COL13A1	0.30222	0.584332	-0.282113	-1.23383	0.218499	0.713797	1.11192	52.7451	1.6694	0.0484211
D4S234E	2.27711	2.58637	-0.309254	-1.46227	0.145003	0.647423	1.30827	44.733	1.669	0.0484211
NPY1R	-4.01655	-4.32	0.303447	1.44944	0.148548	0.651459	-1.29552	58.1677	1.6655	0.0484211
PTH2R	3.91083	3.71179	0.199047	0.697092	0.486434	0.863771	-0.639676	72.7422	1.66526	0.0484211
HMGA2	-2.06321	-1.79426	-0.268944	-1.22559	0.22158	0.715985	1.10035	52.7451	1.66518	0.0484211
KBTBD11	-2.15563	-1.87568	-0.279944	-1.50565	0.133499	0.637401	1.32954	42.1778	1.66502	0.0484211
TMEM146	1.24639	0.940614	0.305775	1.5316	0.126965	0.627242	-1.36254	56.065	1.66463	0.0484211
GATA3	-3.93798	-4.25724	0.319259	3.41207	0.000758868	0.18896	-2.72702	12.8755	1.66439	0.0484211
SLC16A12	-0.772961	-0.461246	-0.311715	-2.02081	0.044433	0.477121	1.74596	28.8986	1.66304	0.0519751
C18orf56	-1.79336	-1.45649	-0.336872	-2.0523	0.0412477	0.467319	1.78678	28.8986	1.66272	0.0519751
TNFRSF17	-2.47336	-2.34949	-0.123875	-0.646729	0.518438	0.873609	0.57289	70.5337	1.662	0.0519751
OMD	1.19506	0.863932	0.331129	1.87716	0.0617342	0.514141	-1.64802	46.0228	1.66184	0.0519751
SLC4A4	-0.413412	-0.0789346	-0.334477	-2.81902	0.00522748	0.293762	2.34712	15.3929	1.66105	0.0519751
KLHL1	0.0634941	0.0522162	0.0112779	0.0519652	0.958601	0.990632	-0.046607	84.8809	1.66002	0.0519751
CLCN5	0.520398	0.723429	-0.203031	-1.4962	0.135942	0.639425	1.27082	46.0228	1.65596	0.0535714
EVI2A	-1.45157	-1.77584	0.324271	1.82133	0.0698277	0.532742	-1.60067	47.7472	1.65421	0.0535714
C10orf140	0.680775	0.546026	0.134749	0.477946	0.633132	0.913958	-0.438169	76.6772	1.6535	0.0535714
KIAA0319	-0.312434	0.0114857	-0.32392	-1.86763	0.0630582	0.517266	1.63651	31.9696	1.65318	0.0535714
GGTA1	5.30382	5.41876	-0.114948	-0.660155	0.5098	0.870755	0.57872	70.5337	1.65286	0.0535714
TARSL2	-0.125161	0.201966	-0.327127	-3.38404	0.000836701	0.18896	2.72108	7.7804	1.6527	0.0535714
ATP6V0A4	-1.57494	-1.24892	-0.326018	-1.93836	0.0537759	0.49653	1.69246	28.8986	1.65239	0.0535714
ANKRD43	1.53807	1.82226	-0.284193	-1.5812	0.115175	0.610644	1.3911	40.4529	1.65183	0.0535714
BMP2	-1.93489	-2.26158	0.326689	2.27562	0.023769	0.407921	-1.94783	37.6189	1.65135	0.0535714
ETV5	-0.870031	-0.554174	-0.315857	-2.01405	0.0451435	0.477121	1.74373	28.8986	1.65064	0.0535714
MXRA5	2.20414	2.5433	-0.339157	-1.93965	0.0536176	0.496436	1.70119	28.8986	1.65032	0.0535714
ZDHHC11	-1.08523	-0.873679	-0.211551	-1.00317	0.316811	0.775976	0.897273	59.4449	1.64762	0.0535714
RHCE	-1.94613	-2.20744	0.261314	1.63412	0.103571	0.590047	-1.41821	54.0298	1.64762	0.0535714
DDC	-2.48932	-2.44333	-0.0459931	-0.195696	0.845017	0.967942	0.176791	82.1333	1.64674	0.0535714
BEST4	0.834708	0.525329	0.309379	3.57697	0.000421931	0.159298	-2.81547	12.1028	1.64634	0.0535714
TXLNB	-0.159259	0.111219	-0.270478	-2.05095	0.04138	0.468027	1.73495	28.8986	1.64587	0.0535714
AK7	-0.339274	-0.0243858	-0.314888	-1.8083	0.071837	0.534244	1.58525	31.9696	1.64571	0.0535714
NEFH	-1.18832	-1.5008	0.312473	1.16502	0.24519	0.732446	-1.06402	62.7943	1.64563	0.0535714
BLK	-2.23871	-2.56515	0.326437	2.56499	0.0109396	0.35058	-2.15855	35.2122	1.64499	0.0535714
EDA	0.132682	0.464624	-0.331942	-2.94014	0.00360774	0.268607	2.42862	15.3929	1.64181	0.0535714
GPR143	1.08001	1.38172	-0.301708	-2.00523	0.0460847	0.478411	1.72701	28.8986	1.64149	0.0535714
DDAH1	0.44362	0.763021	-0.319402	-3.26879	0.00124168	0.197989	2.63359	9.66275	1.64094	0.0535714
POU3F2	-2.61811	-2.9397	0.321587	2.29274	0.0227469	0.405467	-1.95631	37.6189	1.64094	0.0535714
MAGEE2	0.448424	0.682857	-0.234433	-1.90567	0.0579128	0.509014	1.59555	31.9696	1.63688	0.0546875
LUM	0.170509	-0.144973	0.315483	1.30944	0.191663	0.698771	-1.18549	60.7898	1.63649	0.0546875
PDIA2	-1.66998	-1.93781	0.267825	1.3955	0.164181	0.668534	-1.23643	59.4449	1.63625	0.0546875
SYNE2	-0.443971	-0.129301	-0.314671	-3.04257	0.00261196	0.251526	2.47631	14.0302	1.63585	0.0546875
PCDH19	1.78437	2.11428	-0.329916	-2.64933	0.00861194	0.339279	2.22229	17.9697	1.63577	0.0546875
KIAA1688	0.994426	1.3059	-0.311474	-3.03203	0.00270131	0.254609	2.46482	14.0302	1.63553	0.0546875
FXYD6	1.57146	1.87288	-0.301421	-2.08973	0.0377165	0.454896	1.78984	26.5852	1.63426	0.0546875
PANK1	-0.0676447	0.194707	-0.262352	-1.94252	0.0532683	0.49552	1.6488	31.9696	1.6341	0.0546875
SOSTDC1	0.87861	1.07361	-0.194998	-0.604394	0.546164	0.885762	0.559343	71.7022	1.63196	0.0581614
AR	1.17648	1.407	-0.230517	-1.22101	0.223306	0.716751	1.07995	54.0298	1.63092	0.0581614
LMO1	-0.0645706	-0.366186	0.301615	1.68903	0.0925398	0.573625	-1.48489	52.7451	1.6306	0.0581614
TNNT1	0.0770975	0.375311	-0.298213	-1.35061	0.178118	0.681166	1.2133	47.7472	1.63037	0.0581614
SETBP1	0.0461547	0.368506	-0.322351	-2.12062	0.0350005	0.443772	1.82879	26.5852	1.63021	0.0581614
ASPA	0.0380047	-0.25739	0.295395	2.51956	0.012414	0.359582	-2.09385	36.3141	1.62965	0.0581614
KCNE3	4.22367	4.53349	-0.309825	-2.34288	0.0199701	0.400859	1.98268	21.6249	1.62727	0.0581614
C9orf164	0.964949	1.28372	-0.318769	-3.22082	0.00145882	0.207899	2.60098	9.66275	1.62655	0.0581614
MGC21881	0.301205	0.616445	-0.315241	-2.49215	0.0133869	0.365017	2.09535	19.9094	1.62385	0.0581614
C9orf125	0.610723	0.90932	-0.298597	-1.56072	0.119934	0.615842	1.38236	40.4529	1.62377	0.0581614
LRP4	-1.50213	-1.18788	-0.31425	-2.00224	0.0464072	0.48008	1.73368	28.8986	1.62353	0.0581614
PDE3A	-0.728599	-0.450775	-0.277824	-2.23605	0.0262875	0.418112	1.87498	25.2122	1.62337	0.0581614
CXorf48	-4.11916	-4.29662	0.17746	0.908194	0.364705	0.80202	-0.806173	68.1222	1.62194	0.0581614
PTGFR	-1.40163	-1.64688	0.245249	2.04984	0.0414892	0.46852	-1.70893	44.733	1.62114	0.0581614
ERMP1	-0.0905029	0.215254	-0.305757	-2.80749	0.00541188	0.299081	2.30528	15.3929	1.62107	0.0581614
PAG1	-0.991647	-0.663702	-0.327945	-2.82899	0.00507265	0.290535	2.34678	15.3929	1.62099	0.0581614
WNT10A	3.15796	3.46702	-0.309061	-1.66245	0.0977542	0.578921	1.46798	36.3141	1.62059	0.0581614
RBBP7	-0.254801	0.0492955	-0.304097	-3.61212	0.000371276	0.159298	2.82767	5.18693	1.61932	0.0581614
ZNF695	-0.624435	-0.945564	0.321128	2.2	0.0287803	0.427957	-1.88727	37.6189	1.61773	0.0581614
BRCA1	-1.56433	-1.83193	0.267599	2.52509	0.0122255	0.357273	-2.06383	36.3141	1.61749	0.0581614
LCE1B	0.421625	0.117382	0.304244	2.41331	0.0165742	0.38097	-2.02805	36.3141	1.61733	0.0581614
SERPINE1	-1.6639	-1.98841	0.324515	1.96181	0.0509647	0.491362	-1.70956	44.733	1.6159	0.0598131
SEC14L4	-0.158563	-0.106071	-0.052492	-0.244137	0.807338	0.961358	0.218771	81.7593	1.61415	0.0598131
NFE2	-2.90568	-2.61846	-0.287221	-1.79444	0.0740269	0.536765	1.55752	35.2122	1.61343	0.0606618
CD74	3.61224	3.88861	-0.276379	-1.53464	0.126216	0.625949	1.35043	42.1778	1.61328	0.0606618
HPR	-1.02721	-0.840003	-0.187203	-0.560141	0.575916	0.896194	0.519571	72.7422	1.61296	0.0606618
TSPAN3	0.99556	1.31089	-0.315329	-3.36914	0.000881039	0.18896	2.69284	7.7804	1.612	0.0606618
SPTA1	-5.06018	-5.37505	0.314872	2.92192	0.0038177	0.275338	-2.39497	26.5852	1.61041	0.0606618
SLC14A1	-2.09844	-1.84648	-0.25196	-1.45223	0.14777	0.649947	1.27257	46.0228	1.6101	0.0606618
ACF	-3.02139	-3.34279	0.321396	2.86131	0.00459895	0.285647	-2.36152	26.5852	1.60946	0.0606618
RP13-347D8.3	1.9128	2.18829	-0.275491	-1.63755	0.102853	0.589141	1.42985	39.2807	1.60898	0.0606618
SLC6A4	-1.95246	-2.18371	0.231256	1.33118	0.18442	0.689021	-1.16666	60.7898	1.60819	0.0606618
NPPB	-1.9888	-2.10439	0.11559	0.775416	0.438873	0.844833	-0.667027	71.7022	1.60644	0.0619308
TMPRSS2	0.106457	0.405284	-0.298827	-1.57488	0.116628	0.612674	1.39369	40.4529	1.6062	0.0619308
PAGE2	-1.25914	-1.5174	0.258265	0.953356	0.341389	0.790546	-0.871375	66.9695	1.60604	0.0619308
PCK1	-0.0549615	0.0875681	-0.14253	-0.681798	0.496038	0.86657	0.609312	69.3926	1.60493	0.0619308
ASGR2	-3.82568	-4.14311	0.317432	4.01506	8e-05	0.153247	-3.10213	9.66275	1.60445	0.0619308
FST	-3.30637	-3.60497	0.298593	1.79471	0.0739838	0.536765	-1.56503	49.2172	1.60111	0.0625
TYRP1	-2.89811	-3.19143	0.293325	1.94632	0.0528072	0.494709	-1.67663	44.733	1.60111	0.0625
CHST1	1.41714	1.7298	-0.31266	-2.52799	0.0121279	0.356295	2.11832	17.9697	1.60072	0.0625
TFPI2	-2.99403	-3.29534	0.301309	1.34239	0.180765	0.68421	-1.20773	59.4449	1.60064	0.0625
EDG7	1.87748	2.17813	-0.300649	-1.75405	0.0807252	0.55203	1.5349	35.2122	1.60008	0.0625
HOXB2	1.21552	1.05746	0.158061	0.803514	0.422489	0.837924	-0.713743	70.5337	1.59976	0.0625
DOCK9	1.42721	1.74419	-0.316986	-2.82159	0.00518709	0.292414	2.32881	15.3929	1.59873	0.0625
MICALCL	0.210021	0.502348	-0.292327	-1.98544	0.0482572	0.483495	1.70515	28.8986	1.59785	0.0625
DMRT3	0.219131	0.535682	-0.316551	-2.31088	0.0217052	0.401878	1.96537	23.9454	1.5977	0.0625
PRRX1	-0.342376	-0.672614	0.330238	2.00689	0.0459058	0.477667	-1.74776	42.1778	1.59754	0.0625
TACSTD1	1.86699	2.18646	-0.319465	-3.7046	0.000263942	0.159298	2.91419	4.27922	1.59714	0.0625
GRP	2.62278	2.33027	0.29251	1.07047	0.285503	0.75727	-0.979072	65.5683	1.59674	0.0637168
DMC1	-1.06564	-0.773285	-0.292354	-2.65051	0.00858266	0.339279	2.181	17.9697	1.5965	0.0637168
NPDC1	-1.03907	-0.72686	-0.31221	-2.06358	0.0401548	0.463155	1.77853	28.8986	1.59531	0.0637168
SLCO1B3	0.00447098	-0.0457735	0.0502445	0.18512	0.853294	0.970157	-0.169226	82.4941	1.59467	0.0637168
PCDHA1	0.506606	0.753892	-0.247286	-1.89898	0.0587916	0.509616	1.60345	31.9696	1.59428	0.0637168
DISP2	-0.689088	-0.948762	0.259674	1.78842	0.074996	0.53727	-1.53312	50.9326	1.59324	0.0644599
MGAT3	0.896036	1.22058	-0.324544	-2.39768	0.0172801	0.386718	2.03578	21.6249	1.59229	0.0644599
PLA2G7	2.56113	2.77498	-0.213846	-1.18938	0.235489	0.724904	1.04642	54.0298	1.59197	0.0644599
EGR2	3.29313	3.08101	0.212121	1.0208	0.308398	0.771983	-0.91174	66.9695	1.59173	0.0644599
FAM46B	-0.634446	-0.958303	0.323857	2.69581	0.00752908	0.325541	-2.24889	31.9696	1.59141	0.0644599
GIPC2	-1.26057	-1.40288	0.142319	0.824446	0.410521	0.83112	-0.722031	70.5337	1.59046	0.0644599
PPP1R3C	-1.95178	-2.2275	0.275726	1.55751	0.120694	0.61712	-1.36794	56.065	1.58784	0.0644599
QPCT	-2.9052	-2.622	-0.283197	-1.48281	0.139464	0.641705	1.31311	44.733	1.58736	0.0644599
WT1	4.37472	4.68817	-0.313451	-1.76261	0.0792654	0.549429	1.54886	35.2122	1.58625	0.0644599
LOC441054	0.206471	-0.0904493	0.29692	1.8096	0.0716346	0.533966	-1.5754	49.2172	1.58537	0.0659722
PLTP	1.13759	0.827437	0.310158	2.62611	0.00920372	0.344057	-2.18493	35.2122	1.58514	0.0659722
RXRG	-0.517196	-0.473407	-0.0437895	-0.344358	0.730885	0.942726	0.289756	79.7056	1.58227	0.067591
LCN12	2.45261	2.32327	0.129339	0.755055	0.450972	0.849301	-0.660673	71.7022	1.57886	0.0688468
PAX6	-1.24084	-1.03051	-0.210329	-1.167	0.244393	0.732446	1.02701	56.065	1.57838	0.0688468
CPS1	-3.92104	-4.23919	0.318151	3.26186	0.00127109	0.199477	-2.62714	17.9697	1.5783	0.0688468
EGR3	-0.615659	-0.933578	0.317919	1.57559	0.116463	0.612674	-1.40317	54.0298	1.5779	0.0688468
ATAD4	1.15941	1.46769	-0.308289	-1.6237	0.105779	0.593934	1.43699	37.6189	1.57576	0.0702055
MFAP2	1.06649	0.793491	0.273	1.46197	0.145083	0.647423	-1.29157	58.1677	1.5752	0.0702055
MGAT5B	-1.98479	-1.73422	-0.250574	-1.74713	0.0819193	0.554867	1.49527	36.3141	1.57488	0.0702055
ODZ4	2.07957	2.3832	-0.303636	-1.76697	0.0785304	0.547873	1.54666	35.2122	1.57385	0.0714286
MAGEF1	0.685532	0.974369	-0.288837	-3.28988	0.00115606	0.192858	2.59722	9.66275	1.57361	0.0714286
ASPHD1	-0.160039	-0.419134	0.259095	1.51168	0.131958	0.636667	-1.32281	58.1677	1.57353	0.0714286
GPC4	0.679092	0.976708	-0.297616	-1.6525	0.0997669	0.583472	1.45415	37.6189	1.57337	0.0714286
GALNT6	1.03747	1.30992	-0.272457	-2.6745	0.00800913	0.330008	2.17098	17.9697	1.57289	0.0726351
SASP	0.211985	-0.038601	0.250586	1.88558	0.0605843	0.512462	-1.59681	47.7472	1.57226	0.0726351
HSD11B1L	0.258105	-0.0549015	0.313006	3.51005	0.000536826	0.180434	-2.77953	12.1028	1.57178	0.0726351
LAMC2	2.00581	2.298	-0.29219	-2.0766	0.038925	0.458124	1.77265	28.8986	1.57146	0.0726351
PRKRIR	-0.121934	0.180015	-0.301949	-3.17126	0.00171974	0.224063	2.54285	12.1028	1.56987	0.0737018
RPS4Y1	-6.18919	-6.49687	0.307683	3.08971	0.00224467	0.246053	-2.49788	25.2122	1.56971	0.0737018
MAGEA10	-3.65951	-3.96059	0.301088	1.58284	0.114802	0.610266	-1.4011	54.0298	1.5694	0.0737018
LOC728378	-0.84952	-1.14783	0.298313	2.39615	0.0173506	0.386758	-2.00984	36.3141	1.56916	0.0737018
PLA1A	-0.32121	-0.220373	-0.100837	-0.533591	0.594128	0.900571	0.471999	74.8472	1.56892	0.0737018
ADAMTS1	0.094867	0.348321	-0.253454	-1.44286	0.15039	0.653381	1.26614	46.0228	1.5659	0.0748752
PLAC2	-1.93	-2.25741	0.327415	2.69176	0.00761818	0.32608	-2.24983	31.9696	1.56526	0.0748752
MMP13	0.496488	0.677646	-0.181158	-0.578725	0.563328	0.892143	0.53451	72.7422	1.56391	0.0748752
LAPTM4B	0.825688	1.11176	-0.286073	-2.1417	0.0332455	0.438693	1.81503	26.5852	1.56312	0.0748752
TCL1B	-0.53571	-0.726998	0.191288	1.52482	0.128647	0.631077	-1.28046	58.1677	1.562	0.07743
CNTD1	0.807907	0.505216	0.302691	2.30057	0.0222919	0.403156	-1.94546	37.6189	1.56121	0.07743
JARID1D	-2.51148	-2.82239	0.310915	2.41704	0.0164094	0.38097	-2.03725	36.3141	1.56105	0.07743
SERPINA11	-2.70989	-3.01475	0.304865	2.83887	0.00492333	0.28929	-2.32553	26.5852	1.56105	0.07743
OLFM3	1.10798	0.839268	0.268714	1.54914	0.122694	0.620289	-1.35745	56.065	1.56057	0.07743
MSMB	-2.84371	-3.0196	0.175888	1.29343	0.197132	0.704503	-1.09892	62.7943	1.56033	0.07743
CALML5	-1.25391	-1.55535	0.301439	1.3464	0.17947	0.682954	-1.21106	59.4449	1.55946	0.0786517
EXPH5	1.65739	1.95322	-0.295827	-2.52964	0.0120725	0.356295	2.10138	17.9697	1.55938	0.0786517
MME	-1.93366	-1.62132	-0.312341	-1.83261	0.0681247	0.529452	1.6026	31.9696	1.55906	0.0786517
STX8	0.0672218	-0.197895	0.265117	3.67142	0.000298542	0.159298	-2.78046	12.1028	1.55882	0.0786517
CLEC2B	-0.788762	-1.08113	0.292365	1.57954	0.115556	0.610922	-1.39411	56.065	1.55851	0.0786517
C1orf135	-0.469075	-0.743794	0.274719	2.08397	0.0382426	0.456431	-1.76278	40.4529	1.55827	0.0786517
ARNT2	0.379895	0.674298	-0.294403	-2.22529	0.0270106	0.419501	1.88329	25.2122	1.55771	0.0786517
TMSL8	-2.98243	-2.79429	-0.188146	-0.761709	0.446997	0.848089	0.691061	66.9695	1.55684	0.0786517
MAGEA3	-3.90999	-4.22204	0.312053	3.39379	0.000808827	0.18896	-2.70343	14.0302	1.55604	0.0786517
MT1JP	0.393212	0.153302	0.23991	1.34537	0.179803	0.682954	-1.18258	60.7898	1.55533	0.0786517
CSAG3A	-2.80993	-3.12108	0.311149	1.46786	0.143477	0.646185	-1.31357	58.1677	1.55517	0.0786517
HLA-DQA2	3.08673	2.88072	0.206009	1.2485	0.21309	0.710792	-1.08765	62.7943	1.55445	0.0786517
GPT2	-0.609847	-0.30817	-0.301677	-2.88134	0.00432597	0.281887	2.35009	15.3929	1.55421	0.0786517
C12orf56	2.92995	2.75298	0.176974	0.850159	0.396102	0.821917	-0.759461	69.3926	1.55366	0.0786517
CPA3	1.68016	1.73944	-0.0592763	-0.292695	0.770013	0.95224	0.260761	80.8426	1.55342	0.0786517
SLC35F3	0.495629	0.805039	-0.30941	-1.56439	0.119071	0.615842	1.39038	40.4529	1.55326	0.0786517
IMPACT	0.177904	0.448435	-0.270532	-2.85744	0.00465344	0.285647	2.2888	15.3929	1.55294	0.0792393
CTHRC1	1.20243	1.03095	0.171476	0.747572	0.455465	0.850738	-0.673901	71.7022	1.55199	0.0792393
GABRG3	-0.773196	-0.514549	-0.258647	-1.35877	0.17552	0.680421	1.20285	47.7472	1.5508	0.0792393
MSH6	-0.768957	-0.459229	-0.309728	-3.84802	0.000153442	0.159298	2.9844	4.27922	1.55064	0.0792393
SS18	-0.113437	0.200205	-0.313641	-3.66264	0.000308389	0.159298	2.87713	5.18693	1.54881	0.0792393
CST11	1.06539	1.30727	-0.241875	-1.37335	0.17095	0.674223	1.2055	47.7472	1.54849	0.0792393
C10orf67	0.978904	0.684664	0.29424	2.13381	0.0338932	0.442001	-1.81645	39.2807	1.54817	0.0792393
ALDOC	-1.86744	-2.16953	0.302094	3.04343	0.00260482	0.251526	-2.45902	25.2122	1.54809	0.0792393
RLN2	0.15119	0.390642	-0.239452	-1.27158	0.204777	0.705484	1.12438	52.7451	1.54674	0.0806962
DUOX1	1.84547	1.60691	0.23856	1.91373	0.0568688	0.506873	-1.60551	47.7472	1.54483	0.0811232
FKBP1B	-0.223288	-0.51195	0.288663	2.25518	0.0250421	0.416739	-1.89944	37.6189	1.54475	0.0811232
IGKC	1.67316	1.95875	-0.285582	-1.12181	0.263087	0.741555	1.0203	56.065	1.54404	0.0811232
SCG5	0.686082	0.501086	0.184996	0.815487	0.415619	0.83338	-0.734392	70.5337	1.54396	0.0811232
PROK2	0.473982	0.699472	-0.225489	-0.810809	0.418295	0.83519	0.742569	64.3247	1.5438	0.0811232
PNPLA4	0.764206	1.06579	-0.30158	-2.78181	0.00584404	0.303375	2.28244	15.3929	1.54197	0.0811232
SERPINA6	-2.93984	-3.23443	0.294592	2.44418	0.0152538	0.375153	-2.04001	36.3141	1.54197	0.0811232
TCF7L1	-0.467153	-0.408298	-0.0588552	-0.288179	0.773464	0.953637	0.256952	80.8426	1.54054	0.0811232
SORBS2	0.77187	1.04603	-0.274159	-1.86324	0.0636743	0.517626	1.60007	31.9696	1.54014	0.0811232
TNFSF4	0.815619	0.532659	0.28296	1.77179	0.077724	0.54668	-1.53744	50.9326	1.53935	0.0822981
PNOC	4.20395	4.07602	0.127936	0.418329	0.676088	0.923253	-0.385754	77.6279	1.53927	0.0822981
TMEM16C	0.493291	0.243669	0.249622	1.55795	0.120589	0.616762	-1.35242	56.065	1.53911	0.0822981
PLEKHA6	-0.0963643	0.201797	-0.298161	-2.50901	0.0127808	0.363321	2.08952	19.9094	1.53879	0.0835913
GLI1	-2.17999	-1.87456	-0.305431	-2.12508	0.0346227	0.442574	1.81926	26.5852	1.53808	0.0835913
ADPRHL1	0.668181	0.965802	-0.297621	-2.3014	0.0222443	0.403156	1.94129	23.9454	1.53712	0.0844646
ACE2	0.997598	1.29368	-0.296082	-1.67099	0.0960539	0.578689	1.46775	36.3141	1.53688	0.0844646
SMTNL2	-0.24861	-0.223056	-0.0255538	-0.143081	0.886349	0.976269	0.12579	83.0495	1.53641	0.0844646
STEAP4	0.195772	-0.110199	0.30597	2.58564	0.0103229	0.346745	-2.15191	35.2122	1.53593	0.0844646
EGR1	0.893977	0.635423	0.258554	1.28349	0.200585	0.704612	-1.14284	61.7132	1.53458	0.0844646
TRHDE	0.256282	0.0486914	0.207591	1.55007	0.122469	0.620289	-1.31413	58.1677	1.5341	0.0844646
PKNOX2	-0.429113	-0.132023	-0.29709	-1.93494	0.0541968	0.498431	1.67079	31.9696	1.53394	0.0844646
MB	-1.64113	-1.44599	-0.195145	-1.21198	0.226736	0.718568	1.05273	54.0298	1.53394	0.0844646
ATP6V1G3	0.399687	0.130065	0.269622	2.90873	0.00397656	0.276978	-2.32061	26.5852	1.53347	0.0844646
NAT8L	0.836795	1.09558	-0.258781	-1.50999	0.132388	0.636788	1.32132	42.1778	1.53339	0.0844646
PGM2L1	0.853779	1.14246	-0.288676	-2.53571	0.0118707	0.355667	2.09738	19.9094	1.53211	0.0844646
NTN4	-0.857609	-0.624657	-0.232952	-1.26081	0.208626	0.707184	1.11258	52.7451	1.53164	0.0844646
GJB7	0.577114	0.862243	-0.28513	-1.21832	0.224322	0.717252	1.10022	52.7451	1.53156	0.0844646
SERPINA7	-5.13519	-5.42323	0.288044	3.16845	0.00173575	0.224063	-2.51843	25.2122	1.53124	0.0844646
LPL	-0.866635	-0.644356	-0.222279	-1.16372	0.245715	0.732446	1.03056	56.065	1.531	0.0844646
STYK1	1.17067	1.37963	-0.208953	-1.18523	0.237122	0.726664	1.04049	54.0298	1.53037	0.0844646
TYMS	-2.41815	-2.16035	-0.257791	-1.88717	0.0603692	0.512462	1.60438	31.9696	1.53029	0.0844646
ALX1	-3.03832	-3.32485	0.286527	2.13955	0.0334208	0.439443	-1.81387	39.2807	1.52933	0.0857558
TIGD3	-0.505659	-0.226075	-0.279583	-2.36872	0.0186591	0.394766	1.97058	21.6249	1.5283	0.0857558
L1TD1	-5.06313	-5.35243	0.289294	2.22064	0.0273292	0.421145	-1.87517	37.6189	1.52806	0.0857558
TMEFF2	-1.7874	-2.0621	0.2747	2.0861	0.0380475	0.455598	-1.7643	40.4529	1.5275	0.0857558
EYA2	4.39341	4.68544	-0.292032	-1.38443	0.167539	0.670505	1.23832	47.7472	1.52727	0.0857558
KLHDC8A	2.05286	2.30183	-0.248968	-1.47533	0.141462	0.643184	1.28867	44.733	1.52719	0.0857558
IGF2AS	0.958263	0.652909	0.305354	1.27751	0.202682	0.705463	-1.15579	61.7132	1.52599	0.0857558
PPP2R2B	1.27062	1.54576	-0.275133	-1.03794	0.300363	0.76884	0.947084	58.1677	1.52576	0.0857558
S100A5	1.25004	1.33247	-0.082425	-0.534262	0.593665	0.900571	0.461608	74.8472	1.5256	0.0857558
CXADR	0.134432	0.433684	-0.299252	-2.46204	0.0145334	0.370453	2.05759	19.9094	1.5252	0.0857558
ASRGL1	1.30132	1.5514	-0.250077	-1.44713	0.149193	0.651939	1.26752	46.0228	1.52448	0.0857558
HSPB2	4.71947	4.57544	0.144039	0.969989	0.333049	0.784156	-0.833983	68.1222	1.52377	0.0857558
CADM2	0.646751	0.350187	0.296565	2.62685	0.0091842	0.344057	-2.16982	35.2122	1.52297	0.0857558
ZFAT1	1.00082	1.29956	-0.298743	-3.33642	0.000986199	0.18896	2.64415	9.66275	1.52266	0.0857558
ONECUT1	-2.52969	-2.80097	0.271282	1.74109	0.0829753	0.555479	-1.50619	50.9326	1.5225	0.0857558
FILIP1	2.50416	2.80172	-0.297562	-1.64324	0.101669	0.587271	1.44687	37.6189	1.5213	0.0857558
PER2	0.1359	0.441189	-0.305289	-3.33523	0.000990229	0.18896	2.65449	9.66275	1.52122	0.0857558
HSD11B2	1.16745	1.46302	-0.29557	-2.57567	0.0106168	0.348302	2.13317	17.9697	1.52114	0.0857558
HAPLN3	0.669601	0.941994	-0.272392	-2.12417	0.0346998	0.442574	1.78958	26.5852	1.52035	0.0857558
FLRT2	-0.80356	-0.557575	-0.245984	-1.60314	0.110245	0.605111	1.38418	40.4529	1.51932	0.0857558
RPS4Y2	-4.92844	-5.17601	0.247572	2.68837	0.00769365	0.32608	-2.14214	35.2122	1.51908	0.0857558
IL19	1.08697	1.37436	-0.287392	-1.93717	0.0539227	0.497452	1.66535	31.9696	1.51852	0.0857558
ZMAT4	-3.02556	-3.26027	0.234701	1.19997	0.231358	0.7226	-1.06528	62.7943	1.51749	0.0857558
THY1	0.42415	0.134858	0.289292	2.08639	0.0380213	0.455598	-1.77743	40.4529	1.51741	0.0857558
TLR5	2.29688	2.58904	-0.29216	-2.33565	0.0203509	0.400859	1.96049	23.9454	1.51701	0.0857558
EMP1	0.852377	1.05336	-0.200982	-1.34588	0.179637	0.682954	1.15802	50.9326	1.51685	0.0868307
TM4SF5	-3.82538	-4.12223	0.296847	3.12154	0.00202432	0.240409	-2.5024	25.2122	1.51637	0.0868307
STON2	1.74868	1.46852	0.280158	2.37266	0.018466	0.392601	-1.97398	37.6189	1.51526	0.0868307
KCNS3	0.22011	0.542457	-0.322348	-1.64967	0.100346	0.584614	1.46435	36.3141	1.51447	0.0875179
WBSCR28	0.567387	0.853425	-0.286038	-2.02471	0.0440274	0.476391	1.72931	28.8986	1.51343	0.0875179
ZNF233	0.595817	0.870739	-0.274922	-2.34938	0.0196329	0.398973	1.95184	23.9454	1.5132	0.0875179
ICAM5	-1.3713	-1.6578	0.286497	2.22993	0.0266968	0.419033	-1.8792	37.6189	1.51296	0.0875179
RERG	0.554672	0.3669	0.187773	0.942457	0.346926	0.792604	-0.838251	68.1222	1.51256	0.0875179
PRTFDC1	0.526933	0.792709	-0.265776	-1.50271	0.134256	0.637401	1.31967	42.1778	1.51169	0.0875179
ELA3A	-1.58069	-1.7796	0.198916	1.45512	0.146969	0.649105	-1.2372	59.4449	1.5101	0.0888252
PHCA	-0.325237	-0.0327706	-0.292466	-2.58609	0.0103097	0.346745	2.13675	17.9697	1.50978	0.0892351
EDNRB	-2.07843	-1.84238	-0.236043	-1.43339	0.153075	0.655964	1.24842	46.0228	1.50922	0.0892351
EGLN3	-0.409803	-0.170778	-0.239025	-1.28157	0.201255	0.704612	1.13205	50.9326	1.50914	0.0892351
LOC441376	1.45354	1.31619	0.137348	0.643939	0.520242	0.874549	-0.576593	73.8345	1.50906	0.0892351
DHRS9	0.0726459	-0.196435	0.269081	1.5295	0.127485	0.628049	-1.34239	56.065	1.50874	0.0892351
WFDC11	1.0936	0.840292	0.25331	1.6795	0.0943835	0.577405	-1.44692	54.0298	1.50858	0.0892351
PKIB	-2.27691	-2.36372	0.0868033	0.483645	0.629088	0.912147	-0.42543	76.6772	1.50811	0.0892351
F13A1	3.37913	3.59419	-0.215062	-1.23427	0.218336	0.713797	1.0821	54.0298	1.50612	0.0892351
PRDM7	-2.70656	-2.9893	0.282742	2.45698	0.0147343	0.370453	-2.0358	36.3141	1.50533	0.0903955
PI3	2.40804	2.12525	0.282792	1.3403	0.181442	0.68421	-1.19888	60.7898	1.50525	0.0903955
ARG1	-2.87619	-3.14169	0.265504	2.39276	0.0175078	0.387434	-1.97086	37.6189	1.50429	0.0916784
LTB	2.92868	3.20558	-0.276895	-1.24845	0.213108	0.710792	1.12199	52.7451	1.50397	0.0923077
AUTS2	1.28928	1.5995	-0.310211	-3.1768	0.00168852	0.222809	2.55918	12.1028	1.50326	0.0923077
FLJ22795	0.550469	0.848778	-0.29831	-2.53816	0.0117904	0.354222	2.11013	17.9697	1.50294	0.0923077
FGF18	3.96881	4.26789	-0.299079	-1.75949	0.079795	0.549851	1.53818	35.2122	1.5027	0.0923077
ST3GAL1	-0.0259461	0.248736	-0.274682	-2.06167	0.0403382	0.463603	1.74657	28.8986	1.50254	0.0923077
TEX12	0.438531	0.197193	0.241339	1.62831	0.104798	0.593055	-1.39965	54.0298	1.50246	0.0923077
MGC45438	-1.0003	-0.701361	-0.298944	-1.8124	0.0711996	0.533966	1.57883	31.9696	1.50088	0.0930556
FOXC1	-1.10754	-0.825566	-0.281975	-1.49816	0.135432	0.638587	1.32466	42.1778	1.5004	0.0930556
F3	-0.197964	0.105112	-0.303076	-2.08703	0.0379626	0.455598	1.78914	28.8986	1.50032	0.0930556
ITGA9	0.579692	0.865756	-0.286065	-2.63543	0.00896176	0.344057	2.16279	17.9697	1.49936	0.0930556
RHOXF1	1.70872	1.45342	0.255297	1.35051	0.178149	0.681166	-1.19466	60.7898	1.49913	0.0930556
THBS2	-1.69042	-1.92681	0.236388	0.964612	0.33573	0.786588	-0.874563	66.9695	1.49833	0.0939227
RIBC2	0.702369	0.969453	-0.267085	-1.42426	0.155697	0.658405	1.25882	46.0228	1.49642	0.0939227
C17orf64	1.05491	0.787066	0.267841	1.7885	0.074983	0.53727	-1.53942	50.9326	1.49618	0.0939227
ST6GALNAC2	0.246607	0.515091	-0.268485	-1.47991	0.140235	0.642326	1.30333	44.733	1.49603	0.0939227
PLCH1	-0.152814	0.140243	-0.293058	-2.53366	0.0119387	0.356242	2.10104	17.9697	1.49579	0.0950413
UGT2A3	-1.27227	-0.960956	-0.311315	-3.2164	0.0014805	0.209314	2.58688	12.1028	1.49571	0.0950413
SPP1	0.970446	1.22196	-0.251518	-1.2209	0.223346	0.716751	1.08954	52.7451	1.49491	0.0952381
FSD1	-0.967489	-1.26402	0.296528	3.05967	0.00247274	0.251526	-2.46142	25.2122	1.49491	0.0952381
CPNE2	0.491855	0.779823	-0.287968	-2.59661	0.0100081	0.346745	2.13857	17.9697	1.49483	0.0952381
WNK4	-2.23557	-2.52207	0.286505	3.00321	0.00296016	0.260825	-2.40897	26.5852	1.49483	0.0952381
FAT2	1.39172	1.53731	-0.145591	-0.919754	0.358644	0.797414	0.79723	61.7132	1.49452	0.0952381
SGSM1	0.533111	0.831078	-0.297967	-2.63346	0.0090125	0.344057	2.17606	17.9697	1.49396	0.0952381
SPINK5	-0.676112	-0.400607	-0.275505	-1.38336	0.167865	0.670783	1.23036	47.7472	1.49396	0.0952381
SPCS2	0.121481	0.409686	-0.288205	-3.83287	0.000162614	0.159298	2.92923	4.27922	1.49197	0.0952381
DLX6	-1.33647	-1.06462	-0.271854	-1.31716	0.189066	0.694452	1.17566	49.2172	1.4911	0.0952381
PRSS36	0.555273	0.263151	0.292122	1.90119	0.0585001	0.509616	-1.6418	46.0228	1.4903	0.0956873
SPECC1	0.0495198	-0.231129	0.280649	2.42354	0.0161259	0.379984	-2.0101	36.3141	1.48983	0.0956873
EFHC2	1.47784	1.74302	-0.265178	-1.89198	0.0597225	0.511943	1.6142	31.9696	1.48935	0.0956873
GRHL2	1.85627	2.15781	-0.301533	-2.77408	0.00598022	0.307007	2.2771	15.3929	1.48919	0.0956873
IL27	0.419965	0.121803	0.298162	1.9595	0.051235	0.492553	-1.69007	44.733	1.48863	0.0956873
LYG2	1.75996	1.95828	-0.19832	-0.932097	0.352242	0.795795	0.834418	60.7898	1.48847	0.0956873
MFAP4	-0.970408	-1.25543	0.285025	1.50863	0.132737	0.637007	-1.33445	56.065	1.48816	0.0956873
PPAPDC1A	0.959876	0.702337	0.257538	1.21694	0.224846	0.717252	-1.08885	62.7943	1.4868	0.0967742
C17orf48	-0.298961	-0.58872	0.289759	3.27914	0.00119895	0.195946	-2.59204	19.9094	1.48625	0.0967742
FABP7	-4.66387	-4.83102	0.167152	1.26128	0.208457	0.707184	-1.0677	62.7943	1.48553	0.0972037
IL13RA1	0.305574	0.603886	-0.298312	-2.97518	0.00323346	0.264474	2.40824	15.3929	1.48521	0.0972037
OVOS2	-2.15174	-1.88753	-0.264212	-1.78928	0.0748568	0.53727	1.53727	35.2122	1.48514	0.0972037
ANKRD37	-0.616313	-0.906905	0.290592	2.32298	0.0210341	0.400859	-1.94988	37.6189	1.48514	0.0972037
C18orf26	0.193827	0.174212	0.0196157	0.170775	0.864548	0.971628	-0.141457	83.0495	1.4845	0.0972037
AP1S3	-0.113454	0.180294	-0.293748	-2.66016	0.00834766	0.335502	2.18935	17.9697	1.48378	0.0972037
LAMB3	0.1819	0.468874	-0.286974	-1.88019	0.0613175	0.513711	1.6223	31.9696	1.48339	0.0972037
XK	-1.4526	-1.18128	-0.27132	-1.5375	0.125514	0.624924	1.34988	42.1778	1.48299	0.0981432
GLT1D1	-1.84011	-2.10393	0.263822	1.98962	0.0477911	0.482625	-1.68438	44.733	1.48243	0.0981432
GALNTL1	-1.60928	-1.33806	-0.271227	-2.01103	0.0454639	0.477121	1.70662	28.8986	1.48108	0.0981432
RSPO3	4.20697	4.38278	-0.175813	-0.60701	0.54443	0.884655	0.557594	71.7022	1.48092	0.0990753
CXCL9	4.57155	4.7579	-0.186352	-0.728491	0.467038	0.85684	0.662834	68.1222	1.48037	0.0990753
RPS28	0.773017	0.493194	0.279823	2.83771	0.00494057	0.28929	-2.29008	28.8986	1.47909	0.0990753
ORM1	-4.16233	-4.45859	0.296253	2.62051	0.00935184	0.345284	-2.16506	35.2122	1.47766	0.102632
OR1L8	0.360151	0.101703	0.258448	3.76139	0.000213338	0.159298	-2.81597	12.1028	1.47758	0.102632
ITIH3	-3.70386	-3.98494	0.28108	2.82816	0.0050854	0.290535	-2.28561	31.9696	1.4775	0.102632
FBP1	-1.34691	-1.14281	-0.204096	-1.39977	0.1629	0.667456	1.20062	47.7472	1.47679	0.103403
LHX1	1.4429	1.14296	0.299942	1.27426	0.203828	0.705484	-1.15132	61.7132	1.47647	0.103403
TCEAL5	0.420834	0.69213	-0.271296	-2.44897	0.0150578	0.372556	2.01661	21.6249	1.47607	0.103403
APOA2	-3.87872	-4.17699	0.298274	3.77625	0.000201699	0.159298	-2.91704	9.66275	1.47504	0.103403
UQCRH	-0.689481	-0.393702	-0.295779	-1.53339	0.126525	0.626808	1.35931	42.1778	1.47472	0.104516
IGFBP5	-0.165551	0.136792	-0.302343	-1.9949	0.047208	0.480248	1.71972	28.8986	1.47448	0.104516
TNNC1	0.665631	0.558978	0.106653	0.48648	0.62708	0.911895	-0.436732	76.6772	1.47448	0.104516
GPR158	-0.107382	-0.125835	0.0184528	0.0636503	0.949303	0.988867	-0.0584725	84.648	1.47393	0.104516
EFHA2	-0.118711	-0.394947	0.276236	1.89745	0.0589933	0.510645	-1.62716	47.7472	1.47273	0.104516
TBX18	-0.641876	-0.90191	0.260033	1.43323	0.153119	0.655964	-1.26223	59.4449	1.47162	0.104516
C16orf75	-1.33701	-1.06114	-0.275867	-2.32078	0.0211549	0.400907	1.93284	23.9454	1.47154	0.104516
AGTR2	0.474077	0.265775	0.208302	1.93411	0.0542991	0.4986	-1.58515	49.2172	1.47107	0.104516
RFESD	-2.13747	-2.4142	0.276735	2.87941	0.00435157	0.281887	-2.31284	26.5852	1.47091	0.104516
JAM2	-0.0613718	-0.315673	0.254301	1.64108	0.102118	0.587818	-1.4187	54.0298	1.47075	0.104516
GTF2A1L	0.690553	0.517554	0.172999	1.10687	0.26948	0.746001	-0.957909	65.5683	1.47059	0.104516
RANBP1	-1.26808	-0.9829	-0.285178	-3.67979	0.000289438	0.159298	2.83091	5.18693	1.46963	0.104859
SLC1A3	1.68626	1.96434	-0.278082	-2.14948	0.0326168	0.438693	1.81325	26.5852	1.469	0.104859
ACTL8	-1.96818	-2.22566	0.257485	1.29401	0.19693	0.704299	-1.15079	61.7132	1.46852	0.104859
CNDP1	0.254865	0.54222	-0.287355	-2.46652	0.0143574	0.369012	2.04772	19.9094	1.46828	0.104859
SLC12A3	-2.0267	-2.31761	0.290904	2.56392	0.0109725	0.35058	-2.11956	36.3141	1.46804	0.104859
CIITA	2.41896	2.71077	-0.291804	-2.2837	0.0232819	0.40741	1.92296	23.9454	1.46757	0.104859
APOH	-5.38257	-5.64105	0.25848	2.05161	0.0413154	0.467594	-1.72393	42.1778	1.46733	0.104859
ZNF227	0.0113279	0.29168	-0.280353	-2.80682	0.00542288	0.299081	2.27039	15.3929	1.46685	0.107006
C1orf115	0.162161	0.451489	-0.289328	-2.30012	0.0223177	0.403212	1.93229	23.9454	1.46614	0.107006
UGT2B15	-3.51135	-3.77028	0.258935	1.28862	0.198798	0.704503	-1.14712	61.7132	1.46606	0.107006
GJA4	2.48194	2.74103	-0.259086	-1.89001	0.059986	0.511943	1.60759	31.9696	1.46574	0.109276
C8orf51	0.749835	1.03946	-0.289623	-2.22081	0.0273169	0.421145	1.87561	25.2122	1.46566	0.109276
GBP3	1.61494	1.37157	0.243378	1.23965	0.21634	0.712834	-1.10093	62.7943	1.46487	0.111111
MBD3L2	0.300657	0.0466543	0.254003	3.28655	0.00116923	0.192858	-2.52687	25.2122	1.46479	0.111111
SLC22A3	-1.16681	-1.42796	0.261151	2.5596	0.0111061	0.352035	-2.07827	36.3141	1.46471	0.111111
SALL1	-3.2155	-2.95252	-0.262977	-1.20717	0.22858	0.720237	1.08308	54.0298	1.46463	0.111111
FLJ14213	0.878981	1.17751	-0.298524	-3.17049	0.00172411	0.224063	2.53693	12.1028	1.46423	0.111111
IGFBP1	-7.22508	-7.48167	0.256585	2.18546	0.0298424	0.435325	-1.8166	39.2807	1.46383	0.111515
TTR	-5.65628	-5.93226	0.275978	2.39122	0.0175797	0.38806	-1.98223	37.6189	1.46327	0.111515
CXorf6	-0.0880988	0.198797	-0.286896	-1.9299	0.0548223	0.5007	1.65954	31.9696	1.4632	0.111515
SAA1	2.368	2.13464	0.23336	0.851079	0.395591	0.821654	-0.778614	69.3926	1.46304	0.111515
C7	2.6535	2.92987	-0.276367	-1.11966	0.264001	0.742549	1.01575	56.065	1.46232	0.111515
CTAG2	-0.00403525	-0.284281	0.280245	2.1518	0.0324319	0.438693	-1.81697	39.2807	1.46208	0.111515
LRRC4	1.6686	1.86155	-0.192948	-0.984538	0.325863	0.781276	0.874207	59.4449	1.46177	0.111515
FLJ31568	1.04869	1.24978	-0.201083	-1.22137	0.223168	0.716746	1.06373	54.0298	1.46105	0.111515
FMO5	-1.79911	-2.08747	0.288362	3.32571	0.00102311	0.18896	-2.619	17.9697	1.46033	0.111515
MT1G	0.581277	0.355591	0.225686	1.30408	0.19348	0.700121	-1.14242	61.7132	1.46002	0.111515
KCNIP1	0.719869	0.947453	-0.227585	-1.35727	0.175997	0.680421	1.18466	49.2172	1.45938	0.111515
TSHZ2	2.63226	2.90601	-0.273746	-1.87786	0.0616376	0.514141	1.61064	31.9696	1.45906	0.111515
WDR45L	0.212017	0.489544	-0.277527	-2.93516	0.00366405	0.268607	2.35048	15.3929	1.45859	0.111515
C10orf82	-0.00662608	-0.292472	0.285846	1.44307	0.150331	0.653381	-1.28276	58.1677	1.45859	0.111515
WDR27	-0.39168	-0.650947	0.259267	2.57979	0.0104943	0.346745	-2.08906	36.3141	1.45811	0.111515
LYPD5	2.20478	2.51734	-0.312562	-2.42801	0.0159335	0.377506	2.04672	19.9094	1.45755	0.111515
RP5-1103G7.6	0.541847	0.265779	0.276068	2.88167	0.0043216	0.281887	-2.31328	26.5852	1.45676	0.111515
MAGEA4	-2.20039	-2.458	0.257613	0.911255	0.363094	0.800614	-0.835584	68.1222	1.45676	0.111515
LOC644186	1.76813	1.57618	0.191947	0.976827	0.329658	0.782068	-0.867597	66.9695	1.45644	0.111515
KCNE4	-1.15123	-1.42547	0.274245	1.71979	0.0867868	0.561733	-1.49204	52.7451	1.45556	0.111515
PGAM2	1.33166	1.11576	0.215901	1.38753	0.166594	0.670319	-1.20013	60.7898	1.45493	0.111515
PLAC1	-0.888671	-1.13419	0.245524	0.939957	0.348204	0.79321	-0.85668	68.1222	1.45477	0.111515
ZNF659	-1.71521	-1.98573	0.270519	2.42055	0.0162558	0.38097	-1.9961	36.3141	1.45445	0.111515
ZNF610	1.34507	1.63561	-0.290537	-2.71339	0.00715258	0.323391	2.22164	17.9697	1.4539	0.111515
NELL1	1.67401	1.9433	-0.269295	-1.308	0.192149	0.698771	1.1672	49.2172	1.45358	0.111515
ICAM4	-1.07735	-1.36772	0.290368	1.84605	0.066141	0.523893	-1.59888	47.7472	1.45318	0.111515
PHKA1	-1.32988	-1.06288	-0.266999	-3.29577	0.00113315	0.192248	2.55958	12.1028	1.4531	0.111515
GAL3ST1	-0.111612	0.174093	-0.285704	-1.9106	0.0572724	0.50807	1.6442	31.9696	1.4527	0.111515
ECM2	2.08629	1.99704	0.0892512	0.464156	0.642965	0.916149	-0.411329	76.6772	1.4527	0.111515
HOXD1	3.16508	3.34804	-0.182961	-0.591894	0.55449	0.888834	0.546205	71.7022	1.45239	0.111515
COL23A1	1.50586	1.24631	0.259548	1.2763	0.203108	0.705484	-1.13752	61.7132	1.45167	0.111515
MAP6	1.92565	2.19757	-0.271926	-1.69737	0.0909504	0.569887	1.47342	36.3141	1.45143	0.111515
PRSS2	-1.43532	-1.6654	0.23008	1.37473	0.170524	0.674223	-1.19963	60.7898	1.45143	0.111515
FLJ31438	-0.176709	-0.396338	0.219629	1.88841	0.0602016	0.512389	-1.56734	49.2172	1.44968	0.112559
C1orf211	-0.953369	-0.804653	-0.148715	-1.02667	0.305633	0.770936	0.879831	59.4449	1.44889	0.112559
DIO1	-1.59155	-1.54549	-0.0460622	-0.242795	0.808375	0.961821	0.214858	81.7593	1.44849	0.112559
LOC144305	0.385525	0.578926	-0.1934	-1.36783	0.17267	0.676181	1.1684	49.2172	1.44841	0.112559
CHL1	3.25545	3.50134	-0.245887	-1.03847	0.300116	0.76884	0.938762	58.1677	1.44801	0.112559
GPR20	0.850565	1.14607	-0.295508	-2.60699	0.00971816	0.345284	2.15482	17.9697	1.44738	0.112559
CHST4	0.590111	0.750545	-0.160434	-0.936024	0.350221	0.794548	0.819077	61.7132	1.4473	0.112559
GPR160	-0.523416	-0.26155	-0.261865	-1.51506	0.131101	0.636511	1.32704	42.1778	1.44611	0.112559
C18orf10	-0.249212	0.0379244	-0.287136	-3.22494	0.00143886	0.207899	2.55299	12.1028	1.44587	0.112559
DYDC2	3.07426	3.29921	-0.224956	-1.28214	0.201055	0.704612	1.12495	52.7451	1.44579	0.112559
OBSL1	-0.473935	-0.192966	-0.280969	-2.61744	0.00943386	0.345284	2.14399	17.9697	1.44571	0.112559
ZNF630	1.00394	1.29501	-0.29107	-3.0279	0.00273708	0.255684	2.4322	15.3929	1.44531	0.112559
TREML2	-0.130561	0.110752	-0.241312	-1.70949	0.0886787	0.566763	1.45992	36.3141	1.44515	0.112559
PLXNA2	1.07003	1.35417	-0.284135	-2.76208	0.00619721	0.310978	2.24591	17.9697	1.44499	0.112559
WBSCR17	0.785765	0.954184	-0.16842	-0.997227	0.319679	0.778064	0.871139	59.4449	1.44459	0.112559
PASD1	-3.9381	-4.21554	0.277444	2.01311	0.0452422	0.477121	-1.71357	42.1778	1.44364	0.112559
PTGER4	-0.53186	-0.265157	-0.266703	-2.01319	0.0452346	0.477121	1.70411	28.8986	1.44308	0.112559
ZIC1	-1.12558	-1.39508	0.269501	1.00697	0.314983	0.774954	-0.919517	65.5683	1.44285	0.112559
LIMS3	3.19686	3.48625	-0.289387	-1.51231	0.131797	0.636667	1.33951	42.1778	1.44229	0.112559
ARMC3	4.15325	3.94764	0.205602	0.742788	0.458351	0.85195	-0.680032	71.7022	1.44173	0.112676
COL4A4	-1.09512	-0.994667	-0.100453	-0.723774	0.469924	0.85722	0.616677	69.3926	1.4407	0.112676
HSPB7	-1.08406	-1.37456	0.290502	2.36995	0.0185984	0.39395	-1.98319	37.6189	1.44046	0.112676
C9orf64	-0.458034	-0.172082	-0.285952	-3.41579	0.000749071	0.18896	2.6709	8.91504	1.44014	0.112676
MUC16	3.04324	2.77486	0.268387	1.42636	0.15509	0.658033	-1.26114	59.4449	1.43998	0.112676
AMIGO2	-1.68996	-1.55014	-0.13982	-0.765363	0.444823	0.846769	0.674553	66.9695	1.43967	0.112676
ACRC	-0.490055	-0.210799	-0.279256	-1.91567	0.0566202	0.506505	1.64307	31.9696	1.43943	0.112676
GDPD2	0.455475	0.706297	-0.250821	-1.5838	0.114583	0.610266	1.3729	42.1778	1.43919	0.112676
RP11-151A6.2	0.683609	0.929474	-0.245865	-1.95216	0.0521055	0.492919	1.64028	31.9696	1.43832	0.113716
KLK6	3.76906	4.02453	-0.255473	-1.47796	0.140757	0.642724	1.29456	44.733	1.43696	0.114754
C4BPA	-2.94118	-2.71283	-0.22835	-1.23867	0.216703	0.712834	1.09278	52.7451	1.43593	0.115789
C9orf18	3.01132	2.78134	0.229974	1.03865	0.300033	0.76884	-0.933295	65.5683	1.43442	0.116279
CCL18	3.09031	3.285	-0.194694	-1.05928	0.29056	0.760846	0.934213	58.1677	1.4341	0.116279
GLIS1	-0.638342	-0.856713	0.218371	1.38714	0.166712	0.670319	-1.20154	60.7898	1.43386	0.116279
TTYH1	-0.186172	0.0906858	-0.276858	-1.23821	0.216871	0.712834	1.11362	52.7451	1.43355	0.116279
EMR1	-1.43804	-1.72598	0.287939	2.28017	0.0234936	0.407921	-1.91664	37.6189	1.43251	0.116279
NRCAM	-0.647522	-0.368199	-0.279323	-2.31266	0.0216056	0.401878	1.93086	23.9454	1.43188	0.117034
PLA2G3	-1.49471	-1.24103	-0.253676	-1.78544	0.0754785	0.539124	1.52612	35.2122	1.43164	0.117034
CHGA	0.999792	1.25331	-0.253515	-1.36942	0.172175	0.675132	1.20868	47.7472	1.43148	0.117034
LOC89944	0.298987	0.56774	-0.268752	-2.57923	0.010511	0.346745	2.10194	17.9697	1.43045	0.118938
ALAS2	-3.45537	-3.74521	0.289838	3.11139	0.00209232	0.246053	-2.48462	25.2122	1.42925	0.118938
C8orf22	-3.2406	-3.52471	0.284108	2.51199	0.0126763	0.363128	-2.07555	36.3141	1.42925	0.118938
CCNB3	1.15055	1.44379	-0.293236	-2.12362	0.034746	0.442574	1.80812	26.5852	1.42862	0.122566
PMP22	-0.171501	-0.453482	0.281981	2.37215	0.0184906	0.392601	-1.97564	37.6189	1.42814	0.122566
FOSB	1.43391	1.1464	0.287506	1.7011	0.0902453	0.568339	-1.48614	52.7451	1.42758	0.122566
SMC1B	1.66863	1.54553	0.123104	0.605238	0.545604	0.885755	-0.539437	74.8472	1.4275	0.122566
PRSS16	1.15982	1.40869	-0.248869	-1.51077	0.13219	0.636783	1.31587	44.733	1.42679	0.122566
CST9	0.110304	0.283091	-0.172787	-1.16807	0.243963	0.732446	1.00378	56.065	1.42576	0.122566
TMEM166	0.19175	0.475542	-0.283792	-1.93684	0.0539628	0.497564	1.66235	31.9696	1.4256	0.122566
CD93	3.20096	3.32874	-0.127771	-0.956371	0.339867	0.789978	0.810518	61.7132	1.42488	0.124429
RHBDL3	-1.45974	-1.19045	-0.269288	-1.77874	0.0765739	0.542464	1.53316	35.2122	1.42464	0.124429
TSPYL5	2.76283	2.7732	-0.0103708	-0.0519926	0.958579	0.990632	0.0462493	84.4285	1.42361	0.124429
SQLE	-1.08723	-0.806821	-0.280408	-2.3796	0.0181299	0.391282	1.97913	21.6249	1.42242	0.124858
DSCR9	0.549461	0.290961	0.2585	1.73223	0.0845432	0.558352	-1.49031	52.7451	1.42226	0.124858
FOXD2	-0.472035	-0.411375	-0.0606603	-0.532149	0.595125	0.901211	0.440252	75.683	1.42107	0.124858
PRR15	1.65474	1.93052	-0.275782	-2.40395	0.0169937	0.384306	1.99086	21.6249	1.42099	0.124858
ASB7	0.0367284	0.313861	-0.277132	-2.94347	0.00357061	0.268607	2.35525	15.3929	1.42043	0.124858
CNN1	0.436901	0.222757	0.214144	1.11527	0.265872	0.743284	-0.988193	64.3247	1.41908	0.126984
C20orf114	0.209343	0.425429	-0.216087	-1.37403	0.17074	0.674223	1.19003	49.2172	1.41844	0.127973
TCEAL6	-0.128108	0.0995368	-0.227644	-2.467	0.0143388	0.369012	1.9665	23.9454	1.41797	0.128668
BTNL8	0.716129	0.469474	0.246655	1.50675	0.133216	0.637401	-1.31138	58.1677	1.41773	0.128668
C1orf114	-0.0963887	-0.364497	0.268108	1.33496	0.183179	0.687413	-1.18832	60.7898	1.41733	0.128668
G0S2	-0.564261	-0.33436	-0.2299	-1.5358	0.125932	0.62576	1.32184	42.1778	1.41677	0.129213
IRX2	-4.98244	-5.15983	0.177387	1.03651	0.301028	0.76884	-0.90685	66.9695	1.41638	0.129213
RNF144B	2.57666	2.8417	-0.265046	-2.11622	0.0353774	0.446322	1.77664	28.8986	1.4163	0.129213
APOA1	-2.23497	-2.48484	0.249869	1.39511	0.1643	0.668534	-1.2269	59.4449	1.41614	0.129213
DAPL1	6.39858	6.67219	-0.273606	-1.20503	0.229401	0.720996	1.08529	52.7451	1.41582	0.130045
LYPD2	1.66036	1.87593	-0.215571	-1.08532	0.27889	0.752161	0.965018	56.065	1.4151	0.130045
C4orf19	0.854452	0.651896	0.202556	1.18269	0.238127	0.727502	-1.03483	64.3247	1.41351	0.136009
LPHN3	0.451659	0.367309	0.0843504	0.4854	0.627844	0.912046	-0.425426	76.6772	1.4128	0.136009
DDR1	1.06341	1.3473	-0.283888	-3.34142	0.000969413	0.18896	2.62062	9.66275	1.41272	0.136009
C19orf12	1.07228	0.839183	0.233096	2.34239	0.0199955	0.400859	-1.89346	37.6189	1.41272	0.136009
C1orf59	-0.0876894	-0.226164	0.138475	0.962542	0.336766	0.787393	-0.824125	68.1222	1.41248	0.136009
RNF183	2.50657	2.73017	-0.223599	-1.37219	0.171311	0.674223	1.19361	49.2172	1.41192	0.137931
C8A	-2.334	-2.61608	0.282074	2.49971	0.0131121	0.363321	-2.06464	36.3141	1.41137	0.137931
ATP1A2	-1.6516	-1.73298	0.0813789	0.301201	0.763527	0.95097	-0.275244	80.2143	1.41081	0.138378
ZNF592	0.145154	0.436606	-0.291452	-4.01132	8.12e-05	0.153247	3.04213	4.27922	1.4101	0.138378
ABR	-1.33165	-1.10758	-0.224076	-1.91784	0.0563425	0.50538	1.59293	31.9696	1.40954	0.138378
MOBKL2B	1.21678	1.43922	-0.222446	-2.06203	0.0403037	0.463603	1.69046	28.8986	1.40954	0.138378
MAN1A1	-1.85975	-1.64677	-0.212978	-1.50925	0.132576	0.637007	1.28886	44.733	1.40843	0.138378
ZNF215	-1.8354	-2.05284	0.217443	1.60908	0.108941	0.602057	-1.36589	56.065	1.40803	0.138378
DNAJB5	0.725541	1.00252	-0.276977	-2.19348	0.0292524	0.430515	1.84376	26.5852	1.40787	0.138378
SMPX	1.36763	1.56332	-0.195685	-0.921899	0.357526	0.797268	0.825101	61.7132	1.40779	0.138378
MDS1	2.06995	2.3341	-0.264157	-2.43826	0.0154995	0.375993	2.00034	21.6249	1.40715	0.138378
SVIL	0.774339	0.599301	0.175038	1.49276	0.136842	0.640065	-1.24057	59.4449	1.40692	0.138378
NAP5	-1.04472	-0.828404	-0.216318	-1.72878	0.0851602	0.558704	1.45117	37.6189	1.40668	0.138378
APH1B	0.859307	0.563658	0.29565	3.00192	0.00297224	0.260825	-2.42205	25.2122	1.4066	0.138378
ADCY4	2.55497	2.80827	-0.253297	-2.11232	0.0357137	0.447716	1.76163	28.8986	1.40636	0.138378
COL12A1	1.30685	1.56775	-0.260901	-1.26492	0.207151	0.707115	1.12896	50.9326	1.40636	0.138378
BPNT1	0.426961	0.179301	0.24766	2.04376	0.0420916	0.470042	-1.70722	44.733	1.40588	0.138378
MLZE	1.41912	1.71342	-0.294298	-1.72798	0.0853047	0.558725	1.51097	35.2122	1.40525	0.138378
NTS	-4.97408	-4.95021	-0.0238731	-0.0912619	0.927362	0.984912	0.0831861	83.9557	1.40509	0.138378
NME5	3.604	3.34213	0.261878	1.50996	0.132395	0.636788	-1.3231	58.1677	1.40469	0.138378
NRP2	-0.0770441	0.211973	-0.289018	-2.68528	0.00776299	0.32645	2.20055	17.9697	1.40461	0.138378
SNRPD1	-0.691284	-0.443857	-0.247427	-3.19404	0.00159484	0.217798	2.45699	14.0302	1.40437	0.138378
C22orf36	-0.109362	0.138601	-0.247964	-1.80047	0.0730682	0.535371	1.53241	35.2122	1.40421	0.138378
PCDHB9	-0.457416	-0.235286	-0.22213	-2.00929	0.0456494	0.477121	1.65399	31.9696	1.40413	0.138378
PCDHA3	1.04108	1.29529	-0.254217	-1.19086	0.234911	0.724875	1.0664	54.0298	1.40398	0.138378
HOXC9	-2.45884	-2.59146	0.132624	0.604011	0.546418	0.885762	-0.542322	74.8472	1.40389	0.138378
CSRP3	0.361356	0.642078	-0.280721	-2.67932	0.00789823	0.32797	2.18559	17.9697	1.40358	0.138378
CBWD1	-0.656149	-0.365626	-0.290523	-3.16036	0.00178263	0.228459	2.51737	12.8755	1.40334	0.138378
HOMER2	1.70402	1.97086	-0.266832	-2.09875	0.0369061	0.450787	1.76592	28.8986	1.40254	0.139037
LTK	-0.964931	-0.703246	-0.261685	-1.84984	0.0655912	0.522092	1.58024	31.9696	1.40246	0.139037
CRYM	-0.85566	-0.92224	0.0665796	0.365254	0.71525	0.938301	-0.321839	79.1458	1.40167	0.139037
HSF1	0.556947	0.833331	-0.276384	-3.10633	0.00212696	0.246053	2.45876	14.0302	1.40159	0.139037
IRS1	-1.04666	-0.844377	-0.202287	-1.90376	0.0581615	0.509515	1.5567	35.2122	1.40143	0.139037
CHRDL1	1.5269	1.2461	0.280799	1.66618	0.0970081	0.578689	-1.45515	54.0298	1.40016	0.139037
DGKG	0.296987	0.395034	-0.0980474	-0.468201	0.640074	0.91614	0.418495	76.6772	1.39984	0.139037
SCGB3A1	2.1657	2.38491	-0.219213	-1.28502	0.200048	0.704612	1.12386	52.7451	1.39873	0.139037
C1orf75	0.0282112	-0.214161	0.242372	2.25367	0.0251385	0.416741	-1.84661	39.2807	1.39865	0.139037
NR2F2	-0.457733	-0.174193	-0.283539	-2.46858	0.0142771	0.369012	2.04479	19.9094	1.39809	0.139037
F12	-1.24834	-1.53459	0.286255	1.59966	0.111017	0.606216	-1.40665	54.0298	1.39746	0.141791
COCH	-3.18249	-3.11701	-0.065479	-0.320665	0.748749	0.94771	0.285913	80.2143	1.39738	0.141791
FLJ22655	-1.22098	-1.46788	0.246908	1.26599	0.20677	0.707115	-1.12356	61.7132	1.39706	0.141791
RASD1	0.228839	0.0216444	0.207194	1.25192	0.211842	0.710205	-1.09102	62.7943	1.3969	0.143008
PCDHB6	0.966747	1.22489	-0.258145	-1.35728	0.175993	0.680421	1.20143	47.7472	1.39634	0.143008
STXBP5	-0.746685	-1.01968	0.272994	2.70905	0.00724389	0.324585	-2.19479	35.2122	1.39634	0.143008
HIST2H2BE	-0.26777	-0.0245511	-0.243219	-2.21079	0.0280135	0.423855	1.81839	26.5852	1.39626	0.143008
SATB1	-0.390881	-0.512865	0.121984	0.736689	0.462045	0.853914	-0.642046	72.7422	1.3961	0.143008
PLA2G2A	-1.03412	-1.26634	0.232219	1.43976	0.151266	0.654928	-1.25083	59.4449	1.39603	0.143008
TMEM45A	-0.996464	-1.18475	0.188282	1.15346	0.24989	0.734439	-1.00356	64.3247	1.39595	0.144515
EIF4E3	1.1801	1.46708	-0.286981	-2.43086	0.0158117	0.377271	2.02235	21.6249	1.39579	0.144515
GGTLA4	-0.834635	-0.625625	-0.20901	-1.75879	0.0799134	0.549856	1.46474	36.3141	1.39523	0.144515
C6orf173	0.0992946	0.173439	-0.0741446	-0.424602	0.671515	0.922652	0.372345	77.6279	1.39507	0.144515
RP4-747L4.3	0.106205	0.387209	-0.281004	-2.58996	0.010198	0.346745	2.12531	17.9697	1.39364	0.147213
FAM3B	1.8142	1.61705	0.197159	0.834135	0.405051	0.827976	-0.753928	69.3926	1.39348	0.147213
DUSP1	1.57059	1.34645	0.224145	1.6048	0.109881	0.60492	-1.36853	56.065	1.3934	0.147213
LAMA2	2.09299	2.32306	-0.230067	-1.44509	0.149764	0.652431	1.25347	46.0228	1.39293	0.148033
FJX1	1.25634	1.47226	-0.215916	-2.18837	0.0296266	0.433135	1.76624	28.8986	1.39157	0.148033
MFI2	0.452333	0.733482	-0.281149	-2.55044	0.011394	0.353785	2.09845	19.9094	1.3907	0.148033
KLF6	0.62005	0.38474	0.23531	1.95583	0.0516687	0.492624	-1.63196	47.7472	1.39054	0.148033
CCDC85A	1.76964	1.53421	0.235438	1.15407	0.249642	0.734439	-1.02891	64.3247	1.39046	0.148033
C18orf1	-0.409932	-0.194056	-0.215876	-1.71007	0.0885724	0.566763	1.43736	37.6189	1.38998	0.148033
SIX6	-2.62615	-2.90156	0.275412	3.30947	0.00108152	0.18896	-2.58461	19.9094	1.38998	0.148033
XBP1	-1.12638	-0.862385	-0.263999	-2.14817	0.0327223	0.438693	1.79831	26.5852	1.38991	0.148033
KCNB1	0.0257608	-0.0950107	0.120771	0.682805	0.495402	0.866422	-0.599639	72.7422	1.38983	0.148033
COX7A1	4.59013	4.80733	-0.217197	-1.8655	0.063356	0.51743	1.5486	35.2122	1.38951	0.148033
CYP4B1	4.23372	4.38283	-0.149112	-0.516755	0.605813	0.903775	0.474557	74.8472	1.38903	0.148033
AKR1C1	-2.87601	-3.11712	0.241105	2.10269	0.0365561	0.450517	-1.74123	42.1778	1.38816	0.148033
FBN2	-0.427634	-0.177343	-0.250291	-1.54826	0.122904	0.620289	1.34547	42.1778	1.38808	0.148033
CADPS2	-0.0382006	0.116046	-0.154247	-0.945114	0.345571	0.791794	0.822269	61.7132	1.388	0.148033
CXCR4	0.721416	0.994621	-0.273205	-1.92031	0.0560281	0.50523	1.6417	31.9696	1.38736	0.148033
C1orf210	2.06431	2.32685	-0.262541	-2.10254	0.0365694	0.450517	1.76436	28.8986	1.38569	0.149177
SGK	-0.972304	-1.22614	0.25384	2.01112	0.0454545	0.477121	-1.69036	44.733	1.38529	0.149177
ZIC3	-3.6926	-3.84997	0.157372	0.829877	0.40745	0.829047	-0.734353	70.5337	1.3849	0.149177
HIST1H2AE	0.448945	0.651544	-0.202598	-1.21563	0.225344	0.717252	1.06027	54.0298	1.38482	0.149177
CABP7	1.51822	1.31782	0.200402	1.56441	0.119066	0.615842	-1.31779	58.1677	1.38474	0.149177
IL6R	1.07758	1.34285	-0.265265	-2.17398	0.0307046	0.435325	1.81793	26.5852	1.38466	0.149177
VIT	-2.67065	-2.86447	0.193816	1.01831	0.309577	0.772381	-0.901446	66.9695	1.38378	0.153924
NMNAT2	1.21855	1.46682	-0.248271	-1.22991	0.219958	0.714476	1.09537	52.7451	1.38291	0.153924
NXF5	0.453871	0.193962	0.259909	1.51728	0.130539	0.635589	-1.32762	56.065	1.38291	0.153924
ROS1	-1.80005	-1.59119	-0.208858	-1.16398	0.24561	0.732446	1.02385	56.065	1.38275	0.153924
ZCCHC5	0.565104	0.296589	0.268515	2.56363	0.0109815	0.35058	-2.0911	36.3141	1.38148	0.153924
OR51B5	-1.77533	-2.04481	0.269485	2.20915	0.0281289	0.424185	-1.84726	39.2807	1.38116	0.153924
SLC7A4	1.26735	1.46675	-0.199399	-1.8661	0.0632719	0.51743	1.52737	35.2122	1.381	0.153924
PRPS2	-0.327767	-0.0603802	-0.267387	-2.70462	0.00733827	0.324585	2.18369	17.9697	1.38068	0.153924
LAYN	2.3073	2.05806	0.249246	1.78559	0.0754534	0.539124	-1.52258	50.9326	1.38068	0.153924
TRPV6	1.38359	1.62083	-0.237242	-2.19765	0.0289498	0.429045	1.80185	26.5852	1.38029	0.153924
SOX10	-2.03469	-2.30316	0.268471	2.95858	0.00340611	0.26848	-2.35079	26.5852	1.37973	0.153924
ZIC2	-2.98134	-2.72562	-0.255722	-1.11246	0.267075	0.743284	1.00302	56.065	1.37949	0.153924
C19orf46	2.08131	1.81963	0.26168	1.92119	0.0559166	0.50523	-1.63265	47.7472	1.37838	0.153924
PJA1	0.56708	0.824069	-0.256989	-2.6022	0.00985094	0.346745	2.10059	19.9094	1.37806	0.153924
LOC91431	-1.76143	-2.03692	0.275496	2.97566	0.00322866	0.264474	-2.37346	26.5852	1.37806	0.153924
FAM43A	-0.0528	0.222	-0.2748	-1.8745	0.0621005	0.515738	1.60896	31.9696	1.37782	0.153924
IMPA2	-0.914205	-0.651155	-0.263051	-2.49587	0.0132511	0.364847	2.03802	21.6249	1.37766	0.153924
PDCL2	1.94291	1.81046	0.132449	0.416053	0.677751	0.923378	-0.3847	77.6279	1.37742	0.153924
SAT1	1.12035	1.27279	-0.152443	-1.01171	0.312717	0.773387	0.8715	59.4449	1.37719	0.153924
MESDC2	-0.485274	-0.210257	-0.275017	-3.13728	0.0019229	0.236239	2.47599	14.0302	1.37711	0.153924
LOC198437	0.829779	0.873531	-0.0437519	-0.254077	0.799658	0.959441	0.222452	81.7593	1.37631	0.153924
SAA4	-3.04273	-3.30941	0.266686	1.48487	0.138917	0.641705	-1.30624	58.1677	1.37615	0.153924
SLC39A2	0.271484	0.522982	-0.251498	-1.81749	0.0704138	0.533298	1.54792	35.2122	1.3756	0.154309
ROBO2	0.242799	0.440818	-0.198019	-1.67562	0.095142	0.577946	1.39425	40.4529	1.37528	0.154309
KRT6B	0.374244	0.139597	0.234647	1.19012	0.235201	0.72489	-1.0574	62.7943	1.37512	0.154309
ZNF229	0.628398	0.797339	-0.168941	-1.01512	0.311091	0.772955	0.88524	59.4449	1.37504	0.154309
DLX5	-0.147872	0.0247724	-0.172644	-1.0976	0.2735	0.748981	0.950641	58.1677	1.37329	0.154455
SYNGR3	-0.56996	-0.843495	0.273535	3.03298	0.00269312	0.254609	-2.40704	26.5852	1.37329	0.154455
RASL11A	0.84825	1.1066	-0.258348	-1.71454	0.0877471	0.563953	1.47693	36.3141	1.37321	0.154455
RASSF6	0.228644	0.497959	-0.269315	-2.75351	0.00635645	0.314869	2.21884	17.9697	1.37321	0.154455
PLA2G1B	1.03071	0.796742	0.233966	2.0401	0.0424578	0.471536	-1.68945	44.733	1.37305	0.154455
SERPINA5	-0.984864	-1.08359	0.0987305	0.335848	0.737285	0.944156	-0.308837	79.7056	1.37297	0.154455
SERPINF1	-0.644549	-0.913785	0.269236	1.50259	0.134285	0.637401	-1.32149	58.1677	1.37242	0.154455
TLL1	0.880626	0.598017	0.28261	3.00766	0.0029187	0.259968	-2.40571	26.5852	1.37234	0.154455
ABCA4	0.997395	0.80729	0.190105	1.24407	0.214712	0.712174	-1.07359	62.7943	1.37202	0.154455
MANSC1	1.27022	1.53144	-0.261215	-2.16433	0.0314462	0.435475	1.80681	26.5852	1.37194	0.154455
SPRY4	-0.686037	-0.42472	-0.261316	-2.20599	0.028352	0.424185	1.83625	26.5852	1.37186	0.154455
VCX3A	-2.2299	-2.33655	0.10665	0.40394	0.686624	0.926948	-0.368466	77.6279	1.37114	0.154455
DPPA4	-5.19221	-5.3722	0.179991	1.37447	0.170604	0.674223	-1.16152	60.7898	1.37019	0.155292
SFRP4	4.12192	4.06614	0.0557837	0.207334	0.835929	0.966949	-0.189404	82.1333	1.36956	0.15696
CDH11	1.72712	1.77527	-0.0481404	-0.217036	0.828368	0.96677	0.195053	82.1333	1.36844	0.15696
FAP	0.492698	0.358452	0.134246	0.450981	0.652419	0.919123	-0.41508	76.6772	1.36789	0.157325
FAM20A	2.4425	2.70223	-0.259731	-1.33921	0.181796	0.68453	1.18785	49.2172	1.36781	0.157325
SLC25A38	1.18952	0.923703	0.265816	2.44688	0.015143	0.373856	-2.00833	36.3141	1.36725	0.157325
CEACAM6	-1.84633	-1.64385	-0.202485	-0.770236	0.441933	0.845488	0.702353	66.9695	1.36709	0.157325
KCNMB4	-0.285219	-0.0738669	-0.211353	-1.01538	0.310968	0.772955	0.90705	58.1677	1.3659	0.158358
ANGPTL4	-0.54716	-0.700099	0.15294	0.879496	0.38003	0.81261	-0.770889	69.3926	1.3659	0.158358
NEK3	-0.330036	-0.595281	0.265245	3.02406	0.00277068	0.256346	-2.38691	26.5852	1.36582	0.158358
NEUROG2	-1.97305	-1.84191	-0.131143	-1.16701	0.244389	0.732446	0.963238	58.1677	1.36574	0.158358
LRIG3	1.3658	1.59762	-0.231816	-1.89149	0.0597882	0.511943	1.58277	31.9696	1.36558	0.158358
C9orf82	-0.152782	0.110566	-0.263348	-2.4825	0.0137453	0.367018	2.02937	21.6249	1.36518	0.158358
HOXC10	-1.25228	-1.37301	0.120726	0.851196	0.395526	0.821654	-0.727396	70.5337	1.36479	0.158915
CXCL14	1.24906	1.43381	-0.184745	-0.622609	0.534145	0.879738	0.572916	70.5337	1.36447	0.158915
C14orf39	-0.191627	0.0505462	-0.242174	-2.11414	0.0355566	0.446539	1.75043	28.8986	1.36407	0.158915
PLS1	0.17451	0.43586	-0.26135	-1.93367	0.0543535	0.498756	1.64147	31.9696	1.36375	0.158915
SLC25A41	-1.26609	-1.541	0.274908	2.10979	0.035933	0.44833	-1.78162	40.4529	1.36351	0.158915
AFAP1L2	1.10579	1.37842	-0.272638	-1.81754	0.0704075	0.533298	1.56475	35.2122	1.36304	0.158915
CTNNA2	1.31759	1.55012	-0.232534	-1.21746	0.224649	0.717252	1.07814	54.0298	1.36264	0.158915
HOXB9	-3.57841	-3.45773	-0.120676	-0.581822	0.561244	0.891014	0.519566	72.7422	1.36169	0.158915
KLF1	-2.04549	-2.31722	0.271733	3.3329	0.000998195	0.18896	-2.59187	19.9094	1.36169	0.158915
ZNF620	-0.111259	0.12938	-0.240638	-2.93889	0.00362181	0.268607	2.28751	15.3929	1.36089	0.159266
DNAH10	1.12791	0.897536	0.230377	1.43913	0.151443	0.655311	-1.24914	59.4449	1.36057	0.159266
HOXB13	-2.41656	-2.53222	0.115661	0.894729	0.371847	0.807913	-0.754683	69.3926	1.36049	0.159266
SOX4	-0.0969046	0.184981	-0.281886	-2.53545	0.0118795	0.355667	2.08906	19.9094	1.3601	0.159266
LOC728635	-0.648959	-0.398831	-0.250128	-2.79457	0.00562566	0.302766	2.21456	17.9697	1.35835	0.161041
ALOX12	-0.196909	-0.44925	0.252341	2.14726	0.0327955	0.438693	-1.78512	40.4529	1.35755	0.161806
PTPRF	0.957975	1.22693	-0.268953	-2.94884	0.00351132	0.268607	2.34535	15.3929	1.35707	0.161806
IL7	-0.0324925	-0.169481	0.136988	0.74199	0.458834	0.852134	-0.654704	71.7022	1.35707	0.161806
TNFRSF19	-1.42102	-1.14265	-0.278369	-1.84653	0.066072	0.523812	1.59073	31.9696	1.35668	0.161806
SLAMF7	1.19213	1.36193	-0.1698	-0.870878	0.384709	0.816606	0.772876	62.7943	1.35636	0.161806
2014-03-03	-1.13851	-1.40886	0.270352	2.94257	0.00358057	0.268607	-2.34365	26.5852	1.3558	0.161806
KIAA1909	1.1593	1.3871	-0.227796	-1.68782	0.0927705	0.573625	1.43248	37.6189	1.35549	0.161806
GBP5	4.49781	4.76309	-0.265276	-1.47786	0.140782	0.642724	1.3	44.733	1.35493	0.161806
XKR3	-1.90894	-2.17748	0.268535	2.61025	0.00962852	0.345284	-2.12249	36.3141	1.35485	0.161806
LHX2	-3.49614	-3.38309	-0.113042	-0.617923	0.537224	0.880561	0.544689	71.7022	1.35469	0.161806
MDK	0.992274	1.24068	-0.248407	-1.94633	0.0528056	0.494709	1.63861	31.9696	1.35469	0.161806
DACH2	-0.314766	-0.443313	0.128547	0.574312	0.566305	0.892406	-0.51657	74.8472	1.35461	0.161806
NLRP11	-2.43774	-2.70619	0.268451	2.24723	0.0255532	0.417596	-1.87304	37.6189	1.35421	0.161806
PLCL2	-0.747509	-0.485483	-0.262026	-2.03695	0.0427754	0.472413	1.71688	28.8986	1.35366	0.161806
CD38	-1.49685	-1.28881	-0.208039	-1.03534	0.301574	0.76884	0.921655	58.1677	1.3531	0.161806
PRKX	1.25847	1.52359	-0.265121	-1.98701	0.0480818	0.483099	1.68367	31.9696	1.35199	0.161806
P2RY2	1.65171	1.91076	-0.25905	-1.99798	0.0468706	0.480134	1.68598	28.8986	1.35143	0.161806
S100A8	1.4459	1.19428	0.251612	1.02166	0.307989	0.771973	-0.926676	65.5683	1.35119	0.161806
SCN9A	-0.752693	-0.508989	-0.243704	-1.58223	0.114941	0.610266	1.36678	42.1778	1.35095	0.161806
SCUBE2	-1.78939	-1.50631	-0.283084	-1.95172	0.0521586	0.492919	1.67288	31.9696	1.35095	0.161806
RNF128	-3.0792	-3.33599	0.256785	1.81917	0.0701564	0.533298	-1.55358	49.2172	1.35032	0.161806
FGFR1	-0.299769	-0.0480681	-0.251701	-2.07425	0.0391443	0.458124	1.73306	28.8986	1.34968	0.161806
CEACAM1	-0.820063	-0.609783	-0.210281	-1.54293	0.124191	0.621982	1.31131	44.733	1.34944	0.161806
ASCL3	0.435373	0.189559	0.245814	2.41541	0.0164809	0.38097	-1.96032	37.6189	1.34905	0.161806
MATK	-2.19446	-2.4786	0.284141	3.22729	0.00142761	0.207899	-2.54922	23.9454	1.34897	0.161806
TMEM35	1.05115	1.33805	-0.286899	-2.04355	0.042113	0.470042	1.74391	28.8986	1.34865	0.161806
C5orf26	-0.0203647	-0.305727	0.285362	2.33231	0.0205294	0.400859	-1.95114	37.6189	1.34793	0.162011
CD320	-0.516575	-0.778399	0.261824	2.61774	0.0094258	0.345284	-2.11797	36.3141	1.34738	0.162011
ITM2C	-0.576388	-0.315042	-0.261346	-1.78468	0.0756022	0.539504	1.53164	35.2122	1.34722	0.162011
C2orf39	2.57796	2.83249	-0.254529	-1.09179	0.276042	0.750522	0.985617	56.065	1.34706	0.162011
FOXN4	-0.0546602	-0.123536	0.0688755	0.245938	0.805944	0.961358	-0.225357	81.2757	1.3469	0.162011
FZD3	1.28721	1.55909	-0.271872	-2.09902	0.036882	0.450787	1.77098	28.8986	1.34682	0.162011
DMRT2	-1.51342	-1.35342	-0.160001	-0.904811	0.366492	0.803497	0.794584	62.7943	1.34658	0.162011
TMEM56	-0.932807	-0.654966	-0.277841	-1.95018	0.0523429	0.492979	1.66755	31.9696	1.34587	0.162011
FNDC1	4.12541	4.32851	-0.203098	-1.03698	0.300808	0.76884	0.920717	58.1677	1.34523	0.162011
IL17RB	-1.58516	-1.32799	-0.257164	-2.31794	0.0213114	0.40167	1.90918	23.9454	1.34515	0.162011
JRKL	0.689556	0.952004	-0.262448	-2.62357	0.00927066	0.344057	2.12275	17.9697	1.34412	0.162011
TSPY2	-2.74667	-2.95498	0.208313	1.49438	0.136418	0.639534	-1.27402	58.1677	1.34388	0.162187
ZNF572	1.4851	1.68581	-0.200712	-1.83087	0.0683857	0.529452	1.50501	35.2122	1.34372	0.162187
ABCC4	0.250732	0.512708	-0.261975	-2.04424	0.042044	0.470042	1.72207	28.8986	1.34316	0.162187
PFN2	0.0734878	0.322823	-0.249335	-1.80578	0.0722308	0.534929	1.53749	35.2122	1.34308	0.162187
VGLL1	2.89516	2.98915	-0.0939872	-0.566412	0.571654	0.893911	0.493769	73.8345	1.34308	0.162187
PRKCA	-1.29606	-1.04244	-0.253615	-2.56957	0.0108002	0.349942	2.07403	19.9094	1.34285	0.163284
C13orf29	0.322358	0.053098	0.26926	2.53433	0.0119163	0.356168	-2.07228	36.3141	1.34237	0.163284
NHEDC2	-1.44365	-1.69676	0.253116	3.0274	0.00274142	0.255684	-2.36659	26.5852	1.34189	0.163284
SLC39A6	-2.82483	-2.56497	-0.259861	-2.42389	0.0161108	0.379984	1.98502	21.6249	1.34149	0.163284
POU5F1	-3.69814	-3.95249	0.254349	2.58236	0.0104188	0.346745	-2.08357	36.3141	1.3411	0.163284
MGC45800	-1.00013	-1.25622	0.256094	2.45674	0.0147441	0.370453	-2.00226	36.3141	1.34022	0.163321
CCL24	0.755704	0.486661	0.269043	3.98382	9.05e-05	0.153247	-2.97029	9.66275	1.34014	0.163321
AHSG	-5.94111	-6.21255	0.271437	3.34981	0.000941821	0.18896	-2.60166	19.9094	1.34006	0.163321
SCLT1	0.321086	0.0574363	0.26365	2.29084	0.022858	0.405467	-1.89817	37.6189	1.33911	0.163321
SCRIB	0.249385	0.500066	-0.250681	-2.61078	0.0096142	0.345284	2.0967	19.9094	1.33895	0.163321
PLCE1	0.541066	0.780815	-0.239749	-1.4759	0.141309	0.643184	1.28334	44.733	1.33879	0.163321
CHRNA5	-1.80444	-1.55676	-0.247675	-1.43642	0.152212	0.655447	1.25782	46.0228	1.33824	0.163321
GALNTL4	1.14691	1.36498	-0.218076	-1.70357	0.089783	0.568339	1.43486	37.6189	1.33784	0.163321
C10orf107	0.17627	-0.0774176	0.253687	1.40053	0.162673	0.667456	-1.2332	59.4449	1.33784	0.163321
FAM19A4	-2.45467	-2.68339	0.228722	1.30795	0.192168	0.698771	-1.14716	61.7132	1.33784	0.163321
BACE1	0.620198	0.882945	-0.262747	-2.43603	0.0155931	0.375993	1.99701	21.6249	1.33744	0.163321
MYH1	0.600175	0.360587	0.239588	2.16945	0.0310507	0.435325	-1.78552	40.4529	1.33744	0.163321
SOAT2	-3.06174	-3.31953	0.257792	2.74038	0.00660761	0.319516	-2.1924	35.2122	1.33688	0.163636
S100P	-3.77033	-3.86952	0.0991832	0.67376	0.501125	0.867522	-0.578631	73.8345	1.33665	0.163636
MYT1	0.470745	0.249163	0.221582	1.15168	0.250621	0.734439	-1.02067	64.3247	1.33609	0.163636
BCL3	1.01932	1.27694	-0.25762	-1.9824	0.0485979	0.483796	1.6734	31.9696	1.33514	0.163636
ABHD7	2.17892	2.43585	-0.256923	-1.48037	0.140113	0.642131	1.29727	44.733	1.33474	0.164396
KIAA1274	0.813385	1.06368	-0.250299	-2.06303	0.0402079	0.463301	1.72364	28.8986	1.33394	0.165005
NCAM2	-3.01766	-3.16151	0.143858	1.0162	0.31058	0.772827	-0.868178	66.9695	1.33331	0.165005
WNT2B	1.28138	1.04794	0.233439	1.05818	0.291057	0.76114	-0.950522	65.5683	1.33275	0.166365
STOX2	0.606909	0.868262	-0.261353	-2.14175	0.0332416	0.438693	1.791	26.5852	1.33243	0.166365
SVEP1	0.190616	-0.0690037	0.25962	2.19123	0.0294167	0.4313	-1.82402	39.2807	1.33219	0.166365
CP	1.91488	2.15738	-0.242497	-1.20171	0.230684	0.722183	1.07021	54.0298	1.33172	0.166517
CDKN2A	1.26898	1.21056	0.0584167	0.243712	0.807666	0.96149	-0.220545	81.7593	1.33116	0.166517
SULT2B1	-0.788676	-0.998693	0.210016	1.95351	0.0519447	0.492854	-1.60057	47.7472	1.33116	0.166517
PLP2	-0.486013	-0.608093	0.122079	1.16457	0.245375	0.732446	-0.95005	65.5683	1.331	0.166517
POU5F1P4	-3.80118	-4.04492	0.243745	2.17206	0.0308511	0.435325	-1.79239	39.2807	1.33005	0.166517
DGCR2	-0.0121412	0.246588	-0.258729	-3.52216	0.000514067	0.180434	2.67778	8.91504	1.32973	0.166517
TNIP3	1.20403	1.2753	-0.071269	-0.431537	0.666473	0.921646	0.37598	77.6279	1.32965	0.166517
ZNF319	0.0483335	0.307769	-0.259435	-3.32641	0.00102065	0.18896	2.56257	12.1028	1.32965	0.166517
ISLR	3.53717	3.79483	-0.257664	-2.1801	0.0302422	0.435325	1.81405	26.5852	1.32965	0.166517
NDRG1	-0.289869	-0.0249075	-0.264962	-2.06396	0.0401189	0.463155	1.73913	28.8986	1.32933	0.166517
PFDN4	-0.973129	-1.23546	0.262331	2.98582	0.00312709	0.264474	-2.35751	26.5852	1.32862	0.166517
PRSS8	1.68965	1.9433	-0.253652	-2.66139	0.00831823	0.335502	2.13441	17.9697	1.32758	0.166964
LOC116349	-0.0625982	0.178315	-0.240913	-2.17218	0.0308419	0.435325	1.78903	28.8986	1.32758	0.166964
C21orf81	-2.6379	-2.88989	0.25199	1.40719	0.160692	0.664445	-1.2375	59.4449	1.32742	0.166964
LOC388272	-1.411	-1.14203	-0.268969	-2.82882	0.00507523	0.290535	2.26768	17.9697	1.32647	0.167851
APOA5	-2.30772	-2.56349	0.255772	2.68753	0.00771237	0.32608	-2.15479	35.2122	1.32607	0.167851
EZH2	-1.09282	-0.931987	-0.160837	-1.76314	0.079175	0.549376	1.40235	40.4529	1.32591	0.167851
TNFRSF21	0.296535	0.547241	-0.250705	-2.25586	0.024999	0.416739	1.85858	26.5852	1.32552	0.167851
USP1	-0.753668	-0.494473	-0.259195	-2.66655	0.0081953	0.332554	2.14633	17.9697	1.32536	0.167851
RET	-0.983619	-0.823791	-0.159828	-0.955834	0.340138	0.790195	0.834003	60.7898	1.32512	0.167851
LIPH	0.752717	0.958262	-0.205545	-1.40763	0.160561	0.664445	1.2076	47.7472	1.32472	0.169326
ROBO3	0.358337	0.100718	0.257619	2.65649	0.00843631	0.337352	-2.13732	35.2122	1.3244	0.169326
CLIC6	1.2463	1.42601	-0.17971	-0.843788	0.399645	0.8238	0.755435	64.3247	1.32361	0.172261
HOXA10	-1.53821	-1.72441	0.186202	1.00111	0.317803	0.776377	-0.884047	66.9695	1.32361	0.172261
KLRG2	0.207695	-0.0251747	0.232869	1.24271	0.215212	0.712298	-1.09828	62.7943	1.32353	0.172261
SPINK1	-0.14157	-0.359939	0.218368	0.94896	0.343615	0.791045	-0.855687	68.1222	1.32345	0.172261
VCX2	-2.08809	-2.19067	0.102574	0.415371	0.678249	0.923413	-0.376838	77.6279	1.32281	0.172624
KHDRBS2	-0.429125	-0.286747	-0.142379	-0.660818	0.509376	0.87041	0.592275	70.5337	1.32273	0.172624
RASGEF1A	1.97389	1.8938	0.080093	0.438264	0.661598	0.921333	-0.386279	77.6279	1.32258	0.172624
ORM2	-4.34309	-4.60378	0.260687	2.23774	0.0261754	0.417821	-1.85777	37.6189	1.32186	0.172624
C9orf128	0.527839	0.792217	-0.264378	-2.52485	0.0122339	0.357273	2.05936	19.9094	1.32178	0.172624
CYTL1	-2.24568	-2.29363	0.0479413	0.250459	0.802451	0.960289	-0.221848	81.7593	1.32114	0.172624
ZNF75A	-0.0618665	0.21488	-0.276746	-3.08501	0.00227904	0.246053	2.44579	14.0302	1.32051	0.172624
ABCC3	-1.3433	-1.22007	-0.123224	-0.775966	0.438549	0.844833	0.672862	66.9695	1.32043	0.172624
CHST3	-0.898604	-0.721997	-0.176607	-1.28412	0.200365	0.704612	1.09273	52.7451	1.32019	0.172624
MAGIX	2.36028	2.60601	-0.245724	-1.96652	0.0504142	0.48927	1.65039	31.9696	1.31979	0.172624
EDN2	2.79001	2.58874	0.20127	0.913785	0.361765	0.799069	-0.820696	68.1222	1.31948	0.172624
NXF3	-1.18355	-1.0456	-0.137947	-0.943759	0.346261	0.792337	0.809751	61.7132	1.31932	0.172624
KLB	-2.76242	-2.99302	0.230604	1.86755	0.0630684	0.517266	-1.56452	49.2172	1.31932	0.172624
TFAP2B	-2.8743	-3.12234	0.248045	1.89974	0.0586912	0.509616	-1.60472	47.7472	1.31932	0.172624
DFFA	-0.0266297	-0.284778	0.258149	3.4474	0.000670407	0.18577	-2.63222	17.9697	1.31916	0.172624
PODXL	-0.692526	-0.425489	-0.267038	-1.8057	0.0722433	0.534929	1.55169	35.2122	1.319	0.173913
PEG3	-2.5873	-2.57273	-0.0145712	-0.082329	0.934455	0.985968	0.0723065	83.9557	1.31876	0.173913
EDIL3	0.773086	0.807354	-0.0342673	-0.165612	0.868604	0.972614	0.147857	82.4941	1.31876	0.173913
LYPLAL1	-1.38706	-1.5889	0.201837	0.924082	0.356391	0.796871	-0.829295	68.1222	1.31781	0.177951
WISP3	4.39752	4.24334	0.154174	0.594807	0.552545	0.888039	-0.541774	74.8472	1.31725	0.177951
FLG	1.11351	0.91656	0.196951	0.905667	0.366039	0.803191	-0.812436	68.1222	1.31693	0.178664
C12orf24	-1.45906	-1.70073	0.241666	2.30391	0.0221005	0.403156	-1.87973	37.6189	1.3159	0.180087
RPL34	0.313289	0.0472872	0.266002	2.94077	0.00360068	0.268607	-2.33519	26.5852	1.31558	0.180087
SSX7	-1.25555	-1.45295	0.197406	1.27772	0.20261	0.705463	-1.10416	62.7943	1.31494	0.180879
RAB36	0.962682	1.22177	-0.25909	-1.94045	0.0535207	0.496055	1.64438	31.9696	1.31471	0.180879
COL10A1	3.60449	3.7946	-0.190103	-0.759671	0.448212	0.848444	0.68996	66.9695	1.31399	0.180879
LIX1	1.86637	1.65312	0.213252	0.783743	0.43398	0.842721	-0.71659	70.5337	1.31272	0.180879
BMP7	-0.443854	-0.21549	-0.228365	-1.01674	0.310322	0.772726	0.914803	58.1677	1.31224	0.180879
RTDR1	1.28702	1.55021	-0.263186	-1.81006	0.0715621	0.533966	1.55197	35.2122	1.31208	0.180879
FXYD1	0.875377	0.661017	0.21436	1.43818	0.151712	0.655447	-1.23713	59.4449	1.31137	0.184007
SENP6	0.38443	0.626356	-0.241926	-2.18266	0.0300504	0.435325	1.79748	26.5852	1.31121	0.184007
POU5F1P3	-3.9041	-4.1597	0.255608	2.56087	0.0110667	0.352035	-2.07119	36.3141	1.31081	0.184075
ST6GALNAC3	-1.33138	-1.57572	0.244334	2.04365	0.0421023	0.470042	-1.70358	44.733	1.31073	0.184075
DAZ1	0.100165	-0.110055	0.21022	2.98545	0.00313079	0.264474	-2.2479	31.9696	1.31057	0.184075
TBX2	-0.842918	-0.686625	-0.156293	-0.754146	0.451516	0.849301	0.673399	66.9695	1.31018	0.184075
TERT	-0.872194	-1.03672	0.164523	1.49538	0.136155	0.639534	-1.22997	59.4449	1.3101	0.184075
ASAM	-3.33798	-3.55377	0.215793	1.71656	0.0873757	0.563341	-1.44192	54.0298	1.30946	0.185312
SFRP1	-2.64584	-2.85007	0.204227	0.973977	0.331069	0.782372	-0.870684	66.9695	1.30946	0.185312
MYOM2	-1.01373	-0.853376	-0.160349	-0.782557	0.434675	0.842721	0.697988	66.9695	1.30922	0.185312
FLNC	-1.95243	-2.22734	0.274915	1.89937	0.0587389	0.509616	-1.62755	47.7472	1.30898	0.186125
ADAMTS5	0.971236	1.21437	-0.243135	-1.269	0.205696	0.705618	1.12415	52.7451	1.30874	0.186125
PRODH2	-2.89351	-3.14134	0.247834	2.97517	0.00323359	0.264474	-2.324	26.5852	1.30859	0.186125
ADCYAP1	-0.0880008	0.136377	-0.224378	-1.52434	0.128767	0.631077	1.3091	44.733	1.30716	0.186125
MUM1L1	1.32949	1.36393	-0.0344407	-0.148206	0.882308	0.975441	0.133755	83.0495	1.30707	0.186125
HTR2A	-0.328302	-0.570246	0.241944	2.7189	0.00703821	0.319844	-2.15215	35.2122	1.3066	0.186125
CCL20	-1.91422	-1.86963	-0.0445927	-0.180573	0.856858	0.970279	0.163822	82.4941	1.30628	0.186125
HPD	-2.80332	-3.01517	0.211845	1.82397	0.0694263	0.532742	-1.51353	50.9326	1.30628	0.186125
GNG12	-0.195418	-0.410392	0.214974	1.85939	0.0642205	0.519038	-1.5418	49.2172	1.30485	0.186125
CD34	2.51011	2.78137	-0.271259	-2.95176	0.00347948	0.268607	2.35107	15.3929	1.30485	0.186125
FAM7A1	-0.86197	-0.880971	0.0190011	0.15357	0.87808	0.974605	-0.128691	83.3347	1.30421	0.186125
HOXB5	0.761268	0.780793	-0.0195253	-0.105338	0.916197	0.983434	0.0929864	83.6895	1.30318	0.188504
AQP5	3.41754	3.67735	-0.259811	-2.47127	0.014173	0.369012	2.01707	21.6249	1.30294	0.188552
MC4R	0.457116	0.635533	-0.178417	-1.17576	0.240878	0.729929	1.01374	56.065	1.30246	0.188552
TMEM45B	-1.19077	-0.971139	-0.219629	-1.2901	0.198283	0.704503	1.12803	50.9326	1.30246	0.188552
PCDHA5	0.587937	0.806959	-0.219022	-2.15646	0.0320618	0.438671	1.74953	28.8986	1.30215	0.188552
AMBP	-4.89026	-5.08962	0.199366	1.96411	0.0506949	0.49019	-1.59331	47.7472	1.30207	0.188552
TFB1M	-1.66725	-1.93236	0.265111	3.64779	0.000325751	0.159298	-2.7666	12.8755	1.30159	0.188917
ENPP6	0.849007	1.04324	-0.194228	-1.20423	0.229712	0.721199	1.04621	54.0298	1.30103	0.188917
CHI3L2	-2.1217	-2.36626	0.244551	1.77536	0.0771317	0.544384	-1.51108	50.9326	1.30103	0.188917
WBP2NL	0.232945	0.167584	0.0653606	0.672789	0.501742	0.867531	-0.541478	74.8472	1.30072	0.18928
CCDC37	1.14152	1.3128	-0.171285	-0.674792	0.500471	0.867522	0.613588	69.3926	1.3004	0.18928
PCLKC	-0.600841	-0.868334	0.267493	3.1299	0.00196986	0.237248	-2.45766	25.2122	1.30016	0.18928
LCP1	-1.41262	-1.16933	-0.243291	-1.85828	0.064379	0.519038	1.57031	35.2122	1.29968	0.189799
APOC3	-3.8646	-4.10642	0.241829	2.72165	0.00698172	0.319516	-2.1537	35.2122	1.2996	0.189799
ALDH4A1	-0.776231	-1.02851	0.252278	3.08589	0.00227256	0.246053	-2.40114	26.5852	1.29897	0.190713
ODZ2	-2.54717	-2.41308	-0.134083	-0.746389	0.456178	0.850738	0.656615	68.1222	1.29849	0.190713
TTC29	1.17978	0.976295	0.203484	0.77883	0.436863	0.844279	-0.709841	70.5337	1.29849	0.190713
AKR1D1	-1.88734	-1.68215	-0.205191	-2.13399	0.0338789	0.442001	1.71424	28.8986	1.29809	0.190713
TMTC2	1.49394	1.73684	-0.242906	-1.95546	0.0517126	0.492624	1.63965	31.9696	1.29762	0.190713
HIST1H2AM	-0.0707162	0.165548	-0.236264	-1.70914	0.0887441	0.566763	1.45543	37.6189	1.29754	0.190713
WDFY1	-0.0321838	0.235644	-0.267828	-3.33775	0.00098173	0.18896	2.58696	12.1028	1.29746	0.190713
REG1A	2.61804	2.5447	0.0733374	0.287956	0.773634	0.953637	-0.26191	80.8426	1.29706	0.190713
ROPN1L	1.55228	1.62786	-0.0755736	-0.30212	0.762828	0.95097	0.274387	80.2143	1.29706	0.190713
ZCCHC13	0.342249	0.113131	0.229118	1.6916	0.0920462	0.573175	-1.43641	54.0298	1.29706	0.190713
FAM107A	3.33231	3.50718	-0.174871	-0.981857	0.327179	0.781993	0.862934	60.7898	1.29642	0.191225
USP53	0.979935	0.982502	-0.00256693	-0.0157073	0.987481	0.997007	0.0136679	85.1457	1.29611	0.191225
RASIP1	-0.751012	-0.954236	0.203223	1.70145	0.0901808	0.568339	-1.4181	54.0298	1.29579	0.191577
SELV	-0.292796	-0.126631	-0.166165	-0.768755	0.44281	0.845488	0.689224	66.9695	1.29531	0.191577
L3MBTL	0.0921528	-0.149518	0.241671	2.23442	0.0263955	0.418173	-1.83259	39.2807	1.29523	0.191577
RSAD1	-0.212396	-0.475547	0.263151	3.37972	0.000849324	0.18896	-2.6027	19.9094	1.29491	0.192276
DYNLRB2	1.59794	1.41401	0.183929	0.757653	0.449417	0.848444	-0.686377	70.5337	1.29491	0.192276
DLX1	-2.59185	-2.83347	0.241619	2.83531	0.00497671	0.289722	-2.22505	35.2122	1.29444	0.192276
DMN	-1.31021	-1.14858	-0.161628	-1.69236	0.0919008	0.572821	1.35778	42.1778	1.29436	0.192276
TMEM88	0.27525	0.0316388	0.243612	2.84645	0.00481141	0.28826	-2.23573	35.2122	1.29428	0.192276
MYO10	-0.836131	-0.650461	-0.185671	-1.79974	0.0731837	0.535371	1.46415	36.3141	1.2942	0.192276
CENTG2	0.302784	0.558963	-0.256179	-2.79565	0.00560737	0.302696	2.22551	17.9697	1.2938	0.192781
ETV4	-0.949429	-0.709087	-0.240342	-1.76902	0.0781866	0.547332	1.50279	35.2122	1.29316	0.192781
FCER1A	2.58621	2.67801	-0.0918074	-0.442865	0.65827	0.920059	0.395458	77.6279	1.29285	0.192829
LIMS2	0.998176	1.2301	-0.231922	-1.90758	0.0576638	0.508631	1.59428	31.9696	1.29253	0.192829
TAC3	-2.51226	-2.72823	0.215969	1.44259	0.150465	0.653402	-1.24164	59.4449	1.29213	0.192829
KCNJ2	3.10897	3.34383	-0.234857	-1.90047	0.0585938	0.509616	1.5923	31.9696	1.29205	0.192829
RELN	-1.6709	-1.55318	-0.117726	-0.981492	0.327359	0.781993	0.818579	61.7132	1.29173	0.192829
SYDE1	-0.868344	-1.14217	0.273824	3.60232	0.00038479	0.159298	-2.75963	12.8755	1.29157	0.192829
BMP6	-1.98487	-1.78981	-0.195066	-1.23104	0.219538	0.714407	1.06718	54.0298	1.29142	0.192829
UGT8	1.2635	1.51049	-0.246993	-1.68883	0.092578	0.573625	1.44913	37.6189	1.29134	0.192829
FSTL3	-1.12121	-1.35757	0.236355	2.44309	0.015299	0.375153	-1.96475	37.6189	1.29102	0.192829
C6orf15	1.42374	1.66085	-0.237113	-1.11918	0.264206	0.742549	1.00148	56.065	1.2907	0.192829
FAM132A	0.704729	0.84525	-0.140521	-0.900411	0.368822	0.805733	0.77909	62.7943	1.29014	0.192829
CTAGE4	0.546629	0.795639	-0.249009	-2.0229	0.044215	0.476391	1.69386	28.8986	1.28998	0.192829
ZNF24	-0.0694061	0.18405	-0.253456	-3.30649	0.00109256	0.18896	2.53767	12.1028	1.28975	0.192829
KIAA1305	2.10886	2.37919	-0.270331	-3.09488	0.00220747	0.246053	2.44079	15.3929	1.28927	0.192829
OR3A2	0.0558471	-0.175381	0.231228	2.269	0.0241754	0.412906	-1.84193	39.2807	1.28927	0.192829
TCEAL3	-0.0369453	0.183214	-0.220159	-2.46852	0.0142798	0.369012	1.95482	23.9454	1.28919	0.192829
ZNF454	1.40405	1.6263	-0.222242	-1.72564	0.0857258	0.560205	1.45474	37.6189	1.28903	0.192829
ESPNL	0.835457	0.993036	-0.157579	-0.7094	0.478779	0.860816	0.63763	68.1222	1.28887	0.192829
LMO3	1.43129	1.4679	-0.0366074	-0.117034	0.906933	0.980227	0.108087	83.3347	1.28887	0.192829
KLK11	0.998009	1.01057	-0.0125599	-0.0531132	0.957687	0.99018	0.048008	84.4285	1.28831	0.192829
CD69	-2.20985	-2.26073	0.050878	0.246437	0.805559	0.961358	-0.219968	81.7593	1.28808	0.192829
KIAA1324L	-0.816641	-0.629566	-0.187075	-0.850219	0.396068	0.821917	0.763532	62.7943	1.28688	0.192829
THRSP	2.64222	2.40188	0.240335	1.259	0.209279	0.707184	-1.11486	61.7132	1.2868	0.192829
RAB32	0.437139	0.198791	0.238349	2.24894	0.0254428	0.417596	-1.83814	39.2807	1.28673	0.192829
SH3GL3	-0.786331	-0.585189	-0.201142	-1.24201	0.21547	0.712298	1.07957	54.0298	1.28609	0.192829
SV2B	-0.698032	-0.939899	0.241867	1.58258	0.11486	0.610266	-1.36573	56.065	1.28601	0.192829
ADAM21	0.692329	0.485831	0.206498	1.70656	0.0892239	0.56815	-1.42523	54.0298	1.28553	0.192829
RALB	0.159364	0.39869	-0.239325	-2.55227	0.0113357	0.353785	2.04067	21.6249	1.28498	0.192829
IGF2BP3	-2.02956	-2.13335	0.103793	0.488337	0.625766	0.911543	-0.437117	76.6772	1.28434	0.192829
CYP3A5	-0.882758	-0.833068	-0.0496902	-0.179206	0.85793	0.970378	0.164087	82.4941	1.28378	0.192829
ID4	3.74666	3.91293	-0.166269	-0.863057	0.388985	0.818135	0.764982	62.7943	1.28355	0.192829
MMP12	0.621611	0.745595	-0.123984	-0.437954	0.661822	0.921333	0.401628	77.6279	1.28339	0.192829
NRG4	-0.522353	-0.269358	-0.252995	-1.63298	0.103812	0.590832	1.41166	40.4529	1.28339	0.192829
CRIP1	2.62821	2.39275	0.235457	1.56511	0.118902	0.615842	-1.34793	56.065	1.28315	0.192829
RELL1	-0.391861	-0.177498	-0.214363	-1.87959	0.0613997	0.513711	1.55513	35.2122	1.28291	0.192829
TNFSF11	0.569933	0.316238	0.253695	1.48781	0.138142	0.641515	-1.30114	58.1677	1.28235	0.192829
SMCR7	0.924263	0.660333	0.26393	4.15876	4.49e-05	0.1332	-3.05409	9.66275	1.28156	0.193498
SPAG4	-0.286162	-0.469738	0.183576	1.26298	0.207848	0.707184	-1.08284	62.7943	1.281	0.193498
MMP3	-4.86417	-5.02852	0.164347	0.823902	0.41083	0.831556	-0.732893	70.5337	1.28092	0.193498
PCDHGA3	-0.290161	-0.0598885	-0.230272	-1.87224	0.0624144	0.51618	1.56751	35.2122	1.28053	0.193498
CMYA5	0.495189	0.235539	0.25965	2.22456	0.0270606	0.419911	-1.84739	39.2807	1.28052	0.193498
KAZALD1	-0.31577	-0.149391	-0.166379	-0.87028	0.385035	0.816606	0.770764	62.7943	1.27973	0.193498
C13orf18	-0.0985637	0.010565	-0.109129	-1.05399	0.292969	0.762711	0.857997	60.7898	1.27965	0.193498
DEGS1	-0.357802	-0.568665	0.210863	2.1078	0.0361069	0.448464	-1.70545	44.733	1.27965	0.193498
CDR1	1.5863	1.33861	0.247691	1.51012	0.132356	0.636788	-1.31462	58.1677	1.27965	0.193498
FREM1	-0.694044	-0.596496	-0.0975479	-0.452683	0.651194	0.918842	0.405734	77.6279	1.27925	0.193498
SLC13A3	-1.26502	-1.05161	-0.213406	-1.70542	0.0894365	0.568339	1.43157	37.6189	1.27917	0.193498
HES6	-1.1847	-0.941647	-0.243056	-1.86153	0.0639172	0.517626	1.57244	35.2122	1.27838	0.193498
NR0B2	-2.82877	-3.09165	0.262873	2.26289	0.024555	0.415001	-1.87781	37.6189	1.27806	0.193498
GDF9	0.682664	0.917062	-0.234398	-2.2418	0.0259073	0.417821	1.82804	26.5852	1.27782	0.193498
SGEF	-0.579187	-0.335328	-0.243859	-2.03733	0.0427365	0.472413	1.69861	28.8986	1.27758	0.193498
KIAA1576	-3.73765	-3.98709	0.249442	1.7921	0.0744031	0.53727	-1.52752	50.9326	1.27742	0.193498
TCEAL2	2.00299	2.25424	-0.251242	-1.23672	0.217424	0.713246	1.10213	52.7451	1.27711	0.193498
SYK	2.50577	2.76281	-0.257048	-2.40357	0.0170108	0.384306	1.96756	21.6249	1.27695	0.193498
SERPINF2	-1.96555	-2.20513	0.239583	2.97806	0.00320434	0.264474	-2.30944	26.5852	1.27671	0.193498
FLJ32658	-0.436534	-0.621602	0.185068	1.20078	0.231045	0.722504	-1.03735	64.3247	1.27647	0.193498
GPRC5A	-1.29067	-1.13503	-0.155637	-1.02085	0.308374	0.771983	0.880698	59.4449	1.27639	0.193498
SPINT2	2.32535	2.54569	-0.220337	-2.31574	0.0214334	0.401878	1.85662	26.5852	1.27631	0.193498
KIAA1549	-0.45035	-0.204991	-0.245358	-1.80752	0.0719589	0.534386	1.53531	35.2122	1.27576	0.193498
ANKRD30A	-0.156412	-0.380655	0.224244	2.27357	0.0238939	0.408977	-1.83488	39.2807	1.27528	0.193498
C3orf14	-1.33804	-1.56001	0.22197	1.36515	0.17351	0.677533	-1.18718	60.7898	1.27496	0.193498
PIP	1.34392	1.59486	-0.250939	-1.1615	0.246614	0.733666	1.0413	54.0298	1.27472	0.193498
S100A9	2.25986	2.02179	0.238071	1.03425	0.302083	0.768876	-0.932618	65.5683	1.27448	0.193498
C1orf116	2.09728	2.12006	-0.0227802	-0.12631	0.899595	0.978948	0.111166	83.3347	1.27321	0.193498
PTGER3	1.00155	0.750391	0.251155	1.86642	0.0632277	0.51743	-1.58339	49.2172	1.27297	0.193498
C6orf97	-0.34608	-0.123463	-0.222617	-1.3845	0.167518	0.670505	1.20237	47.7472	1.27289	0.193498
XKR6	0.542919	0.305789	0.237131	1.26172	0.208298	0.707184	-1.11543	61.7132	1.27281	0.193498
KDELC2	-0.876094	-0.633046	-0.243047	-2.41592	0.0164585	0.38097	1.95672	23.9454	1.27273	0.193498
SVIP	-0.241344	-0.139478	-0.101866	-0.784747	0.433391	0.842499	0.662317	68.1222	1.27273	0.193498
EID2	-0.134308	0.115086	-0.249394	-2.32343	0.0210095	0.400859	1.90315	25.2122	1.27258	0.193498
FLJ39660	-1.12102	-1.34366	0.222636	1.70659	0.0892179	0.56815	-1.44139	54.0298	1.27154	0.193498
KCNH3	0.828713	1.03476	-0.206052	-1.65307	0.0996508	0.583365	1.38682	40.4529	1.27146	0.193498
HS3ST2	0.522154	0.549315	-0.027161	-0.155255	0.876753	0.97442	0.136176	83.0495	1.2713	0.193498
HHAT	0.600851	0.836755	-0.235904	-1.70853	0.0888569	0.56694	1.45468	37.6189	1.27075	0.193673
AFAP1L1	-0.188697	0.0155716	-0.204269	-1.97835	0.0490558	0.483796	1.60969	31.9696	1.27067	0.193673
ATP12A	0.510116	0.700207	-0.190092	-1.26971	0.205442	0.705594	1.09284	52.7451	1.27067	0.193673
WNT2	2.47731	2.71411	-0.236803	-1.11993	0.263884	0.742549	1.00197	56.065	1.27035	0.193673
IGKV1-5	2.22926	2.45617	-0.226901	-0.843203	0.399972	0.823996	0.770296	62.7943	1.26987	0.194167
ACSM2B	-2.26915	-2.51768	0.248524	1.9848	0.0483285	0.483796	-1.66625	46.0228	1.26979	0.194167
SLCO6A1	0.646858	0.56794	0.0789184	0.421136	0.674041	0.922862	-0.37219	77.6279	1.26971	0.194167
RP11-217H1.1	0.39682	0.633342	-0.236522	-2.33746	0.0202552	0.400859	1.89512	25.2122	1.26963	0.194167
NUDT11	-2.22053	-2.44339	0.222867	1.2805	0.201632	0.704612	-1.12248	61.7132	1.26963	0.194167
PRR16	-0.867648	-0.640718	-0.22693	-1.57977	0.115504	0.610922	1.35232	42.1778	1.26948	0.194167
TRIM29	0.4309	0.612415	-0.181515	-1.04187	0.29854	0.767193	0.91341	58.1677	1.26916	0.194167
SLC45A2	-1.29819	-1.48741	0.189219	1.68149	0.0939948	0.5765	-1.3882	56.065	1.26884	0.195402
C15orf33	1.04658	0.935387	0.111189	0.833236	0.405557	0.827976	-0.706044	70.5337	1.26844	0.195402
SCG2	-1.74456	-1.98876	0.244202	1.25557	0.210519	0.708489	-1.11399	61.7132	1.26773	0.196483
EPHX1	0.625972	0.849439	-0.223466	-2.0118	0.0453812	0.477121	1.65736	31.9696	1.26717	0.196483
NEBL	-0.544863	-0.739705	0.194843	1.19207	0.234436	0.724099	-1.03731	64.3247	1.26701	0.196483
PLXDC1	2.56121	2.69028	-0.129066	-0.982416	0.326904	0.781993	0.830593	60.7898	1.26669	0.197559
FAM55C	-0.342219	-0.594127	0.251909	2.23868	0.026113	0.417821	-1.84819	39.2807	1.26645	0.197559
HHIP	-2.41356	-2.40167	-0.0118877	-0.0800429	0.936271	0.986104	0.0688211	83.9557	1.26614	0.197559
SHD	-0.187256	-0.443734	0.256478	3.59257	0.000398699	0.159298	-2.71364	14.0302	1.2659	0.199543
RARRES1	4.16946	4.21335	-0.0438914	-0.182966	0.854983	0.970279	0.165584	82.4941	1.26542	0.199543
TXNDC3	0.993892	1.11934	-0.125451	-0.629029	0.52994	0.877779	0.559535	71.7022	1.26463	0.201215
GPM6B	-0.101798	0.0964853	-0.198284	-1.3085	0.191979	0.698771	1.12798	50.9326	1.26463	0.201215
GADD45G	1.05509	1.2609	-0.205807	-2.14891	0.0326631	0.438693	1.72496	28.8986	1.26439	0.201215
CA4	-0.890995	-1.13167	0.24067	1.55468	0.121366	0.618478	-1.34384	56.065	1.26431	0.201215
SLC7A10	1.20011	1.23744	-0.0373288	-0.192254	0.847709	0.967942	0.170546	82.1333	1.26399	0.203184
ITGA11	-1.07164	-1.29973	0.228088	1.21654	0.225	0.717252	-1.0752	62.7943	1.26375	0.203184
LDHC	0.516041	0.301197	0.214844	1.01164	0.312748	0.773387	-0.905466	66.9695	1.26216	0.203788
B4GALT6	-0.582072	-0.33957	-0.242502	-2.13175	0.0340644	0.442101	1.76303	28.8986	1.26184	0.204066
PCDHB17	0.477982	0.708027	-0.230045	-1.41551	0.158243	0.660792	1.23089	47.7472	1.26184	0.204066
SIGLEC11	1.65814	1.87373	-0.215597	-1.37179	0.171436	0.674223	1.188	49.2172	1.26169	0.204066
SPAM1	0.567314	0.319537	0.247777	2.66753	0.00817228	0.332377	-2.12901	36.3141	1.26161	0.204066
YES1	-0.667414	-0.43432	-0.233094	-2.78516	0.00578592	0.303375	2.17767	17.9697	1.26153	0.204066
DDX43	-2.37705	-2.58623	0.209178	0.805996	0.421059	0.83712	-0.734209	70.5337	1.26137	0.204066
IGFL1	0.731451	0.801374	-0.0699229	-0.503441	0.615126	0.907688	0.428989	76.6772	1.26129	0.204066
CYR61	0.599503	0.503916	0.0955874	0.597307	0.550877	0.887217	-0.518433	74.8472	1.26089	0.204066
GALNAC4S-6ST	-0.46071	-0.232382	-0.228328	-1.57482	0.116643	0.612674	1.34975	42.1778	1.25978	0.205109
CREB5	-1.29408	-1.09686	-0.197228	-1.5239	0.128878	0.631415	1.2856	44.733	1.2593	0.205109
FLJ33790	0.377979	0.13031	0.247669	1.81578	0.0706782	0.533298	-1.54337	49.2172	1.25906	0.205109
TMEM100	0.658758	0.812189	-0.153432	-0.469407	0.639213	0.915811	0.434788	75.683	1.25898	0.205993
UNG	-0.0780075	0.169939	-0.247947	-3.02331	0.0027773	0.256346	2.354	15.3929	1.25898	0.205993
LYPD6	1.0342	1.25169	-0.217487	-1.92205	0.0558082	0.50523	1.58823	31.9696	1.25827	0.205993
VNN3	1.58522	1.3938	0.191419	1.28886	0.198712	0.704503	-1.10817	62.7943	1.25803	0.205993
KCNK12	-1.20407	-1.38884	0.184767	1.97975	0.0488971	0.483796	-1.58151	49.2172	1.25755	0.20718
SMC5	-0.454966	-0.231169	-0.223797	-2.62882	0.0091328	0.344057	2.06258	19.9094	1.25723	0.20718
RHAG	-3.72746	-3.96713	0.239673	3.12684	0.00198959	0.23787	-2.39977	26.5852	1.25676	0.209389
SAMD13	0.716088	0.95439	-0.238301	-1.47437	0.141719	0.643204	1.28123	44.733	1.25652	0.209389
C17orf37	0.682925	0.44293	0.239995	2.92962	0.00372769	0.272152	-2.28052	31.9696	1.25644	0.209389
ZSWIM7	0.0212188	-0.215424	0.236643	2.55398	0.0112818	0.353785	-2.03743	36.3141	1.25636	0.209389
CPN1	-2.69021	-2.93379	0.243581	2.72507	0.00691198	0.319516	-2.15892	35.2122	1.25604	0.209389
CR1L	-1.7985	-2.01206	0.213556	1.37659	0.169949	0.673597	-1.19022	60.7898	1.25596	0.209941
C18orf45	-0.220002	-0.0334449	-0.186557	-1.89376	0.0594839	0.511876	1.52802	35.2122	1.25588	0.209941
NDN	-0.548285	-0.758743	0.210458	0.978328	0.328917	0.782068	-0.876721	66.9695	1.2558	0.209941
OSBPL1A	-0.0654152	0.177896	-0.243312	-2.98642	0.00312117	0.264474	2.32208	15.3929	1.25572	0.209941
FAM84B	0.598561	0.816551	-0.21799	-2.18068	0.0301985	0.435325	1.76418	28.8986	1.25517	0.209941
PTAR1	-0.983642	-0.757976	-0.225666	-2.78866	0.00572587	0.303375	2.16524	17.9697	1.25509	0.209941
NPPC	-0.485122	-0.244265	-0.240857	-1.67727	0.0948176	0.577513	1.43572	37.6189	1.25477	0.210215
HSPH1	-0.256124	-0.0277834	-0.228341	-2.19785	0.0289354	0.429045	1.79021	26.5852	1.25477	0.210215
MAGI3	0.605266	0.86317	-0.257905	-2.59527	0.010046	0.346745	2.09736	19.9094	1.25461	0.210215
NAP1L5	-0.334857	-0.584868	0.250011	2.732	0.00677279	0.319516	-2.17428	35.2122	1.2539	0.210799
POLA1	-0.819485	-0.563479	-0.256007	-3.58759	0.00040598	0.159298	2.7096	7.7804	1.25286	0.210835
CDKL3	0.517087	0.278742	0.238346	2.67532	0.00799036	0.330008	-2.11814	36.3141	1.25278	0.210835
ADAMTSL3	1.32888	1.5323	-0.20342	-1.41175	0.159345	0.663527	1.20899	47.7472	1.25246	0.210835
C1orf186	5.39055	5.17507	0.215481	1.06212	0.289268	0.76043	-0.946409	65.5683	1.25246	0.210835
TSHZ1	0.889799	1.10776	-0.217957	-2.09798	0.0369746	0.450832	1.70886	28.8986	1.25238	0.210835
HAS2	-3.17784	-3.34833	0.170488	1.0166	0.310391	0.772779	-0.887326	66.9695	1.25199	0.210835
RNF148	0.0258751	0.273556	-0.24768	-2.3213	0.0211262	0.400859	1.89947	25.2122	1.25159	0.210835
SPAG1	0.28068	0.531543	-0.250863	-2.08855	0.0378242	0.455271	1.74226	28.8986	1.25159	0.210835
DSCAML1	1.60783	1.83075	-0.222927	-1.20336	0.230045	0.721611	1.06219	54.0298	1.25127	0.210835
DAGLA	-0.591733	-0.341512	-0.25022	-2.14556	0.0329323	0.438693	1.78155	28.8986	1.25111	0.210835
PVRL4	2.28886	2.52652	-0.237664	-1.58223	0.11494	0.610266	1.36241	42.1778	1.25111	0.210835
hCG_25371	-0.73691	-0.481114	-0.255796	-1.37174	0.171451	0.674223	1.21168	47.7472	1.2508	0.210835
GSC	-0.872816	-1.08832	0.215503	1.01537	0.310973	0.772955	-0.908748	66.9695	1.2504	0.210835
NF2	-0.810802	-0.574907	-0.235894	-3.05553	0.00250581	0.251526	2.34871	15.3929	1.25016	0.210835
FUT2	1.62365	1.87502	-0.251376	-2.01839	0.0446856	0.477121	1.69308	28.8986	1.24984	0.211103
ACTA1	-1.73482	-1.9599	0.225075	2.04256	0.0422112	0.470263	-1.68047	44.733	1.24968	0.211103
LGALS3	-0.3401	-0.126493	-0.213607	-1.64068	0.102201	0.587818	1.38531	40.4529	1.2496	0.211103
KSR2	0.709166	0.960865	-0.251699	-2.57049	0.0107724	0.349942	2.07178	19.9094	1.24849	0.211524
GPX3	0.999645	0.776005	0.223639	1.23792	0.21698	0.712834	-1.08971	62.7943	1.24849	0.211524
C5	-2.67984	-2.44679	-0.233055	-1.93821	0.0537948	0.49653	1.61711	31.9696	1.24722	0.211525
CALCB	0.0393353	-0.124627	0.163963	1.07047	0.285507	0.75727	-0.924049	65.5683	1.24714	0.211525
NTF5	2.20096	2.33849	-0.13753	-0.6625	0.508299	0.870062	0.591663	70.5337	1.24698	0.211525
C6orf114	0.363399	0.347532	0.0158667	0.089715	0.92859	0.984912	-0.0787868	84.2343	1.24674	0.211525
POLD3	-0.308323	-0.06186	-0.246463	-3.19047	0.00161386	0.217798	2.45276	14.0302	1.2465	0.211525
CCDC80	0.468593	0.208597	0.259997	1.5827	0.114833	0.610266	-1.37806	56.065	1.24642	0.211525
ZFP36	1.53123	1.31178	0.219447	1.42555	0.155323	0.658112	-1.23135	59.4449	1.24634	0.211525
IGFBP6	-1.13076	-1.36845	0.237681	2.31626	0.0214047	0.401878	-1.88259	37.6189	1.24618	0.211525
SLC39A5	-0.870094	-1.08725	0.217154	2.31461	0.0214968	0.401878	-1.85083	39.2807	1.24603	0.211525
PCDH17	1.93781	1.85881	0.0790002	0.539641	0.589955	0.899937	-0.46311	76.6772	1.24579	0.211525
SYT17	1.82575	2.05507	-0.229323	-1.74131	0.0829371	0.555479	1.47272	36.3141	1.24531	0.211525
LIX1L	-0.702174	-0.925113	0.222939	2.2263	0.0269423	0.419501	-1.80165	39.2807	1.24531	0.211525
PRSS12	-0.503458	-0.379672	-0.123786	-0.669348	0.50393	0.868112	0.590715	70.5337	1.24515	0.211525
CHEK1	-1.94394	-1.70691	-0.237029	-1.94299	0.0532109	0.49552	1.62472	31.9696	1.24507	0.211525
FA2H	-2.22463	-2.03497	-0.189657	-1.1703	0.243065	0.731348	1.01732	56.065	1.24499	0.211525
KRT222P	-0.508243	-0.754896	0.246653	2.84315	0.00485985	0.28826	-2.23922	35.2122	1.24499	0.211525
TBL1Y	-0.790699	-0.566034	-0.224665	-1.71415	0.0878189	0.563953	1.44875	37.6189	1.24444	0.211525
ARHGAP22	-0.392099	-0.644707	0.252608	2.17443	0.0306703	0.435325	-1.80441	39.2807	1.24388	0.211525
ADH1B	1.35525	1.10886	0.246385	1.6664	0.0969641	0.578689	-1.43194	54.0298	1.24356	0.211525
CPXCR1	0.50452	0.356235	0.148284	1.07777	0.28224	0.755723	-0.917185	65.5683	1.24316	0.211525
EIF1AX	-0.182505	0.047967	-0.230472	-2.97508	0.00323453	0.264474	2.28857	15.3929	1.24237	0.211525
GDF15	-2.67138	-2.73697	0.0655832	0.485535	0.627749	0.911982	-0.412128	76.6772	1.24221	0.211525
PDHA1	-0.564406	-0.321803	-0.242603	-2.5893	0.010217	0.346745	2.06996	19.9094	1.24205	0.211525
PIGX	-0.52742	-0.309844	-0.217576	-2.3485	0.0196781	0.398973	1.87346	25.2122	1.24181	0.211525
SPIN4	-0.379016	-0.154818	-0.224198	-2.25094	0.0253135	0.417146	1.81983	26.5852	1.24165	0.211525
GUCY1B2	-0.104235	-0.163863	0.0596273	0.32204	0.747708	0.9476	-0.284244	80.2143	1.24149	0.211525
NUDT9P1	0.167567	0.403455	-0.235888	-1.78331	0.0758253	0.539869	1.5092	35.2122	1.24134	0.211525
PLEKHH2	-1.05505	-0.855007	-0.200045	-1.64805	0.100678	0.584766	1.37703	40.4529	1.24126	0.211525
BRP44L	0.109857	-0.115947	0.225804	2.51772	0.0124774	0.360248	-1.99596	36.3141	1.24078	0.211525
HOXB3	1.26852	1.06635	0.202167	1.21973	0.223787	0.717252	-1.06316	62.7943	1.2407	0.211525
ITGB3	-0.369698	-0.223433	-0.146266	-0.937225	0.349604	0.794369	0.810942	61.7132	1.24062	0.211525
NXT2	0.168899	0.411677	-0.242777	-1.73772	0.0835697	0.556319	1.48193	36.3141	1.24014	0.211525
SIX4	0.576736	0.815228	-0.238492	-2.93604	0.0036541	0.268607	2.28148	15.3929	1.24014	0.211525
STAG3	-0.900454	-1.15337	0.252919	2.23224	0.0265415	0.418903	-1.84494	39.2807	1.23998	0.211525
FLJ37464	-0.0501888	-0.279924	0.229735	1.887	0.0603914	0.512462	-1.57741	49.2172	1.23927	0.211525
C6orf65	-0.611085	-0.846216	0.235132	2.24499	0.0256986	0.417821	-1.83118	39.2807	1.23911	0.211525
ADAM28	2.30668	2.54957	-0.24289	-1.77107	0.0778447	0.54668	1.50651	35.2122	1.23903	0.211525
DCN	1.13381	0.989391	0.14442	0.637782	0.524236	0.875461	-0.574264	73.8345	1.23903	0.211525
RAB25	0.96382	0.720398	0.243423	1.10972	0.268254	0.744575	-0.996287	64.3247	1.23895	0.211525
SERP1	0.316603	0.57828	-0.261677	-2.70073	0.00742191	0.324585	2.17256	17.9697	1.23871	0.211525
GATA2	-1.58859	-1.83437	0.245773	2.47537	0.0140157	0.368796	-2.00014	36.3141	1.23863	0.211525
RIC3	1.13412	1.1299	0.00422067	0.0219585	0.9825	0.996549	-0.0194585	85.4051	1.23855	0.211525
CEACAM5	-2.00524	-2.18685	0.181609	1.41591	0.158126	0.66072	-1.19292	60.7898	1.23855	0.211525
CHAF1B	-1.55257	-1.34287	-0.209702	-2.02263	0.0442435	0.476391	1.6469	31.9696	1.23824	0.211525
C6orf105	-2.55343	-2.53106	-0.0223681	-0.109383	0.912992	0.981836	0.0975429	83.3347	1.23816	0.211525
TNF	2.11153	2.25967	-0.148146	-1.02238	0.30765	0.771968	0.876201	59.4449	1.23808	0.211525
LIPC	-2.16228	-2.36927	0.206985	1.45428	0.147202	0.649234	-1.24335	59.4449	1.23768	0.211525
C20orf85	3.46303	3.28003	0.182997	0.620389	0.535602	0.88001	-0.570632	73.8345	1.23768	0.211525
TFAP2A	-0.800726	-0.95214	0.151414	0.87005	0.38516	0.81662	-0.762677	69.3926	1.23728	0.211525
LY6K	-0.756622	-0.966065	0.209443	1.08578	0.278687	0.752161	-0.962526	65.5683	1.23728	0.211525
RP11-114G1.1	0.100753	0.335845	-0.235092	-2.4577	0.0147056	0.370453	1.97238	21.6249	1.2368	0.211525
C1orf192	1.67169	1.88701	-0.215318	-1.15865	0.247775	0.734278	1.02307	56.065	1.23633	0.211525
LGALS4	0.499475	0.283616	0.215859	1.81989	0.0700462	0.533298	-1.51517	50.9326	1.23577	0.214035
CTTNBP2	0.534607	0.666071	-0.131464	-0.630601	0.528914	0.877778	0.563407	71.7022	1.23529	0.214035
ZNF469	1.7486	1.85933	-0.110732	-0.664771	0.506848	0.869998	0.579776	70.5337	1.23458	0.214836
NRG1	-0.972161	-1.19808	0.225916	1.76815	0.078332	0.547401	-1.48884	52.7451	1.23458	0.214836
SLC15A2	1.67249	1.90964	-0.237147	-1.43859	0.151596	0.655311	1.25311	46.0228	1.2345	0.214836
CA8	-0.0626376	-0.110308	0.0476708	0.193393	0.846818	0.967942	-0.175426	82.4941	1.23442	0.214836
TEKT3	0.594164	0.350491	0.243673	2.09107	0.0375953	0.454049	-1.73609	42.1778	1.23378	0.21648
AQP9	3.96231	3.95728	0.00503012	0.0246191	0.98038	0.995846	-0.0219524	85.3685	1.23339	0.21648
COL6A6	2.48641	2.3597	0.126713	0.464528	0.642699	0.916149	-0.424808	76.6772	1.23315	0.21648
PRKCH	0.144142	0.385721	-0.241579	-2.177	0.0304757	0.435325	1.79316	26.5852	1.23243	0.217422
PAQR8	-0.672337	-0.488038	-0.184299	-1.49486	0.136292	0.639534	1.25201	46.0228	1.23219	0.217422
DSCAM	-3.53486	-3.69665	0.161787	1.55332	0.12169	0.619339	-1.26579	59.4449	1.23211	0.217422
STEAP1	-0.0615198	0.15378	-0.2153	-1.31952	0.188279	0.693978	1.14798	50.9326	1.23188	0.217512
AMMECR1	-0.349386	-0.115745	-0.233642	-2.61422	0.00952055	0.345284	2.07105	19.9094	1.2318	0.217512
CCND2	-2.09349	-2.28643	0.192933	1.0266	0.305664	0.770936	-0.907564	66.9695	1.23132	0.217512
HIGD1B	3.35023	3.41692	-0.0666885	-0.471291	0.63787	0.915772	0.402619	77.6279	1.23076	0.217512
SPZ1	0.49791	0.252764	0.245146	2.35987	0.0190993	0.398155	-1.92215	37.6189	1.22973	0.218295
KLK8	5.66546	5.8546	-0.189141	-1.4544	0.14717	0.649234	1.22782	47.7472	1.2287	0.218295
SH2D4A	0.269521	0.0959627	0.173558	1.58697	0.113862	0.609477	-1.304	58.1677	1.22846	0.218295
FUT5	-0.251004	-0.491731	0.240727	2.532	0.0119936	0.356295	-2.02971	36.3141	1.2283	0.218295
PPP2R2C	-0.865152	-0.638247	-0.226905	-1.31447	0.189967	0.695542	1.15118	50.9326	1.22798	0.218534
EXOC6B	0.0189255	0.275618	-0.256693	-2.74283	0.00656023	0.319301	2.19222	17.9697	1.22782	0.218534
PVRL3	1.21738	1.35889	-0.141504	-0.775657	0.438731	0.844833	0.683521	66.9695	1.22774	0.218534
C1orf108	-0.359605	-0.412255	0.0526497	0.460181	0.645812	0.916974	-0.380939	77.6279	1.22695	0.219395
WWC3	-0.0212608	0.232481	-0.253742	-2.17766	0.0304258	0.435325	1.80795	26.5852	1.22687	0.219395
TCF19	-1.14173	-0.915129	-0.226603	-2.43045	0.0158291	0.377271	1.94117	23.9454	1.22687	0.219395
MORC4	0.188788	0.383084	-0.194296	-1.84226	0.0666958	0.525716	1.50449	35.2122	1.22679	0.219395
KLRC2	-3.69433	-3.8953	0.20097	1.58909	0.113384	0.609477	-1.33604	56.065	1.22647	0.219395
A1BG	-0.29416	-0.540792	0.246633	2.17714	0.0304648	0.435325	-1.79935	39.2807	1.22647	0.219395
FEN1	-1.58539	-1.36326	-0.222122	-2.8042	0.00546554	0.299449	2.16747	17.9697	1.22623	0.219395
KRT23	1.34105	1.47932	-0.138271	-0.55847	0.577055	0.896194	0.506772	73.8345	1.22615	0.219395
HMGCS1	-1.72497	-1.49144	-0.233529	-2.24816	0.0254931	0.417596	1.83114	26.5852	1.22599	0.219479
CD3D	-3.25675	-3.44269	0.185948	1.66937	0.0963746	0.578689	-1.37589	56.065	1.22552	0.219479
SLC47A2	0.494372	0.299037	0.195335	1.05773	0.291263	0.761302	-0.93333	65.5683	1.22544	0.219479
FER	-0.942581	-1.10845	0.165865	1.51741	0.130506	0.635589	-1.24674	59.4449	1.22504	0.219479
C7orf16	-2.05487	-2.24349	0.188616	1.50352	0.134046	0.637401	-1.26257	59.4449	1.22496	0.220246
TFDP3	-0.626018	-0.375966	-0.250051	-2.60747	0.0097049	0.345284	2.09356	19.9094	1.22488	0.220246
HES2	0.641044	0.883415	-0.242372	-2.43527	0.0156252	0.376136	1.96859	21.6249	1.22456	0.220246
SCGB3A2	-1.26095	-1.50218	0.241227	2.57353	0.0106808	0.349758	-2.05752	36.3141	1.22456	0.220246
TMEM16A	2.61792	2.84983	-0.231911	-1.50968	0.132468	0.636919	1.30367	44.733	1.22385	0.221843
RPRML	-0.773453	-0.632532	-0.140921	-0.847874	0.39737	0.822639	0.739275	64.3247	1.22377	0.221843
USH1C	-0.561956	-0.786582	0.224626	2.29456	0.02264	0.405336	-1.84931	39.2807	1.22313	0.221843
HIST1H2AG	-0.454133	-0.229516	-0.224618	-2.17454	0.0306619	0.435325	1.76945	28.8986	1.22289	0.22192
PROC	-2.67405	-2.9101	0.236049	2.4393	0.0154561	0.375993	-1.9618	37.6189	1.22226	0.22192
PROCR	-1.13201	-1.38033	0.248322	1.9123	0.0570528	0.507661	-1.61404	47.7472	1.22218	0.22192
NCOA2	0.411142	0.650392	-0.23925	-2.84303	0.00486167	0.28826	2.22542	17.9697	1.2221	0.22192
ASXL3	-1.995	-1.74564	-0.249358	-1.66646	0.0969539	0.578689	1.43422	37.6189	1.22194	0.222675
CD8B	-3.06717	-3.23663	0.169461	1.65867	0.0985156	0.579959	-1.34708	56.065	1.22146	0.222675
FAAH2	0.978651	1.21553	-0.236882	-2.05283	0.0411962	0.467319	1.70167	28.8986	1.22138	0.222675
RNF145	-1.16215	-0.920996	-0.241149	-2.46605	0.014376	0.369012	1.98712	21.6249	1.2213	0.222675
TTC9	1.23724	1.48722	-0.249977	-1.91998	0.0560705	0.50523	1.62115	31.9696	1.22075	0.225589
C20orf82	2.29536	2.23438	0.0609812	0.279766	0.779903	0.954465	-0.251021	80.8426	1.22067	0.225589
CA5A	-3.94492	-4.17405	0.229131	2.41547	0.0164783	0.38097	-1.93548	37.6189	1.22067	0.225589
FAM81A	-0.876728	-0.641701	-0.235027	-1.84487	0.0663143	0.524263	1.55276	35.2122	1.21995	0.225589
NR2F1	-0.814282	-0.876181	0.061899	0.362766	0.717106	0.938613	-0.317277	79.1458	1.21971	0.225589
TFCP2L1	2.21833	2.457	-0.238673	-1.42547	0.155347	0.658112	1.24397	46.0228	1.21948	0.225589
SMO	0.0740588	0.297127	-0.223069	-1.80336	0.0726122	0.535331	1.51115	35.2122	1.21948	0.225589
OR5D13	0.095598	0.336364	-0.240766	-2.80332	0.00547998	0.299449	2.20341	17.9697	1.21948	0.225589
HLA-DPA1	4.44876	4.67247	-0.223711	-1.52339	0.129004	0.631816	1.30788	44.733	1.2194	0.225589
CCL17	0.665007	0.907145	-0.242138	-1.70087	0.0902887	0.568339	1.45423	37.6189	1.21924	0.225589
MAGEH1	1.28001	1.48	-0.199991	-1.4811	0.139918	0.641705	1.25712	46.0228	1.21908	0.225589
HYMAI	0.15232	-8.67e-05	0.152406	1.57212	0.117268	0.613864	-1.26479	59.4449	1.21908	0.225589
EYA1	-2.46132	-2.49112	0.0297961	0.193384	0.846825	0.967942	-0.167058	82.4941	1.219	0.225806
FRMD7	-0.0136784	-0.227542	0.213863	2.05969	0.0405294	0.464601	-1.67751	44.733	1.2182	0.225806
ATPAF2	-0.249907	-0.482576	0.232669	3.59798	0.000390918	0.159298	-2.65457	17.9697	1.21804	0.225806
SELS	0.123808	0.35512	-0.231313	-2.72529	0.00690751	0.319516	2.13697	17.9697	1.21789	0.227577
MOCOS	-2.30099	-2.26483	-0.0361547	-0.223091	0.823658	0.965941	0.19393	82.1333	1.21765	0.227577
KIRREL3	-0.485146	-0.290497	-0.194649	-1.25073	0.212276	0.710406	1.08183	54.0298	1.21765	0.227577
HLA-DRA	4.73002	4.8919	-0.161887	-1.1977	0.232241	0.723298	1.01672	56.065	1.21741	0.227577
C11orf70	1.75685	1.60743	0.149415	0.764772	0.445174	0.84703	-0.678852	71.7022	1.21741	0.227577
ARL6IP2	-0.000996078	0.215985	-0.216981	-1.79031	0.0746902	0.53727	1.49555	36.3141	1.21717	0.227577
ZNF135	1.24573	1.48525	-0.23952	-3.06836	0.00240466	0.251526	2.36423	15.3929	1.21653	0.228457
NMB	0.370148	0.363717	0.0064309	0.0522001	0.958414	0.990611	-0.0437149	84.8809	1.21653	0.228457
C6orf150	0.356114	0.414683	-0.0585696	-0.43658	0.662817	0.921553	0.370217	78.4265	1.21646	0.228457
UGT2B10	-2.05687	-2.28711	0.230244	1.36006	0.175114	0.679826	-1.18842	60.7898	1.21574	0.229486
WDR87	0.551768	0.322287	0.229481	2.59651	0.0100109	0.346745	-2.05252	36.3141	1.21534	0.229486
GPR87	-1.52071	-1.54072	0.0200182	0.0900488	0.928325	0.984912	-0.0809444	84.2343	1.21494	0.231025
CAMKV	-2.86659	-2.72871	-0.137877	-1.18205	0.238378	0.727502	0.981535	56.065	1.21471	0.231025
INTU	0.783762	0.555633	0.228129	2.02239	0.0442686	0.476391	-1.67029	44.733	1.21407	0.231025
REPS2	0.280139	0.508635	-0.228496	-2.08013	0.0385966	0.458124	1.71049	28.8986	1.21399	0.231076
TCP10L	0.769468	0.911021	-0.141554	-1.19914	0.231679	0.72291	0.99761	56.065	1.21375	0.231076
LOC400657	-0.361959	-0.156597	-0.205362	-1.93178	0.054588	0.499694	1.57974	31.9696	1.21335	0.231076
CRYAB	3.37072	3.15647	0.214251	1.47444	0.141701	0.643204	-1.26409	59.4449	1.21312	0.231076
GATM	2.2336	2.06975	0.163851	0.990976	0.322716	0.779075	-0.863515	66.9695	1.2128	0.231788
FLJ45803	2.31414	2.50652	-0.192384	-1.09917	0.272819	0.748949	0.964144	58.1677	1.21248	0.231788
S100A4	0.378064	0.497468	-0.119404	-0.645264	0.519385	0.873771	0.569498	71.7022	1.21208	0.231788
GHR	0.315163	0.0851747	0.229989	1.58031	0.115381	0.610922	-1.35513	56.065	1.212	0.231788
LOC55908	-3.31109	-3.52478	0.213686	2.88626	0.00426118	0.281887	-2.19819	35.2122	1.21176	0.233311
DRD5	-1.18564	-1.43389	0.248251	1.98599	0.048195	0.483416	-1.66683	46.0228	1.21161	0.233311
CDX2	0.218527	0.395686	-0.177158	-1.20797	0.228271	0.720046	1.03691	54.0298	1.21137	0.233311
C18orf51	-1.95923	-1.76988	-0.189356	-1.56118	0.119825	0.615842	1.30429	44.733	1.2101	0.234828
OR4S1	0.657233	0.417556	0.239677	2.38056	0.0180838	0.391282	-1.92835	37.6189	1.2101	0.234828
TSLP	-3.45291	-3.69838	0.245479	2.01757	0.0447725	0.477121	-1.68639	44.733	1.21002	0.234828
C8orf13	-1.30977	-1.10945	-0.200319	-1.36308	0.174162	0.678463	1.17036	49.2172	1.20986	0.234868
A4GALT	0.104746	0.288713	-0.183967	-1.56999	0.117762	0.613933	1.30461	44.733	1.20978	0.234868
MLANA	-4.35199	-4.56695	0.21496	2.36484	0.0188508	0.395546	-1.87964	37.6189	1.20946	0.234868
ZNRF3	0.0832536	0.315719	-0.232465	-2.69811	0.00747889	0.324585	2.12206	17.9697	1.20922	0.234868
DIRC1	0.462529	0.213178	0.249351	2.54019	0.0117239	0.353982	-2.04829	36.3141	1.2089	0.235564
MEIS2	-0.310686	-0.186402	-0.124284	-0.652415	0.51477	0.872337	0.577596	70.5337	1.20827	0.235564
MAB21L2	0.350152	0.10062	0.249531	2.51434	0.0125945	0.362454	-2.03146	36.3141	1.20827	0.235564
SPON2	0.823848	0.723493	0.100356	0.586629	0.558015	0.889131	-0.513222	74.8472	1.20803	0.235564
RAI2	4.17173	4.34574	-0.174006	-1.49035	0.137473	0.640243	1.23772	47.7472	1.20707	0.236721
HIST1H2BF	-0.173081	0.0650118	-0.238092	-2.15336	0.0323071	0.438693	1.77263	28.8986	1.207	0.237565
CHORDC1	-0.674657	-0.44906	-0.225597	-2.39974	0.0171856	0.385757	1.91963	23.9454	1.20684	0.237565
MCCC2	-0.539033	-0.78666	0.247627	2.21393	0.0277935	0.422451	-1.82596	39.2807	1.20668	0.237565
MAGEB3	-1.58302	-1.44366	-0.139355	-0.977592	0.329281	0.782068	0.835979	60.7898	1.20596	0.237785
CDKN2C	-1.13086	-0.9297	-0.201164	-1.08831	0.277573	0.752043	0.960405	58.1677	1.20556	0.237785
EML1	-0.93729	-0.691655	-0.245635	-1.99186	0.0475432	0.481486	1.66833	31.9696	1.20525	0.237785
RNF186	0.117257	0.281516	-0.164259	-1.18958	0.235412	0.724904	1.01284	56.065	1.20493	0.237785
SULT4A1	-0.0842789	-0.30611	0.221831	2.27392	0.0238725	0.408977	-1.83151	39.2807	1.20469	0.237785
SERPINA4	-2.0614	-2.26489	0.20349	1.8798	0.0613721	0.513711	-1.54197	49.2172	1.20469	0.237785
DLX4	-1.00699	-1.26574	0.258746	2.11504	0.0354783	0.446539	-1.76935	40.4529	1.20405	0.237785
MYH11	2.78873	2.83153	-0.0428065	-0.23143	0.817182	0.963962	0.204246	81.7593	1.20397	0.238312
SHC4	-2.33258	-2.57219	0.239615	2.7709	0.00603708	0.30727	-2.18092	35.2122	1.20366	0.238312
ARHGAP23	0.987692	0.804039	0.183653	1.41664	0.15791	0.660475	-1.1954	60.7898	1.20326	0.238312
BBOX1	5.76129	5.69762	0.0636725	0.292278	0.770332	0.952328	-0.262234	80.8426	1.2031	0.238312
ANPEP	-0.569917	-0.803584	0.233666	1.51512	0.131084	0.636511	-1.30902	58.1677	1.20302	0.238312
COL16A1	-0.0501629	-0.125912	0.0757492	0.526999	0.598691	0.902369	-0.451161	76.6772	1.20294	0.239327
NNMT	0.520907	0.479633	0.0412745	0.176047	0.860408	0.970989	-0.159006	82.4941	1.20278	0.239327
PHLDB2	-1.67402	-1.90982	0.235801	1.54088	0.124691	0.622722	-1.32997	56.065	1.20278	0.239327
SSX5	-1.14998	-1.38672	0.236735	2.805	0.00545247	0.299449	-2.19695	35.2122	1.20238	0.239327
MCM4	-1.38129	-1.15112	-0.23017	-2.3176	0.0213304	0.40167	1.87275	25.2122	1.20207	0.239327
GALNT5	-2.63091	-2.86536	0.234442	1.84614	0.0661287	0.523893	-1.5531	49.2172	1.20207	0.239327
RPS13	-0.070371	-0.316306	0.245935	3.01739	0.00283004	0.257812	-2.34636	26.5852	1.20199	0.24049
GPR56	1.06375	1.3024	-0.238652	-2.14474	0.0329984	0.438693	1.76739	28.8986	1.20151	0.24049
EFHB	1.51783	1.46783	0.0499955	0.2507	0.802265	0.960279	-0.223002	81.7593	1.20135	0.24049
FCGR3A	6.63022	6.85934	-0.229122	-1.51439	0.131269	0.636511	1.3052	44.733	1.20135	0.24049
RGS2	0.390682	0.157834	0.232848	1.30643	0.192682	0.699642	-1.14829	61.7132	1.20135	0.24049
KLK5	3.98514	4.155	-0.169864	-0.827411	0.408843	0.830259	0.738134	64.3247	1.2008	0.241335
PAGE2B	-1.39966	-1.52807	0.128403	0.647063	0.518222	0.873536	-0.575284	73.8345	1.20079	0.241335
KIF13A	-0.637673	-0.412315	-0.225358	-2.16951	0.0310463	0.435325	1.76708	28.8986	1.20064	0.241335
CHGB	-1.6742	-1.44379	-0.230402	-1.36124	0.174741	0.679215	1.18943	49.2172	1.2004	0.241335
TNNI3	0.901684	1.08405	-0.182364	-1.27843	0.202358	0.705202	1.09334	52.7451	1.2004	0.241335
FLRT3	0.0438265	0.184654	-0.140828	-0.642674	0.521062	0.874645	0.576926	70.5337	1.20032	0.241335
GPRC5B	1.65695	1.9043	-0.247355	-2.45153	0.0149538	0.371668	1.98659	21.6249	1.2	0.241335
EEF1A2	-3.65489	-3.86819	0.2133	1.97243	0.0497326	0.486858	-1.61767	47.7472	1.19984	0.241512
MYH2	-1.91569	-2.1586	0.242909	2.58932	0.0102163	0.346745	-2.07047	36.3141	1.19968	0.241512
CACHD1	0.63339	0.825812	-0.192422	-1.6261	0.105267	0.593386	1.35333	42.1778	1.19936	0.241512
HAGHL	-0.285313	-0.484053	0.198741	1.83082	0.0683925	0.529452	-1.50249	52.7451	1.19897	0.24314
GINS3	-1.18302	-0.950497	-0.232524	-2.78099	0.00585837	0.303375	2.17398	17.9697	1.19881	0.24314
TMEM173	1.27838	1.5094	-0.231024	-1.81872	0.0702254	0.533298	1.5301	35.2122	1.19873	0.24314
SLC17A2	-2.59439	-2.80845	0.214055	2.06343	0.0401692	0.463155	-1.68029	44.733	1.19873	0.24314
HEMGN	-5.43721	-5.6548	0.217595	2.64491	0.0087219	0.340728	-2.06071	36.3141	1.19857	0.24314
SLC30A3	-1.47943	-1.58043	0.100999	0.8536	0.394195	0.821155	-0.710401	70.5337	1.19825	0.24314
PGAP1	-0.437712	-0.204063	-0.233649	-2.84697	0.00480387	0.28826	2.21702	17.9697	1.19785	0.243312
HLA-B	1.46834	1.62035	-0.152008	-0.996512	0.320025	0.778178	0.85976	60.7898	1.19746	0.243312
CRCT1	0.266504	0.0315233	0.234981	2.73864	0.00664176	0.319516	-2.15215	35.2122	1.19714	0.243312
HTR2C	-0.331521	-0.240261	-0.0912599	-0.527741	0.598177	0.902369	0.462276	74.8472	1.19682	0.243639
C1orf87	1.12389	1.02215	0.101745	0.40506	0.685801	0.926799	-0.368004	77.6279	1.19658	0.243639
HIST1H2BL	-0.191375	0.0349885	-0.226364	-2.06449	0.0400683	0.463155	1.6971	28.8986	1.19555	0.24381
FLJ23049	1.97878	1.99678	-0.0179957	-0.0744714	0.940699	0.987167	0.067439	84.2343	1.19555	0.24381
GPR34	3.65851	3.6235	0.0350042	0.148985	0.881693	0.975441	-0.134589	83.3347	1.19555	0.24381
IDH2	0.0308411	0.242948	-0.212107	-2.78594	0.00577251	0.303375	2.13498	17.9697	1.19475	0.244304
B3GALNT1	1.49693	1.72201	-0.225071	-1.79088	0.0745981	0.53727	1.50428	35.2122	1.19467	0.244304
DPF2	0.168653	0.407909	-0.239257	-2.94574	0.00354548	0.268607	2.28896	15.3929	1.19459	0.244304
NAT8	-1.9292	-2.15034	0.221143	1.91901	0.0561932	0.50538	-1.5904	49.2172	1.19452	0.244304
LOC90925	0.245429	0.468474	-0.223045	-1.80713	0.0720199	0.534386	1.5138	35.2122	1.1942	0.244304
RBP1	3.78406	4.02101	-0.23695	-2.25315	0.025172	0.416741	1.83913	26.5852	1.19332	0.244627
SOX21	-0.831582	-0.936381	0.104799	0.969069	0.333506	0.784405	-0.794779	69.3926	1.19324	0.244627
GRID1	1.02557	0.881938	0.143636	1.14361	0.253948	0.735594	-0.960509	65.5683	1.19293	0.247007
DCX	-0.925454	-1.08538	0.159925	1.33221	0.18408	0.688331	-1.11123	61.7132	1.19285	0.247007
HPN	0.366154	0.165024	0.20113	1.03987	0.299469	0.768133	-0.922083	65.5683	1.19277	0.247007
SERPINE2	-4.30877	-4.13586	-0.172916	-1.02135	0.30814	0.771973	0.892464	59.4449	1.19269	0.247007
UNQ2541	-1.77233	-2.00409	0.231761	2.79929	0.00554669	0.301246	-2.18386	35.2122	1.19261	0.247007
CLDN19	0.119171	-0.00214426	0.121315	0.737778	0.461385	0.853668	-0.64246	72.7422	1.19118	0.2489
BTBD16	-1.64664	-1.85974	0.213096	1.46663	0.143812	0.646185	-1.25738	59.4449	1.19118	0.2489
ERO1L	-1.12632	-0.928633	-0.197689	-1.73041	0.0848684	0.558524	1.4321	37.6189	1.1911	0.2489
SLC5A11	-0.827991	-1.0838	0.255813	2.64095	0.00882147	0.342956	-2.12436	36.3141	1.19102	0.2489
2014-03-04	-1.32178	-1.08614	-0.235643	-1.90816	0.0575887	0.508631	1.59857	31.9696	1.19046	0.249686
ST8SIA1	-0.454637	-0.657615	0.202978	1.20058	0.231122	0.722504	-1.04891	64.3247	1.19022	0.249686
UGT2B7	1.58625	1.57293	0.0133175	0.0409937	0.967336	0.992386	-0.0379552	84.8809	1.19014	0.249686
CPNE1	-0.386567	-0.595486	0.20892	2.23796	0.0261606	0.417821	-1.78786	39.2807	1.18983	0.250625
TSHZ3	0.859143	1.04786	-0.188712	-1.05543	0.292311	0.762406	0.928002	58.1677	1.18951	0.250625
CALB1	-0.814541	-0.720594	-0.0939477	-0.37671	0.706729	0.934257	0.342045	78.4265	1.18943	0.250625
TEKT2	3.18329	3.41824	-0.234943	-1.28041	0.201663	0.704612	1.12903	50.9326	1.18911	0.250625
CCNDBP1	0.313545	0.116904	0.196641	2.03592	0.0428793	0.472974	-1.63681	47.7472	1.18911	0.250625
CXorf39	0.428421	0.664279	-0.235857	-2.80048	0.00552691	0.30109	2.19247	17.9697	1.18903	0.250625
OSMR	-0.80046	-0.637142	-0.163318	-1.59388	0.112305	0.608599	1.29513	44.733	1.18871	0.25109
IL27RA	-0.586881	-0.434494	-0.152387	-0.987388	0.324467	0.77999	0.853152	60.7898	1.18847	0.25109
ISOC1	-0.677694	-0.455835	-0.221859	-2.47713	0.0139484	0.368796	1.96325	23.9454	1.18839	0.25109
SCGB1D2	5.85885	5.99199	-0.133144	-0.71958	0.472498	0.858535	0.635082	68.1222	1.18808	0.25109
NR1H4	-2.82449	-3.02245	0.197965	1.50045	0.134838	0.638161	-1.26935	58.1677	1.18808	0.25109
RTP3	-0.383329	-0.243954	-0.139376	-1.02806	0.304979	0.770295	0.873081	59.4449	1.188	0.251244
PPAPDC3	-1.10677	-1.34657	0.2398	2.047	0.0417696	0.470042	-1.70092	44.733	1.18768	0.251244
BTNL9	1.08636	1.28961	-0.203255	-1.80159	0.0728904	0.535371	1.48798	36.3141	1.18736	0.251244
MCM3	-0.950893	-0.707904	-0.242989	-2.97658	0.00321931	0.264474	2.31538	15.3929	1.18673	0.252469
NOD2	1.50658	1.69017	-0.183592	-1.30387	0.193553	0.700121	1.11313	52.7451	1.18649	0.252469
PRRX2	0.331698	0.485477	-0.15378	-0.883036	0.378119	0.811453	0.77412	62.7943	1.18649	0.252469
SULT2A1	-4.10051	-4.24329	0.142786	1.27715	0.202808	0.705463	-1.05326	64.3247	1.18649	0.252469
EED	-0.620166	-0.395136	-0.22503	-3.07016	0.0023908	0.251526	2.33298	15.3929	1.18633	0.252469
SLC39A4	0.890371	0.992951	-0.102579	-0.855861	0.392946	0.820914	0.713717	65.5683	1.18633	0.252469
GPRC5C	0.393301	0.611235	-0.217934	-1.48264	0.139509	0.641705	1.27306	46.0228	1.18625	0.252469
HOXD8	2.15897	2.38427	-0.2253	-1.17703	0.240373	0.729929	1.04257	54.0298	1.18593	0.252469
MYCBPAP	1.3801	1.26779	0.11231	0.567333	0.571029	0.89378	-0.504275	75.683	1.18585	0.252469
CAPSL	3.00112	2.98205	0.019065	0.0699882	0.944263	0.988232	-0.063997	84.4285	1.18537	0.252469
FGF19	-1.60743	-1.69903	0.091604	0.676843	0.499171	0.867042	-0.574672	73.8345	1.18537	0.252469
AIM2	0.93045	0.977478	-0.0470276	-0.223534	0.823314	0.965823	0.199892	82.1333	1.18537	0.252469
TP53TG3	0.447653	0.261095	0.186559	0.799244	0.424955	0.839012	-0.721599	70.5337	1.1849	0.252761
CCL7	1.98659	2.14006	-0.153473	-0.742414	0.458578	0.85195	0.662759	68.1222	1.18466	0.252761
SGPP2	3.60991	3.82618	-0.216273	-1.74584	0.0821441	0.554867	1.46328	36.3141	1.18394	0.252761
PIK3R5	0.425851	0.198609	0.227242	2.34815	0.0196964	0.398973	-1.88851	37.6189	1.18386	0.252761
LOC400451	0.413428	0.635756	-0.222328	-1.86578	0.0633167	0.51743	1.5545	35.2122	1.1837	0.252761
SPOCK2	2.41777	2.23152	0.186257	1.22952	0.220107	0.714476	-1.05985	62.7943	1.1837	0.252761
LRRC45	-0.0945838	0.11127	-0.205854	-2.16943	0.0310519	0.435325	1.73843	28.8986	1.18355	0.252761
C1orf34	-0.168457	-0.369296	0.200839	1.017	0.310197	0.772678	-0.903742	66.9695	1.18299	0.252761
KLHL34	0.827647	0.591573	0.236073	1.98328	0.0484997	0.483796	-1.65211	46.0228	1.18283	0.252761
IL1A	-1.58073	-1.45334	-0.127398	-0.766161	0.444349	0.846367	0.668064	66.9695	1.18219	0.252761
TRIM24	-1.06753	-0.828243	-0.23929	-2.9683	0.00330405	0.264474	2.30287	15.3929	1.18164	0.253832
TMEM121	-0.07033	0.0964747	-0.166805	-1.35853	0.175596	0.680421	1.13712	50.9326	1.1806	0.255358
GRTP1	-0.571698	-0.416613	-0.155085	-1.30082	0.194592	0.701837	1.08388	54.0298	1.18045	0.255358
PNPLA6	0.0518364	-0.169617	0.221453	3.09596	0.00219971	0.246053	-2.33957	26.5852	1.17989	0.255657
RAB12	-0.947946	-0.726233	-0.221714	-1.73955	0.0832462	0.555828	1.46422	36.3141	1.17949	0.255657
FAM129A	-0.893739	-0.719529	-0.17421	-1.02564	0.306117	0.770984	0.896553	59.4449	1.17782	0.258084
HIRA	-2.02439	-1.79685	-0.227539	-2.37402	0.0183995	0.392601	1.90593	23.9454	1.17758	0.258084
ECAT8	-3.24433	-3.23928	-0.00505729	-0.0348742	0.97221	0.993398	0.0298909	84.8809	1.17719	0.258084
CD2	2.28792	2.35481	-0.0668911	-0.302634	0.762436	0.95097	0.271892	80.2143	1.17711	0.258084
KIAA1505	4.37959	4.21747	0.162118	0.637078	0.524694	0.875699	-0.579413	73.8345	1.17655	0.259598
KIAA1147	0.706948	0.923264	-0.216315	-2.62047	0.00935289	0.345284	2.0431	19.9094	1.17615	0.259598
PLAGL2	1.11353	1.34557	-0.232036	-2.16571	0.0313389	0.435475	1.7734	28.8986	1.17599	0.262165
HOXA7	-0.176874	-0.352386	0.175512	1.10599	0.26986	0.746057	-0.958957	65.5683	1.17583	0.262165
SPON1	6.21662	6.31959	-0.102969	-0.431516	0.666489	0.921646	0.390345	77.6279	1.17544	0.262165
ODAM	-1.69826	-1.92939	0.231136	1.50535	0.133575	0.637401	-1.29985	58.1677	1.17456	0.262999
SLC18A1	-1.76989	-1.93828	0.168387	1.72212	0.086362	0.560765	-1.38765	56.065	1.17448	0.262999
MGC24103	-0.580857	-0.760064	0.179206	0.896901	0.370689	0.80717	-0.797963	69.3926	1.17417	0.262999
EAF2	-0.385596	-0.526618	0.141021	1.24245	0.215309	0.712298	-1.02718	64.3247	1.17417	0.262999
ABCC11	-0.649415	-0.469066	-0.180349	-1.34267	0.180672	0.68421	1.13878	50.9326	1.17393	0.262999
PNLIPRP3	-1.04891	-0.825213	-0.223695	-2.2352	0.0263438	0.418173	1.80866	26.5852	1.17393	0.262999
SEMA3E	1.46178	1.37712	0.0846628	0.307287	0.758897	0.949939	-0.281226	80.2143	1.17377	0.262999
WASF1	-0.182207	-0.292877	0.110669	0.920607	0.358199	0.797414	-0.768065	69.3926	1.17369	0.262999
P15RS	-0.0183933	0.173844	-0.192237	-1.59451	0.112165	0.608439	1.3309	42.1778	1.17353	0.262999
CCDC40	1.50195	1.73302	-0.231064	-1.56119	0.119823	0.615842	1.34171	42.1778	1.17345	0.262999
GDF11	-0.0183171	0.163472	-0.181789	-1.18844	0.235859	0.72536	1.02571	56.065	1.17266	0.264865
BRUNOL4	1.0339	1.27234	-0.238443	-2.79165	0.00567492	0.303375	2.1918	17.9697	1.1725	0.264865
TM2D3	0.253886	0.469851	-0.215966	-2.27805	0.0236217	0.407921	1.82516	26.5852	1.17194	0.264865
PARD6B	-1.14988	-1.38587	0.235996	2.74787	0.00646321	0.316919	-2.15982	35.2122	1.17186	0.264865
FAM77C	-3.38139	-3.39465	0.0132646	0.0800416	0.936272	0.986104	-0.0697655	84.2343	1.17186	0.264865
CBWD6	-0.519818	-0.300351	-0.219466	-2.96766	0.00331074	0.264474	2.25961	17.9697	1.1717	0.264865
OSBP2	-1.0079	-0.833727	-0.174168	-1.88754	0.0603191	0.512462	1.50459	35.2122	1.1717	0.264865
CHN1	0.461508	0.675506	-0.213998	-1.86565	0.0633354	0.51743	1.54503	35.2122	1.17154	0.264865
C21orf82	1.13332	0.934845	0.198477	1.25578	0.210444	0.708489	-1.08828	62.7943	1.17122	0.264865
HIST1H2BB	-0.0941182	0.130666	-0.224784	-1.98193	0.0486516	0.483796	1.63833	31.9696	1.17067	0.264865
RPH3AL	0.363241	0.596333	-0.233092	-1.46664	0.143811	0.646185	1.27189	46.0228	1.17043	0.264865
RPS24	0.658865	0.425684	0.233181	2.70907	0.00724353	0.324585	-2.13027	36.3141	1.1694	0.265747
TYRO3	-0.964932	-0.813387	-0.151545	-1.22516	0.221742	0.716231	1.02663	56.065	1.16932	0.265747
ORMDL1	-0.176081	0.0156784	-0.19176	-2.57073	0.0107651	0.349942	1.96116	23.9454	1.169	0.268541
C9orf52	0.831802	1.02122	-0.18942	-1.38371	0.167758	0.670655	1.17672	49.2172	1.16892	0.268541
PDGFA	-1.11854	-0.924028	-0.194508	-1.37899	0.169209	0.673434	1.17754	49.2172	1.1686	0.268541
WNT7A	3.02875	3.21391	-0.185161	-0.928232	0.354239	0.796773	0.8257	61.7132	1.16852	0.268541
MTM1	0.769209	0.962231	-0.193021	-1.64994	0.100289	0.584614	1.3707	42.1778	1.16852	0.268541
TUG1	0.316762	0.527864	-0.211102	-2.86835	0.0045012	0.284341	2.18164	17.9697	1.16797	0.268772
NUDT10	-0.625612	-0.834585	0.208973	1.20461	0.229566	0.720996	-1.05556	62.7943	1.16781	0.268772
HOXC13	-3.2161	-3.3399	0.123797	0.821321	0.412295	0.832922	-0.707528	70.5337	1.16773	0.268772
KCNH2	-0.830691	-0.604202	-0.226489	-2.21548	0.0276854	0.422092	1.79949	26.5852	1.16757	0.268772
THOC4	-0.690589	-0.472869	-0.21772	-2.07315	0.0392474	0.458461	1.6918	28.8986	1.16741	0.268772
C6orf189	1.31085	1.42221	-0.111365	-0.780598	0.435824	0.843704	0.667596	66.9695	1.16725	0.268772
GALNT12	0.00728284	0.213082	-0.205799	-1.63595	0.103188	0.589351	1.37434	42.1778	1.16653	0.269917
PLN	1.21794	0.99288	0.225061	1.26675	0.206499	0.70673	-1.11301	61.7132	1.16653	0.269917
VWA3A	0.701916	0.906477	-0.204561	-1.42176	0.156422	0.65893	1.21732	47.7472	1.16646	0.269917
ZNF711	-0.960581	-0.823856	-0.136725	-0.842708	0.400248	0.824184	0.732652	64.3247	1.16638	0.269917
CX3CL1	0.598059	0.832224	-0.234166	-2.49058	0.0134449	0.365103	1.99234	21.6249	1.16582	0.270895
PLXNC1	-0.112061	-0.223702	0.111641	0.858004	0.391764	0.820117	-0.724396	70.5337	1.16582	0.270895
C22orf29	-0.500736	-0.264918	-0.235818	-3.31016	0.00107896	0.18896	2.49911	12.8755	1.16566	0.270895
HES1	-0.489361	-0.285889	-0.203472	-1.57692	0.116158	0.61202	1.32974	42.1778	1.16542	0.270895
MAK	1.24205	1.44823	-0.206184	-1.3157	0.189555	0.694786	1.13901	50.9326	1.16534	0.270895
ELL3	0.541548	0.318234	0.223314	1.56925	0.117934	0.614094	-1.34162	56.065	1.16494	0.271386
ETV1	-1.72452	-1.79282	0.0682966	0.480187	0.631541	0.913558	-0.410503	77.6279	1.16487	0.271386
HOXA5	-0.307641	-0.470019	0.162378	0.741463	0.459152	0.852211	-0.665573	71.7022	1.16471	0.271386
FHL1	-0.552111	-0.769603	0.217492	1.42617	0.155144	0.658033	-1.23042	59.4449	1.16455	0.271386
ZNF285A	1.87147	2.05495	-0.183486	-1.54805	0.122956	0.620289	1.2887	44.733	1.16447	0.271386
NCAPG2	-1.75742	-1.5182	-0.239223	-2.50646	0.0128709	0.363321	2.01068	21.6249	1.16423	0.271386
VSIG2	1.14544	1.26981	-0.124372	-0.568804	0.570032	0.893533	0.510511	72.7422	1.16415	0.271386
MLLT3	-0.409665	-0.198588	-0.211078	-1.92103	0.0559366	0.50523	1.57973	31.9696	1.16407	0.271386
PI16	-1.06985	-1.29225	0.222401	1.90727	0.0577043	0.508631	-1.58365	49.2172	1.16288	0.274602
F2	-3.24149	-3.46703	0.225537	3.15256	0.0018289	0.230608	-2.38243	26.5852	1.162	0.274602
AQP11	-1.14747	-0.917451	-0.230021	-1.77836	0.0766372	0.542464	1.50013	35.2122	1.16192	0.274796
TMEM83	-1.72798	-1.93117	0.203191	2.16723	0.0312214	0.435475	-1.73276	42.1778	1.16137	0.274796
PRND	0.886482	0.647455	0.239026	2.43598	0.0155951	0.375993	-1.96412	37.6189	1.16089	0.274796
ZNF423	0.332895	0.558403	-0.225508	-1.42569	0.155284	0.658112	1.23565	47.7472	1.16073	0.274796
RBM11	1.48295	1.26461	0.218344	1.41784	0.157562	0.660321	-1.22474	59.4449	1.16057	0.274796
VSIG4	4.33336	4.524	-0.190637	-1.75805	0.080039	0.550014	1.44252	37.6189	1.16041	0.274796
TIGD5	0.970471	1.1863	-0.215827	-2.11167	0.0357699	0.44779	1.7151	28.8986	1.16017	0.274796
PTPN3	-0.0549857	0.180673	-0.235659	-2.50269	0.0130051	0.363321	2.0026	21.6249	1.1601	0.274796
EPB41L4B	0.0895437	0.31416	-0.224616	-2.21263	0.0278844	0.423471	1.79495	26.5852	1.16002	0.274796
ELOVL2	-2.33116	-2.12142	-0.209744	-2.32699	0.0208159	0.400859	1.84654	26.5852	1.15986	0.274796
VWCE	-0.854404	-1.07512	0.220716	1.08522	0.278936	0.752161	-0.967226	65.5683	1.15986	0.274796
UPK1B	3.57916	3.69424	-0.115083	-0.580469	0.562154	0.891427	0.51603	72.7422	1.15978	0.274796
RIMS2	-0.136701	0.0851779	-0.221879	-1.44485	0.149831	0.652431	1.24763	46.0228	1.1597	0.274796
ESR1	1.27621	1.44891	-0.172709	-1.00441	0.316212	0.775579	0.879247	59.4449	1.15954	0.274796
ARL9	0.877012	0.742868	0.134144	0.818552	0.413871	0.83338	-0.71251	70.5337	1.15946	0.274796
NUP62CL	-1.04421	-0.854893	-0.189317	-1.24823	0.21319	0.710792	1.07614	54.0298	1.1593	0.274796
HBQ1	-1.37292	-1.61056	0.237643	2.30557	0.0220059	0.403156	-1.87536	37.6189	1.15906	0.274796
SERAC1	0.29623	0.0750752	0.221155	1.9259	0.0553226	0.503586	-1.59521	47.7472	1.15898	0.275421
DSC1	1.58902	1.54484	0.0441778	0.25361	0.800019	0.959441	-0.222336	81.7593	1.15851	0.275421
F2R	-1.34849	-1.57024	0.221746	1.4688	0.143223	0.646185	-1.26556	59.4449	1.15851	0.275421
STRA8	1.14904	1.38132	-0.232286	-1.34049	0.18138	0.68421	1.17448	49.2172	1.15851	0.275421
KRT17	-1.16818	-1.02593	-0.142256	-0.916293	0.360452	0.798444	0.792313	62.7943	1.15835	0.275421
ABCC2	-4.26682	-4.49311	0.226292	2.37842	0.0181869	0.391282	-1.90685	37.6189	1.15819	0.275421
UTX	0.396132	0.612715	-0.216582	-2.35612	0.0192886	0.398155	1.87674	25.2122	1.15811	0.275421
PRDM9	-1.36682	-1.54633	0.179508	2.02762	0.0437267	0.476268	-1.60335	47.7472	1.15795	0.27618
B3GNT5	0.696019	0.748396	-0.0523767	-0.358138	0.720561	0.939339	0.307307	79.7056	1.15795	0.27618
HOXD3	2.09891	2.05597	0.0429441	0.230181	0.818151	0.964444	-0.203332	81.7593	1.15763	0.27618
UCKL1	0.0899123	-0.13768	0.227592	2.85862	0.00463678	0.285647	-2.21193	35.2122	1.15739	0.27618
ZNF214	1.22325	1.13721	0.0860436	0.524413	0.600486	0.902921	-0.456542	76.6772	1.15715	0.27618
FAM62C	-0.363808	-0.136577	-0.227231	-2.13146	0.0340884	0.442101	1.74388	28.8986	1.157	0.27618
TAP1	0.472756	0.527449	-0.0546933	-0.390294	0.696672	0.930142	0.332982	79.1458	1.157	0.27618
UBD	0.524737	0.657445	-0.132708	-0.495957	0.620388	0.909198	0.452876	75.683	1.15692	0.27618
RNF150	1.947	2.17343	-0.226433	-1.54291	0.124198	0.621982	1.32453	42.1778	1.1566	0.27618
MAP3K7	-0.0327902	-0.0698288	0.0370386	0.461682	0.644736	0.916682	-0.357816	78.4265	1.15628	0.27618
EBP	-0.569746	-0.382354	-0.187392	-1.84834	0.0658083	0.52242	1.49908	35.2122	1.1562	0.27618
MYO1A	-1.51239	-1.75141	0.239026	2.01308	0.0452454	0.477121	-1.67629	44.733	1.15588	0.27618
SDCBP2	1.19144	0.987686	0.203749	1.43743	0.151925	0.655447	-1.22826	59.4449	1.1558	0.27618
PRSS35	0.631309	0.844872	-0.213563	-1.29068	0.198083	0.704503	1.12477	52.7451	1.15572	0.27618
FAM69B	0.515544	0.738731	-0.223187	-1.65988	0.0982706	0.579743	1.40802	40.4529	1.15564	0.27618
CASP7	0.677852	0.899183	-0.22133	-2.52791	0.0121306	0.356295	1.99459	21.6249	1.15541	0.27618
PTPN13	-0.952839	-0.774706	-0.178133	-0.737246	0.461707	0.853732	0.667621	66.9695	1.15509	0.27618
PATZ1	0.781317	0.988677	-0.20736	-2.92573	0.00377296	0.274332	2.20625	17.9697	1.15485	0.276218
CLUL1	2.7907	2.90869	-0.117986	-0.685651	0.493608	0.866422	0.60026	70.5337	1.15469	0.276218
VEGFC	-2.19458	-2.39411	0.199533	1.52629	0.128282	0.630406	-1.28949	58.1677	1.15461	0.276218
PDE8B	-2.26964	-2.34327	0.073633	0.502551	0.61575	0.907688	-0.431329	76.6772	1.15453	0.276218
AQP12B	0.946278	0.888233	0.0580453	0.349183	0.727265	0.942286	-0.304464	79.7056	1.15453	0.276218
LRRC46	0.876374	0.675747	0.200627	1.40783	0.160503	0.664445	-1.20384	59.4449	1.15413	0.276218
HAS1	-0.380831	-0.589182	0.208351	2.46266	0.0145089	0.370453	-1.92978	37.6189	1.15405	0.276218
C21orf88	-0.646073	-0.881122	0.235049	2.07032	0.0395138	0.458917	-1.71168	42.1778	1.15397	0.276985
FANCI	-1.77303	-1.54909	-0.223937	-2.35235	0.0194805	0.398879	1.88615	25.2122	1.15374	0.276985
MYCL1	1.07984	1.28902	-0.209176	-1.44038	0.15109	0.654477	1.23479	47.7472	1.15366	0.276985
SLC16A14	-0.77131	-0.545691	-0.225619	-1.90342	0.0582068	0.509531	1.58455	31.9696	1.1535	0.276985
SLC38A5	-2.52945	-2.74075	0.211298	2.05743	0.0407477	0.465185	-1.67246	44.733	1.15342	0.276985
RIBC1	0.823388	1.04013	-0.216741	-1.96642	0.0504266	0.48927	1.61789	31.9696	1.15326	0.276985
LEFTY2	-2.62009	-2.82825	0.208156	1.50883	0.132684	0.637007	-1.2845	58.1677	1.15238	0.278884
PRIMA1	2.09347	2.32574	-0.232276	-2.32652	0.0208414	0.400859	1.88174	25.2122	1.15191	0.278884
SPINK4	-1.67508	-1.81279	0.137705	1.09312	0.27546	0.750082	-0.918511	65.5683	1.15191	0.278884
VAT1	-0.987791	-1.18555	0.197755	2.72308	0.00695242	0.319516	-2.06492	36.3141	1.15183	0.278884
GFRA1	-3.17755	-3.39531	0.217753	1.79421	0.0740636	0.536765	-1.49912	52.7451	1.15127	0.278884
SSX2IP	-0.816081	-0.621562	-0.194519	-1.97771	0.0491291	0.483796	1.5953	31.9696	1.15103	0.278884
ALDH1A2	-2.5691	-2.67264	0.103542	0.795337	0.427219	0.840083	-0.67154	71.7022	1.15079	0.279637
SUSD2	1.50691	1.73972	-0.232808	-1.76031	0.0796556	0.549851	1.48969	36.3141	1.15064	0.279637
VIM	-1.58902	-1.39305	-0.195971	-1.34399	0.180246	0.683423	1.15278	50.9326	1.15064	0.279637
TRIB2	-0.612668	-0.396899	-0.215769	-1.82571	0.0691626	0.532688	1.51915	35.2122	1.15056	0.279637
FRZB	3.16217	3.03929	0.122879	0.792563	0.428831	0.840404	-0.685207	70.5337	1.15048	0.279637
SMARCAD1	-0.559533	-0.794415	0.234881	2.9987	0.00300262	0.262199	-2.31225	26.5852	1.15032	0.279637
RAB38	-1.38891	-1.20797	-0.180937	-1.15367	0.249805	0.734439	0.998841	56.065	1.14968	0.280899
PLCXD3	0.400877	0.539575	-0.138698	-0.574216	0.56637	0.892406	0.519973	72.7422	1.1496	0.280899
FLJ35848	0.0378476	-0.0811814	0.119029	1.00153	0.317599	0.776148	-0.834095	68.1222	1.14944	0.280899
KLK12	-2.76534	-2.92348	0.158141	0.863774	0.388592	0.818135	-0.761467	69.3926	1.14944	0.280899
FBN1	-0.854727	-1.07065	0.215928	1.70265	0.0899551	0.568339	-1.4321	54.0298	1.14913	0.280899
NOL4	0.291515	0.470234	-0.178719	-1.28866	0.198784	0.704503	1.09786	52.7451	1.14905	0.280899
ZNF180	-0.0115314	0.200797	-0.212328	-2.25553	0.0250201	0.416739	1.80473	26.5852	1.14881	0.280899
ATP6AP2	-0.0987588	0.12217	-0.220928	-2.2813	0.0234253	0.407921	1.83499	26.5852	1.14841	0.280899
ARPC5L	-0.230442	-0.0142401	-0.216202	-2.77533	0.00595807	0.306754	2.13749	17.9697	1.14833	0.280899
FGF9	0.999238	1.19243	-0.193196	-0.805114	0.421567	0.837399	0.72865	65.5683	1.14817	0.280899
U2AF1	-0.990084	-0.760378	-0.229707	-2.61106	0.00960655	0.345284	2.06214	19.9094	1.14801	0.280899
IGHM	1.6881	1.88115	-0.193055	-0.895484	0.371444	0.807466	0.802646	61.7132	1.14785	0.280899
RPS18	1.13086	0.913843	0.21702	2.17003	0.0310059	0.435325	-1.7557	40.4529	1.14769	0.280899
EFNB2	1.48363	1.66926	-0.185632	-1.34726	0.179192	0.682954	1.14675	50.9326	1.14746	0.280899
FRMD5	0.573931	0.4213	0.152632	0.847994	0.397304	0.822639	-0.74616	69.3926	1.1473	0.280899
C9orf39	-0.451413	-0.275776	-0.175638	-1.4727	0.142169	0.64377	1.22716	47.7472	1.14722	0.280899
SEMA3C	-1.43147	-1.43129	-0.000182255	-0.00115655	0.999078	0.999698	0.00100192	85.3685	1.14722	0.280899
HERC6	2.194	1.99737	0.196637	1.44868	0.148759	0.651615	-1.2305	59.4449	1.1469	0.281808
BANK1	3.26665	3.06361	0.203039	0.742768	0.458363	0.85195	-0.679367	71.7022	1.14642	0.281808
SLC22A16	0.72393	0.909228	-0.185298	-1.10605	0.269837	0.746057	0.965285	56.065	1.14611	0.281808
FANK1	2.02749	1.81542	0.212067	1.45199	0.147838	0.649947	-1.24568	59.4449	1.14603	0.281808
C6orf148	0.644897	0.447731	0.197166	1.71217	0.0881834	0.566089	-1.41882	54.0298	1.14603	0.281808
LY6D	-0.196865	-0.152344	-0.0445209	-0.27113	0.786529	0.957242	0.236062	81.2757	1.14603	0.281808
C21orf121	1.4206	1.264	0.156594	0.746221	0.456279	0.850738	-0.667134	71.7022	1.14587	0.281808
NFIB	1.81652	2.02235	-0.205832	-1.66777	0.0966927	0.578689	1.39705	40.4529	1.14563	0.281808
SOST	0.112514	0.239735	-0.127221	-0.568044	0.570547	0.893739	0.51096	72.7422	1.14563	0.281808
CFTR	1.95832	2.18576	-0.227437	-0.753267	0.452043	0.849434	0.693995	66.9695	1.14539	0.281808
PLOD2	-0.143606	-0.127442	-0.0161644	-0.117749	0.906367	0.980139	0.100174	83.3347	1.14531	0.281808
FAM5B	-0.162308	0.0540766	-0.216385	-1.82256	0.0696404	0.532742	1.51762	35.2122	1.14523	0.281808
GPX2	-3.28536	-3.41824	0.132881	1.247	0.213637	0.711353	-1.02017	64.3247	1.14499	0.282693
CCDC140	-1.36144	-1.1725	-0.188936	-1.47506	0.141535	0.643197	1.2425	46.0228	1.14491	0.282693
ZNF462	0.342351	0.532072	-0.189721	-1.20981	0.227566	0.71939	1.04743	54.0298	1.14475	0.282693
HTRA4	0.80793	0.816662	-0.0087325	-0.0707593	0.943649	0.987972	0.0592729	84.2343	1.14428	0.282693
PLXNA4B	-0.234494	-0.00547185	-0.229022	-2.02331	0.044172	0.476391	1.672	31.9696	1.14404	0.282693
ERGIC3	0.0105745	-0.165693	0.176267	2.02359	0.0441439	0.476391	-1.59504	47.7472	1.14396	0.283499
EFS	-0.495197	-0.479604	-0.0155926	-0.0922624	0.926568	0.984766	0.0806033	83.9557	1.14396	0.283499
CYBRD1	1.34737	1.15412	0.193255	1.37745	0.169681	0.673597	-1.17538	60.7898	1.14372	0.283499
CHST13	-1.75836	-1.94602	0.187653	2.2413	0.0259404	0.417821	-1.75258	42.1778	1.14356	0.283499
TTC16	1.20774	1.44046	-0.232719	-1.85758	0.0644791	0.519038	1.55957	35.2122	1.14348	0.283499
APLP2	0.0929732	0.324218	-0.231245	-2.44665	0.0151524	0.373856	1.95913	23.9454	1.1434	0.283499
UFD1L	-0.732634	-0.528664	-0.20397	-2.68699	0.00772459	0.32608	2.05781	19.9094	1.1434	0.283499
ADCY2	-0.637005	-0.856443	0.219438	1.66874	0.0965004	0.578689	-1.41104	54.0298	1.14324	0.283499
OSGIN1	-1.00369	-1.24272	0.23903	3.18511	0.00164274	0.220029	-2.43313	25.2122	1.143	0.283499
VIL1	-3.49565	-3.66177	0.166116	1.2148	0.22566	0.717585	-1.03292	64.3247	1.14245	0.284692
MS4A3	-3.82216	-4.03589	0.213725	1.85292	0.0651467	0.521092	-1.53586	50.9326	1.14221	0.284692
SLC9A6	-0.229838	0.00601633	-0.235854	-2.87996	0.00434422	0.281887	2.24172	17.9697	1.14205	0.284692
SULT1C4	0.2334	0.466205	-0.232805	-1.76316	0.0791719	0.549376	1.49176	36.3141	1.14197	0.284692
ZNF555	0.271356	0.0638588	0.207497	2.48204	0.0137627	0.367018	-1.94022	37.6189	1.14197	0.284692
KLF5	1.96234	2.15589	-0.19355	-1.89962	0.058706	0.509616	1.54203	35.2122	1.14181	0.284692
LHX4	-0.296508	-0.0959536	-0.200554	-3.21318	0.00149646	0.209905	2.34987	15.3929	1.14142	0.284692
PCDHA9	0.47251	0.69334	-0.22083	-2.06004	0.040495	0.464507	1.68702	28.8986	1.14118	0.284692
CDH7	-0.502551	-0.715227	0.212676	2.17279	0.030795	0.435325	-1.75112	42.1778	1.14118	0.284692
ALDH5A1	0.202261	0.426472	-0.224211	-2.78362	0.00581258	0.303375	2.15921	17.9697	1.14102	0.284692
ANKRD22	2.16121	2.38104	-0.219824	-1.13295	0.25839	0.73855	1.00495	56.065	1.14086	0.285871
CTNNAL1	-1.59429	-1.384	-0.210287	-1.97777	0.0491226	0.483796	1.61739	31.9696	1.14054	0.285871
TLE1	0.903741	1.13593	-0.23219	-2.5831	0.0103971	0.346745	2.04868	19.9094	1.14014	0.285871
KIAA1913	-0.153498	-0.319797	0.166299	0.971852	0.332122	0.783529	-0.850267	68.1222	1.13998	0.287205
AKR7A3	-0.07991	-0.313705	0.233795	3.25543	0.00129894	0.199477	-2.46234	25.2122	1.1399	0.287205
PKLR	-1.19101	-1.42719	0.236178	2.86994	0.00447943	0.284177	-2.23617	35.2122	1.13887	0.288609
P117	0.566926	0.344873	0.222053	2.93843	0.00362701	0.268607	-2.24814	31.9696	1.13847	0.288609
STRA6	0.524682	0.673987	-0.149305	-0.867112	0.386765	0.817783	0.759175	64.3247	1.13839	0.288609
CCK	-0.568516	-0.578006	0.00948995	0.0428508	0.965857	0.992197	-0.0385049	84.8809	1.13831	0.288609
DFNB59	0.361008	0.557574	-0.196566	-1.67305	0.0956471	0.578689	1.39084	40.4529	1.13808	0.288609
FAM3C	0.176491	0.384255	-0.207764	-1.88309	0.0609217	0.512462	1.5496	35.2122	1.13752	0.289459
CELSR3	-1.0963	-1.24059	0.144288	1.30029	0.194775	0.702088	-1.07102	62.7943	1.13752	0.289459
GATA1	-3.2148	-3.43634	0.221536	3.05727	0.00249188	0.251526	-2.31717	26.5852	1.13728	0.289459
AKR1B10	-2.32791	-2.35547	0.0275559	0.117734	0.906379	0.980139	-0.106322	83.6895	1.1372	0.289459
ADM	-1.32412	-1.26889	-0.0552227	-0.343073	0.73185	0.943289	0.297982	79.7056	1.13712	0.289459
SILV	-4.51591	-4.72578	0.209867	2.58219	0.0104237	0.346745	-2.00675	36.3141	1.13688	0.290217
C15orf38	0.744894	0.925013	-0.180119	-2.07272	0.0392876	0.45863	1.63299	31.9696	1.13673	0.290217
HIST1H2BI	-0.162835	0.0524668	-0.215302	-1.95016	0.0523457	0.492979	1.60495	31.9696	1.13673	0.290217
PEMT	-0.0500306	-0.26045	0.210419	2.83981	0.00490938	0.28929	-2.16321	35.2122	1.13665	0.290217
CH25H	-0.234325	-0.42372	0.189395	0.993439	0.321517	0.778955	-0.879583	66.9695	1.13649	0.290217
HSH2D	0.203646	0.0937054	0.109941	0.756956	0.449834	0.848601	-0.648926	71.7022	1.13641	0.290217
HBD	-1.44383	-1.5629	0.119068	0.802717	0.422949	0.838461	-0.690065	70.5337	1.13609	0.290217
C6orf145	0.816641	0.62719	0.189451	2.08587	0.0380685	0.455598	-1.65765	46.0228	1.13609	0.290217
GABRR1	0.439165	0.279223	0.159942	1.46763	0.14354	0.646185	-1.20523	59.4449	1.13609	0.290217
LY96	-0.314954	-0.539841	0.224887	1.41197	0.159279	0.66341	-1.22481	59.4449	1.13569	0.291215
ASB13	-0.111723	-0.339439	0.227716	3.2602	0.00127819	0.199477	-2.45016	25.2122	1.13537	0.291215
PDK4	-0.715675	-0.933474	0.217799	1.66459	0.0973272	0.578689	-1.40651	54.0298	1.13537	0.291215
C8orf70	0.778346	0.659834	0.118511	0.89705	0.370609	0.807095	-0.759029	69.3926	1.13514	0.291215
ANXA1	0.296771	0.505849	-0.209078	-1.50752	0.13302	0.637401	1.28432	44.733	1.13498	0.292657
ANKRD6	2.0791	2.28335	-0.204249	-1.5628	0.119445	0.615842	1.32029	42.1778	1.1349	0.292657
AP1S1	-0.221969	-0.428475	0.206506	2.69823	0.00747625	0.324585	-2.07013	36.3141	1.1349	0.292657
MBOAT1	1.5482	1.75075	-0.20255	-1.86306	0.0637011	0.517626	1.52934	35.2122	1.13482	0.292657
GALNT4	0.8394	1.04564	-0.206244	-1.60901	0.108955	0.602057	1.35548	42.1778	1.13474	0.292657
TAGLN	1.72282	1.55136	0.171457	1.10248	0.27138	0.747506	-0.953514	65.5683	1.13458	0.292657
C1S	2.91446	3.1209	-0.206443	-1.16103	0.246809	0.733998	1.02022	56.065	1.13426	0.292657
C15orf48	3.86517	3.99815	-0.13298	-0.693622	0.488604	0.864261	0.614489	69.3926	1.1341	0.292657
DMBX1	-1.54251	-1.39414	-0.148374	-0.646918	0.518316	0.873536	0.583161	70.5337	1.13386	0.292761
MAST4	0.197039	0.410992	-0.213953	-2.45004	0.0150141	0.372476	1.93215	23.9454	1.13378	0.292761
ARP11	2.14641	2.31406	-0.167649	-1.27166	0.20475	0.705484	1.07568	54.0298	1.1337	0.292761
LOC492311	-0.248425	-0.230643	-0.0177821	-0.148819	0.881824	0.975441	0.124044	83.0495	1.1337	0.292761
JAG1	0.709495	0.722333	-0.0128382	-0.110649	0.911989	0.981642	0.0918017	83.6895	1.13362	0.292761
CAMP	-0.205382	-0.201468	-0.00391355	-0.0177171	0.98588	0.996917	0.0159164	85.1457	1.13347	0.292761
KCNA4	0.901927	0.729976	0.171951	1.59816	0.111349	0.606496	-1.3096	58.1677	1.13339	0.292761
TM4SF19	-1.56626	-1.77395	0.207685	1.92968	0.0548499	0.5007	-1.58134	49.2172	1.13331	0.292761
NRG3	0.607545	0.659946	-0.0524008	-0.434075	0.664632	0.921553	0.362385	78.4265	1.13299	0.292761
HSD17B11	-0.351627	-0.540464	0.188837	1.57539	0.11651	0.612674	-1.31377	58.1677	1.13267	0.292761
CSPG5	0.729134	0.938201	-0.209067	-1.83912	0.0671584	0.527202	1.52084	35.2122	1.13235	0.292761
DHRS4	-0.40092	-0.183195	-0.217726	-2.94975	0.00350132	0.268607	2.24502	17.9697	1.13227	0.292761
PRIM1	-1.80398	-1.61078	-0.19319	-1.86167	0.0638968	0.517626	1.51608	35.2122	1.13219	0.292761
MFAP5	3.2352	3.15202	0.0831739	0.478727	0.632577	0.913706	-0.419568	76.6772	1.13196	0.292865
ACOT6	0.970719	0.76233	0.208389	1.45766	0.146269	0.64885	-1.24699	59.4449	1.13172	0.292865
C8orf34	1.57081	1.38523	0.185578	1.39712	0.163694	0.6679	-1.18307	60.7898	1.13148	0.292865
RPL31	0.512155	0.290806	0.221348	2.57977	0.0104949	0.346745	-2.0273	36.3141	1.1314	0.292865
MMP17	0.351469	0.16624	0.185229	1.72587	0.085685	0.560144	-1.41364	54.0298	1.13124	0.292865
ADAL	-0.776267	-1.00099	0.224724	2.41109	0.0166728	0.382252	-1.92559	37.6189	1.13124	0.292865
TSPAN6	0.707354	0.91353	-0.206176	-1.95719	0.0515085	0.492624	1.59802	31.9696	1.13092	0.292865
C1orf129	0.669504	0.528009	0.141495	0.942879	0.34671	0.792604	-0.811783	68.1222	1.13076	0.292865
CSF1R	4.69583	4.92121	-0.22538	-2.12795	0.0343813	0.442101	1.73906	28.8986	1.13052	0.292865
TJP2	-0.274004	-0.058663	-0.215341	-2.33511	0.0203801	0.400859	1.86115	26.5852	1.13037	0.292865
UNC5CL	0.0264853	0.0131294	0.0133559	0.0990864	0.921154	0.983622	-0.0840809	84.2343	1.13029	0.292865
DNAH11	-0.272255	-0.161398	-0.110857	-0.798894	0.425158	0.839012	0.680664	66.9695	1.13021	0.292865
PIB5PA	-0.00760877	0.20001	-0.207619	-2.83276	0.00501525	0.290535	2.15255	17.9697	1.13005	0.292865
BNC1	-0.435969	-0.555431	0.119462	0.441742	0.659081	0.920059	-0.403703	77.6279	1.12997	0.294336
GYPE	-1.90867	-2.12943	0.220762	1.91796	0.0563267	0.50538	-1.58923	49.2172	1.12989	0.294336
DUSP28	0.0137765	0.119405	-0.105629	-1.19314	0.234017	0.724099	0.94348	58.1677	1.12965	0.294336
COL21A1	-0.75578	-0.86693	0.111149	0.786421	0.432412	0.841765	-0.671723	71.7022	1.12909	0.294336
C21orf49	0.14189	-0.0817455	0.223636	2.49305	0.0133539	0.365017	-1.97648	37.6189	1.12893	0.294336
KIAA0423	0.379538	0.571217	-0.191679	-1.79151	0.0744965	0.53727	1.46664	36.3141	1.12854	0.294336
RHOXF2B	-3.63794	-3.86649	0.228545	2.32557	0.020893	0.400859	-1.87562	37.6189	1.12846	0.294336
TPK1	0.726932	0.523538	0.203394	1.3439	0.180274	0.683423	-1.15832	60.7898	1.12838	0.294336
PGF	-0.840265	-1.05036	0.210091	2.28761	0.023049	0.405467	-1.82185	39.2807	1.12838	0.294336
TMEM159	0.229162	0.169999	0.0591629	0.501145	0.616737	0.907951	-0.416926	76.6772	1.12838	0.294336
KIAA1841	-1.05998	-0.851759	-0.208225	-1.88684	0.0604129	0.512462	1.55274	35.2122	1.1283	0.294336
ENC1	0.00691634	0.206892	-0.199976	-1.35672	0.17617	0.680421	1.16536	50.9326	1.12758	0.294676
N6AMT2	0.674255	0.437706	0.236548	2.86654	0.0045261	0.284904	-2.2348	35.2122	1.12758	0.294676
RPS15A	0.402926	0.198258	0.204669	2.54287	0.0116369	0.353788	-1.97215	37.6189	1.12758	0.294676
ZFHX3	-0.0104745	0.171177	-0.181651	-1.78278	0.0759119	0.54027	1.44719	37.6189	1.12727	0.294676
SLC26A4	-1.89683	-1.80218	-0.0946555	-0.887112	0.375925	0.810531	0.725906	65.5683	1.12711	0.294676
AOC3	-0.203818	-0.422908	0.219089	1.70497	0.0895211	0.568339	-1.43684	54.0298	1.12703	0.294676
CREBZF	-0.501721	-0.295207	-0.206514	-2.01318	0.0452357	0.477121	1.63616	31.9696	1.12663	0.294676
LBX2	-1.16195	-1.36282	0.200869	1.57319	0.117018	0.613209	-1.32455	56.065	1.12615	0.294676
CHMP4C	2.07781	2.29321	-0.215407	-1.99472	0.0472281	0.480248	1.63556	31.9696	1.12591	0.295478
RDHE2	0.435896	0.278241	0.157655	1.07396	0.283942	0.756877	-0.921985	65.5683	1.12591	0.295478
CFH	1.39835	1.54553	-0.147183	-0.746824	0.455916	0.850738	0.663513	66.9695	1.12568	0.295478
NDP	-0.741259	-0.64111	-0.10015	-0.433252	0.665228	0.921553	0.390826	77.6279	1.12568	0.295478
CMTM6	1.51936	1.7137	-0.194344	-1.6642	0.0974043	0.578689	1.38215	40.4529	1.12504	0.295478
ALG10	0.10661	0.284248	-0.177638	-1.50561	0.133508	0.637401	1.25247	46.0228	1.12488	0.296162
ZNF593	0.652295	0.445254	0.207041	2.7467	0.00648569	0.316919	-2.10028	36.3141	1.12488	0.296162
ALPL	0.956539	1.18003	-0.223491	-1.8541	0.0649762	0.520709	1.54753	35.2122	1.1248	0.296162
IGSF6	3.70501	3.88191	-0.176902	-1.0205	0.308542	0.771983	0.894156	59.4449	1.12472	0.296162
HOXB8	1.04644	1.00992	0.036517	0.153838	0.877869	0.974594	-0.139097	83.0495	1.12456	0.296162
MAP4K2	-0.887375	-1.11033	0.222957	2.70693	0.00728881	0.324585	-2.10954	36.3141	1.12432	0.296162
C5orf25	0.389059	0.597788	-0.208729	-2.46623	0.0143687	0.369012	1.93272	23.9454	1.12424	0.296162
COL5A2	0.850578	0.699464	0.151115	0.723292	0.470219	0.85722	-0.646358	71.7022	1.12385	0.296162
PPAP2B	-1.25634	-1.28024	0.0239014	0.176332	0.860185	0.970989	-0.149746	83.0495	1.12361	0.296162
CXCL3	-1.36578	-1.16991	-0.195873	-1.14996	0.251328	0.734439	1.00556	56.065	1.12353	0.296162
HNRNPA2B1	-1.47899	-1.26534	-0.213646	-2.24804	0.0255005	0.417596	1.80195	26.5852	1.12353	0.296162
AURKC	-1.2269	-1.45469	0.227789	2.50485	0.0129282	0.363321	-1.9911	36.3141	1.12321	0.296162
INSL4	-2.82549	-2.96018	0.134692	0.887909	0.375497	0.81032	-0.765518	69.3926	1.12321	0.296162
CD1B	-2.96296	-3.17718	0.214216	2.32284	0.0210421	0.400859	-1.85138	39.2807	1.12305	0.296162
DYX1C1	1.67875	1.50535	0.173395	1.30716	0.192435	0.699314	-1.10668	62.7943	1.12297	0.296162
TSGA10	2.576	2.37639	0.199611	1.10291	0.271195	0.747387	-0.971051	65.5683	1.12297	0.296162
C18orf18	-1.07695	-1.06734	-0.00961134	-0.0643489	0.948747	0.988867	0.0553682	84.2343	1.12289	0.296162
HIST1H1E	-0.351937	-0.146191	-0.205746	-1.46839	0.143334	0.646185	1.25275	46.0228	1.12273	0.296162
TIMP1	0.349494	0.420611	-0.071117	-0.610891	0.541862	0.883302	0.507105	73.8345	1.12266	0.296162
AKAP14	1.72908	1.54683	0.182245	0.802299	0.42319	0.838554	-0.722601	70.5337	1.1225	0.296162
NBPF20	-0.663824	-0.894382	0.230558	2.61645	0.00946054	0.345284	-2.06707	36.3141	1.12242	0.296162
FAM120AOS	-0.0278624	0.183935	-0.211798	-2.82905	0.00507166	0.290535	2.15998	17.9697	1.12234	0.296162
PRKY	0.932223	1.15462	-0.222394	-1.77421	0.0773224	0.545297	1.4897	36.3141	1.12218	0.296162
PDIA4	0.0873806	0.317322	-0.229942	-2.64531	0.00871173	0.340728	2.08423	19.9094	1.1221	0.296162
GLS2	0.185568	0.385059	-0.199491	-1.59119	0.112911	0.609252	1.33606	42.1778	1.1221	0.296162
LIFR	-0.636721	-0.610738	-0.0259831	-0.220266	0.825855	0.966736	0.183227	82.1333	1.1221	0.296162
ENPP2	0.542635	0.724081	-0.181446	-1.37391	0.170777	0.674223	1.16246	50.9326	1.12186	0.296737
SLC44A3	1.17581	1.3907	-0.214886	-1.63729	0.102907	0.589253	1.38406	40.4529	1.12122	0.296737
FAM83H	0.527605	0.749556	-0.221952	-2.2904	0.0228839	0.405467	1.84253	26.5852	1.12107	0.296737
TBL1X	-0.721197	-0.515877	-0.20532	-1.6763	0.0950083	0.577835	1.40257	40.4529	1.12075	0.297521
BOP1	-0.410716	-0.206102	-0.204614	-1.90007	0.0586467	0.509616	1.55722	35.2122	1.12051	0.297521
CASC1	3.56472	3.69929	-0.134565	-0.695434	0.48747	0.863922	0.616689	69.3926	1.12035	0.297521
GPR27	0.327882	0.53815	-0.210267	-2.25911	0.024793	0.415001	1.80374	26.5852	1.12035	0.297521
RAB15	-0.804119	-0.609488	-0.194631	-1.59316	0.112468	0.608599	1.33248	42.1778	1.12003	0.297521
RAP2B	-0.382018	-0.140427	-0.241591	-2.90514	0.00402084	0.276978	2.2685	17.9697	1.11995	0.299794
TCP11	1.45631	1.52724	-0.0709248	-0.429024	0.668299	0.922335	0.373835	77.6279	1.11979	0.299794
CHRM2	-0.872578	-0.984251	0.111673	0.807473	0.42021	0.836849	-0.687655	70.5337	1.119	0.300308
CLU	1.69385	1.52792	0.165923	1.1903	0.235127	0.72489	-1.01478	64.3247	1.119	0.300308
ANK2	0.219348	0.0137171	0.205631	1.6948	0.0914362	0.570923	-1.416	54.0298	1.119	0.300308
LINCR	1.13497	1.27029	-0.135319	-0.925786	0.355506	0.796773	0.79433	62.7943	1.11844	0.300308
KLRC4	-1.75924	-1.96097	0.201728	1.97739	0.0491656	0.483852	-1.60551	47.7472	1.11836	0.300308
NDUFA4	0.25073	0.0856652	0.165065	1.83131	0.0683188	0.529452	-1.45321	54.0298	1.11812	0.300308
CCDC74B	0.223296	0.370792	-0.147496	-0.926532	0.35512	0.796773	0.803665	61.7132	1.11797	0.300308
DNAH7	1.90577	2.03683	-0.13106	-0.893251	0.372636	0.808588	0.766798	62.7943	1.11797	0.300308
IRX5	-1.45544	-1.41184	-0.0436009	-0.187736	0.851246	0.969407	0.169422	82.1333	1.11797	0.300308
SLC13A4	-0.281258	-0.488353	0.207095	1.62326	0.105874	0.593934	-1.36654	56.065	1.11757	0.300308
PSTPIP2	0.0265755	0.241006	-0.214431	-1.89427	0.0594165	0.511876	1.56538	35.2122	1.11669	0.302078
ADAMDEC1	3.76605	3.92103	-0.154978	-0.550251	0.582669	0.898273	0.504419	73.8345	1.11653	0.302078
ANXA9	-0.31992	-0.547153	0.227234	1.56192	0.119652	0.615842	-1.33931	56.065	1.11653	0.302078
C6orf117	-0.998974	-0.781337	-0.217638	-1.40934	0.160055	0.664445	1.21783	47.7472	1.11638	0.302078
BMP4	-1.60771	-1.82382	0.216109	1.49644	0.13588	0.639425	-1.2819	58.1677	1.11614	0.302078
LOH11CR2A	0.586682	0.477721	0.108961	0.856337	0.392683	0.820755	-0.720621	70.5337	1.11606	0.302078
HIST2H2AA3	0.187614	0.389177	-0.201563	-1.20262	0.230331	0.722125	1.04963	54.0298	1.11598	0.302078
ZNF228	0.524156	0.713513	-0.189356	-1.60348	0.110172	0.604993	1.33407	42.1778	1.11582	0.302078
CXCL11	3.96948	4.07309	-0.103612	-0.404408	0.68628	0.926868	0.368007	78.4265	1.11566	0.302078
ULBP2	-1.45837	-1.66245	0.204086	2.1732	0.0307638	0.435325	-1.73808	42.1778	1.11542	0.302078
CD28	-3.9757	-3.81605	-0.159645	-1.27978	0.201883	0.704612	1.07378	54.0298	1.11526	0.302078
ZNF559	0.225294	0.362716	-0.137423	-1.41928	0.15714	0.659507	1.14158	50.9326	1.11502	0.302078
MUC15	0.286616	0.231013	0.0556031	0.241482	0.809392	0.961843	-0.217759	81.7593	1.11479	0.302078
GINS2	-2.09932	-1.90975	-0.189574	-1.87973	0.0613812	0.513711	1.52311	35.2122	1.11471	0.302078
EMP2	-0.196496	-0.0725707	-0.123925	-1.00972	0.313665	0.774446	0.845106	60.7898	1.11463	0.302078
LRP8	-1.25384	-1.05207	-0.201769	-1.40873	0.160236	0.664445	1.20543	47.7472	1.11447	0.302078
KCNJ14	-0.4296	-0.239266	-0.190334	-1.54763	0.123056	0.620339	1.29572	44.733	1.11423	0.302078
PRSS3	-0.974765	-1.15625	0.181489	1.25275	0.211542	0.710205	-1.0736	62.7943	1.11399	0.302078
C2orf50	0.727376	0.952926	-0.225549	-2.0972	0.0370438	0.451012	1.71841	28.8986	1.11383	0.302078
KIAA1946	0.561944	0.761681	-0.199737	-1.51641	0.130758	0.63608	1.28254	44.733	1.11383	0.302078
SDC1	-0.59981	-0.414416	-0.185394	-1.32111	0.187747	0.692838	1.12734	50.9326	1.11367	0.302078
RPL27A	1.02085	0.798605	0.222249	2.49638	0.0132327	0.364847	-1.9762	37.6189	1.11351	0.302078
ANKRD41	0.102794	-0.110856	0.21365	2.74927	0.00643671	0.31675	-2.1163	36.3141	1.11335	0.302078
HSPE1	-0.242115	-0.0153365	-0.226779	-2.49178	0.0134008	0.365017	1.98101	21.6249	1.11328	0.302078
SMC4	-0.912811	-0.697384	-0.215427	-2.32353	0.0210043	0.400859	1.85381	26.5852	1.11312	0.302078
OBP2A	2.15308	2.21393	-0.0608447	-0.258298	0.796403	0.959043	0.233391	81.2757	1.11288	0.303996
NCL	-0.171307	0.0417918	-0.213098	-2.78656	0.00576182	0.303375	2.13753	17.9697	1.11272	0.303996
VSX1	0.647557	0.808172	-0.160615	-1.48702	0.138348	0.641705	1.21932	47.7472	1.11248	0.303996
NEURL2	0.985092	0.863998	0.121094	1.14054	0.255222	0.73653	-0.932491	65.5683	1.1124	0.303996
PCOLCE2	-3.04227	-3.25892	0.216653	1.45453	0.147131	0.649234	-1.25109	59.4449	1.11169	0.305401
WIZ	-0.238859	-0.097303	-0.141556	-1.67756	0.0947612	0.577513	1.31386	44.733	1.11145	0.305401
TMEM30B	0.764538	0.983245	-0.218707	-3.45275	0.000657889	0.18577	2.53441	12.1028	1.11129	0.305401
TARS	-0.937485	-0.727072	-0.210413	-3.01666	0.0028366	0.257812	2.2664	17.9697	1.11113	0.305401
RHEBL1	-0.619524	-0.806747	0.187223	1.96755	0.0502955	0.48927	-1.57748	49.2172	1.11049	0.306396
BDKRB1	-2.0821	-2.27459	0.192497	1.52775	0.127918	0.629587	-1.28376	58.1677	1.11049	0.306396
TRPM1	-1.50989	-1.6729	0.16301	1.28655	0.199517	0.704612	-1.08197	62.7943	1.11041	0.306396
C1QTNF9	1.62409	1.47935	0.144743	0.817289	0.41459	0.83338	-0.717846	70.5337	1.1097	0.306396
PART1	1.84993	2.01888	-0.168957	-0.949534	0.343324	0.791045	0.834439	60.7898	1.10962	0.306396
MANEAL	-1.78402	-1.58256	-0.201459	-1.37021	0.171927	0.674756	1.17656	49.2172	1.10954	0.306396
RAB33A	-0.939225	-1.17435	0.235121	1.96185	0.0509595	0.491362	-1.636	47.7472	1.10954	0.306396
NEK10	-0.132825	-0.275797	0.142972	1.24056	0.216005	0.712834	-1.02814	64.3247	1.10946	0.306396
CXCL5	0.477609	0.701165	-0.223557	-2.59083	0.0101729	0.346745	2.0383	21.6249	1.10938	0.306396
KLRB1	3.06448	3.23636	-0.171871	-0.847006	0.397853	0.822639	0.754741	64.3247	1.1093	0.306396
C3orf55	1.71865	1.82725	-0.108602	-0.49602	0.620343	0.909198	0.445242	75.683	1.10914	0.306396
PGDS	2.93838	3.02513	-0.0867485	-0.52879	0.59745	0.902252	0.460345	74.8472	1.10914	0.306396
ADRA2A	2.80864	2.84828	-0.0396433	-0.215036	0.829926	0.96677	0.18971	82.1333	1.10882	0.306396
PLAU	-0.366342	-0.37272	0.00637754	0.031906	0.974574	0.993962	-0.0283876	85.1457	1.10874	0.306396
SP5	-1.81033	-1.61036	-0.199971	-1.19331	0.233949	0.724099	1.04148	54.0298	1.10827	0.306396
C8B	-2.39859	-2.61939	0.220808	2.23178	0.0265724	0.418903	-1.80217	39.2807	1.10827	0.306396
GLB1L3	-0.708347	-0.815098	0.106751	1.31754	0.188941	0.694452	-1.02326	64.3247	1.10803	0.306396
ANKRD13A	0.0336459	-0.181814	0.21546	2.28709	0.0230798	0.405467	-1.83024	39.2807	1.10803	0.306396
[truncated: 15,815 more rows]
