# Supplementary material for: EMDomics: a robust and powerful method for the identification of genes differentially expressed between heterogeneous classes
Source: Bioinformatics. 2015 Oct 29;32(4):533–41. doi: 10.1093/bioinformatics/btv634 (PMC4743632; doi:10.1093/bioinformatics/btv634)
Supplement: Supplementary Data [file supp_btv634_suppl_data.zip › Supplementary_File3.xlsx]

## Sheet: RNAseq_DiffE.limma.EMD.SAM.edge
Gene	mean.Con1	mean.Con2	EMD	EMD.FDR	logFC	logFC.edgeR	logCPM.edgeR	PValue.edgeR	FDR.edgeR
CCND2	3.34901	2.81943	3.97811	0	0.60061	-1.71121	6.38571	8.60211e-07	0.00697287
HPN	5.73344	4.74168	5.10348	0	1.02212	-1.21906	6.37755	0.000159189	0.157558
CRABP1	5.4744	6.87079	7.23433	0	-1.44767	1.70068	7.83726	0.00197778	0.262818
PTN	4.03905	4.66059	4.18756	0	-0.349754	1.21867	5.53309	0.00287819	0.315278
CXCL17	4.85432	6.27244	6.59503	0	-1.31206	1.3073	6.9039	0.00946562	0.479552
C7	2.48511	3.76448	4.52488	0	-0.889642	1.19763	5.73647	0.0138901	0.528126
CRYAB	7.2125	6.48347	3.95025	0	0.648968	-0.773502	6.51938	0.0161206	0.560831
TSPAN1	6.00454	5.25771	4.1602	0	0.812465	-0.824004	6.49193	0.0201743	0.594666
LGR5	2.7789	4.15194	5.23682	0	-1.03187	0.936619	6.1081	0.0417117	0.729092
APOA1	6.53507	6.05316	3.96766	0	0.217287	-0.750334	7.22882	0.062922	0.766986
LPAR3	4.43066	5.4749	4.40597	0	-0.860572	0.513367	5.70403	0.0659225	0.769824
MT1G	7.71628	6.98532	4.50199	0	0.843154	-0.655381	6.8018	0.129898	0.88067
VTCN1	5.2616	5.95588	5.26219	0	-0.795084	-0.540217	7.85567	0.123878	0.88067
UPK3B	6.82321	6.34296	4.19702	0	0.808442	-0.45138	7.13998	0.178756	0.907808
AQP5	4.72852	5.72827	5.22289	0	-0.945918	0.43833	6.77429	0.232697	0.936298
MAL	6.5095	5.51925	5.51194	0	1.04841	-0.340622	6.851	0.392213	0.954268
IGF2	7.28523	6.0128	4.24328	0	0.78513	-0.193231	11.9377	0.700703	0.990423
CLDN10	3.69853	4.569	4.36866	0	-0.688789	-0.123311	6.19865	0.734981	0.991518
PTGDS	7.86985	7.08544	5.06816	0	0.879737	-0.107569	8.15804	0.776425	0.99719
S100A1	9.63797	8.98948	4.1	0	0.724186	0.0556249	8.71158	0.895876	0.999347
SPOCK2	6.15881	5.40628	3.74726	0.0344828	0.673334	-0.728818	8.32649	0.00857972	0.459411
CCND1	5.85754	5.42476	3.40597	0.0344828	0.458379	-0.580333	7.7819	0.0305844	0.687817
GJB1	4.43831	5.29517	3.70597	0.0344828	-0.599941	0.632158	5.59671	0.0357567	0.709078
CTHRC1	6.13757	5.2255	3.44776	0.0344828	0.669152	-0.334225	6.08785	0.237392	0.939496
ST6GALNAC1	3.36472	4.22365	3.60398	0.0344828	-0.697723	0.389297	5.3914	0.2459	0.939496
CLU	10.2612	9.74067	3.49751	0.0344828	0.635063	-0.153675	11.8125	0.615738	0.976796
SNCG	6.96018	6.12616	3.49453	0.0344828	0.650372	-0.168836	6.74062	0.619055	0.976796
CLDN6	5.75973	5.25699	3.43781	0.0344828	0.408874	-0.0497121	7.14812	0.879773	0.999347
GPX3	8.52445	7.80646	3.37612	0.0344828	0.590516	0.01983	9.92465	0.990181	0.999827
MFAP2	7.34604	6.41868	3.35572	0.0645161	0.630744	-0.415096	7.27449	0.167318	0.899769
ALPL	5.21511	6.01895	3.35871	0.0645161	-0.675456	0.342974	7.20617	0.251307	0.939496
TGM2	6.04463	5.27774	3.12189	0.0666667	0.580814	-0.89934	7.82928	0.000824478	0.225775
KCTD1	5.0308	5.74031	3.31841	0.0666667	-0.661681	0.603938	6.82609	0.00146438	0.24411
C1orf38	5.6976	4.80203	3.26915	0.0666667	0.619152	-0.662117	6.12792	0.00332895	0.336123
GOLGA8A	3.76524	3.23843	3.24428	0.0666667	0.658619	-0.641213	5.16345	0.00708911	0.454111
BCL11A	3.29553	4.02999	3.17562	0.0666667	-0.649485	0.620971	5.32027	0.0121332	0.509595
ITGB8	4.98552	4.43195	3.34627	0.0666667	0.603891	-0.590131	7.64824	0.0132143	0.528126
RHOF	5.75471	4.97785	3.10796	0.0666667	0.624278	-0.567555	6.47611	0.0218044	0.609189
FXYD6	4.64582	5.3368	3.28159	0.0666667	-0.658429	0.61232	5.91867	0.0322248	0.690487
EPHB3	4.082	4.84761	3.09005	0.0666667	-0.600471	0.557444	6.5795	0.0347734	0.708022
CDKN2C	3.9245	4.47992	3.07015	0.0666667	-0.577081	0.618381	5.33619	0.0424618	0.729659
GPR64	3.64245	2.99869	3.18507	0.0666667	0.603695	-0.64182	5.93496	0.0876803	0.832209
MT1E	7.64443	7.14282	3.32687	0.0666667	0.642773	-0.50616	6.45728	0.131993	0.88067
PPP1R1B	4.9675	5.69712	3.26269	0.0666667	-0.381195	-0.469367	6.46894	0.168959	0.902821
TNNT1	5.85719	6.14042	3.08806	0.0666667	-0.22785	0.43261	6.2736	0.172191	0.903392
HES1	5.24877	5.88989	3.06915	0.0816327	-0.627208	0.610328	6.03436	0.00695399	0.454111
RAP1GAP	5.24196	4.53549	3.04876	0.0816327	0.608488	-0.395346	6.08695	0.0725768	0.793053
BMP7	4.4163	4.70815	3.04179	0.0816327	-0.469574	0.535602	6.99734	0.176598	0.907808
ITM2C	6.66267	7.13795	3.01244	0.0816327	-0.580181	0.265349	8.33957	0.407498	0.954268
PEG10	4.43916	5.07664	2.98756	0.0925926	-0.586029	0.581787	7.5727	0.0310352	0.690257
LINGO1	4.01068	4.62881	2.98259	0.0925926	-0.543927	0.405111	6.06535	0.167986	0.899769
CCDC146	5.15412	4.90113	2.94428	0.0925926	0.472509	-0.331161	6.18787	0.336977	0.942222
GSTT1	4.2027	4.87349	2.94428	0.0925926	-0.555365	0.608268	5.57985	0.287005	0.942222
ANPEP	4.06803	3.42494	2.97612	0.0925926	0.519771	-0.00630408	6.16402	0.960486	0.999481
BCAT1	3.9277	4.63499	2.93234	0.109091	-0.584869	1.25691	8.40035	0.0042614	0.370794
ANXA3	6.02577	5.09129	2.87164	0.136986	0.475577	-0.626849	6.35086	0.00764593	0.454491
FZD4	3.31142	3.84654	2.89453	0.136986	-0.586461	0.514054	6.40909	0.0206248	0.594985
TMPRSS4	5.09041	5.68233	2.90597	0.136986	-0.574406	0.605332	6.94919	0.0593561	0.766681
GLIPR2	4.608	5.18483	2.79851	0.136986	-0.55241	0.451532	5.77811	0.0649141	0.769489
CYBRD1	5.81449	5.11459	2.9209	0.136986	0.552145	-0.360697	7.37753	0.0663326	0.771438
REC8	5.95609	5.17551	2.89801	0.136986	0.563247	-0.469943	6.86739	0.0847782	0.821831
C11orf9	4.74128	4.26196	2.8199	0.136986	0.540407	-0.346972	6.98211	0.247557	0.939496
FOSB	4.3274	4.07608	2.89154	0.136986	0.307062	0.50819	6.75099	0.239171	0.939496
NDUFA4L2	5.62773	4.92228	2.79502	0.136986	0.548926	-0.389661	6.01973	0.252046	0.939496
SLC34A2	8.1218	7.64563	2.88806	0.136986	0.514432	-0.322762	10.1333	0.269946	0.940916
SUSD3	5.90482	5.27582	2.84378	0.136986	0.523294	-0.224314	5.68094	0.339727	0.942222
RNASE1	9.09237	9.63636	2.77612	0.136986	-0.433514	0.185277	8.86471	0.447003	0.955256
FGFR1	5.49013	5.80905	2.80299	0.136986	-0.203832	-0.116307	7.87911	0.612867	0.976796
VAV3	3.33252	3.65859	2.77711	0.136986	-0.381261	-0.129246	5.85175	0.710622	0.990423
PAX8	7.4784	7.18061	2.77015	0.136986	0.42712	-0.0748161	8.9642	0.722719	0.990508
FGD1	3.29595	3.73678	2.92388	0.136986	-0.360675	0.0679952	5.34458	0.752186	0.991647
CYP4B1	4.56752	4.97599	2.8806	0.136986	-0.0405371	0.0612081	6.81538	0.923331	0.999347
NNMT	5.84493	5.64762	2.79503	0.136986	-0.00556299	-0.0463908	6.59396	0.873002	0.999347
PLK2	4.2804	3.61394	2.74279	0.146667	0.453505	-0.536603	5.25981	0.0190059	0.58554
SNORA8	5.82653	6.33578	2.7592	0.146667	-0.325933	-0.0619878	4.68846	0.702709	0.990423
LRIG1	5.59868	6.42707	2.70896	0.156627	-0.533186	0.666839	8.07553	0.00465946	0.381511
GLB1L2	3.92101	4.41916	2.70597	0.156627	-0.525408	0.495694	5.87853	0.0255171	0.646381
FOXJ1	5.30458	5.71054	2.70249	0.156627	-0.323124	0.701948	7.18149	0.0371062	0.714221
RGS1	5.66061	5.06593	2.701	0.156627	0.493935	-0.501879	5.87102	0.0702827	0.784727
KRT17	5.15093	5.35462	2.70199	0.156627	-0.473642	0.524907	6.57901	0.146962	0.88439
SUSD2	4.95599	4.85219	2.70697	0.156627	0.258322	-0.19539	6.81606	0.528282	0.966579
COL3A1	7.68052	7.67478	2.72886	0.156627	-0.0103944	-0.147879	10.6422	0.627827	0.976796
LAMB3	4.48651	4.98231	2.71891	0.156627	-0.450821	0.123591	6.79099	0.640295	0.976796
C2orf88	3.86223	4.27181	2.66816	0.164706	-0.348888	0.800059	6.63077	0.0334142	0.694691
C4A	5.638	5.98899	2.66965	0.164706	-0.172295	-0.197778	7.97207	0.558184	0.973765
CCDC3	5.25831	4.43473	2.64726	0.168539	0.530566	-1.01392	6.82291	0.00159536	0.24411
SECTM1	3.92808	4.39546	2.65821	0.168539	-0.52511	0.789772	5.63774	0.00970032	0.482398
CDH3	4.27512	4.7057	2.66219	0.168539	-0.515503	0.537153	6.8182	0.0623768	0.766912
GBP3	4.05617	3.64089	2.63582	0.168539	0.522658	-0.461896	5.18012	0.0750273	0.796922
FCGBP	2.67699	2.52044	2.63333	0.175824	0.464199	-1.19151	6.64674	0.000609062	0.214655
COL9A2	4.24911	3.86832	2.63433	0.175824	0.262697	-0.247754	5.80598	0.414867	0.954268
COL8A2	3.42529	2.80381	2.62637	0.184783	0.524714	-0.567345	5.13089	0.038448	0.723109
PART1	3.48279	4.12195	2.60846	0.185567	-0.493376	0.711503	5.31821	0.044186	0.734489
MATN2	4.20893	4.68002	2.61443	0.185567	-0.506607	0.427312	6.37444	0.0823872	0.816896
SLC4A11	4.27059	3.93246	2.6209	0.185567	0.535463	-0.466556	5.57954	0.102994	0.853863
PNOC	4.9234	4.71122	2.61642	0.185567	0.20106	0.593641	6.10855	0.209956	0.926771
HLA-DQB1	7.0428	6.59106	2.62189	0.185567	0.523852	-0.350155	7.47912	0.308321	0.942222
PYGL	5.31905	4.83437	2.59254	0.2	0.521419	-0.620268	5.73665	0.00030604	0.157558
TNFSF10	6.34648	6.61721	2.59254	0.2	-0.46279	0.431136	7.62846	0.143104	0.88067
RPS28	5.97204	5.84607	2.59652	0.2	-0.243985	-0.273145	5.67426	0.536878	0.969712
KLK5	6.14504	6.42679	2.58507	0.205882	0.0601028	-0.386804	7.85801	0.359628	0.945342
SERPINA5	4.71255	4.32203	2.58905	0.205882	0.179349	0.190552	7.12004	0.714606	0.990423
LRP11	2.92664	3.44377	2.5796	0.209524	-0.505961	0.694808	4.91109	0.00324604	0.336123
HDGFRP3	4.27077	4.74408	2.57562	0.209524	-0.474175	0.364536	5.27107	0.0608022	0.766681
RARRES3	6.8767	7.05535	2.57562	0.209524	-0.166445	0.14632	6.78255	0.663752	0.981054
PPL	5.15879	4.7871	2.56269	0.214953	0.545524	-0.563445	7.26577	0.00541334	0.410099
LARGE	2.82553	3.43177	2.56766	0.214953	-0.502853	0.54153	4.78287	0.0168759	0.574773
IGFBP5	5.70308	6.23019	2.54428	0.220183	-0.489601	0.561389	8.93869	0.0675368	0.772895
COL1A1	9.22587	9.43998	2.55721	0.220183	-0.107286	-0.134878	12.2624	0.645096	0.976796
OSBPL3	3.62292	3.20226	2.53333	0.225225	0.515825	-0.543478	5.68026	0.00389126	0.367178
FN1	7.82311	7.62017	2.52537	0.225225	0.117985	-0.583288	10.8075	0.0747607	0.796922
MACC1	2.60995	2.14073	2.52189	0.232143	0.459799	-0.40683	5.29111	0.172298	0.903392
MGLL	3.58176	4.18978	2.50498	0.263158	-0.463598	0.354292	5.83899	0.143385	0.88067
UBB	9.12606	9.4481	2.501	0.263158	-0.491633	0.156927	9.35545	0.568673	0.976796
FXYD3	5.62934	5.52983	2.48408	0.290598	-0.0786499	-0.751545	6.40854	0.0105987	0.490084
LRRN2	5.54312	5.10719	2.48358	0.290598	0.459362	-0.56781	6.9533	0.0262642	0.651345
E2F1	4.19595	4.60346	2.48756	0.290598	-0.487089	0.304716	5.69023	0.110138	0.868458
C1orf186	5.39538	4.83369	2.4796	0.291667	0.48736	-0.457275	5.71138	0.0790164	0.803648
ALDH3B2	4.94596	5.06538	2.47612	0.291667	-0.0531764	-0.289306	6.46053	0.30271	0.942222
KCTD15	3.48153	4.04616	2.47512	0.291667	-0.409741	0.143381	5.49267	0.510341	0.963174
NOTCH1	3.16341	3.60248	2.46816	0.298387	-0.472209	0.60963	6.44896	0.00494794	0.392665
FBXO32	5.27314	4.71368	2.45224	0.298387	0.479019	-0.665045	5.52032	0.00854334	0.459411
PVRL1	3.39694	3.95477	2.47015	0.298387	-0.497101	0.5597	5.93134	0.0105324	0.490084
DAPL1	6.06359	6.7393	2.45025	0.298387	-0.402115	0.529062	5.92343	0.195201	0.916005
NOTCH3	5.35804	5.96969	2.44179	0.301587	-0.477999	0.545878	8.58482	0.0139926	0.528126
MSLN	9.0363	8.75258	2.44229	0.301587	0.389652	-0.141657	9.93448	0.583038	0.976796
LDOC1	7.3307	6.93939	2.4194	0.307087	0.447628	-0.363383	7.21423	0.0597227	0.766681
B3GALNT1	3.97086	4.18538	2.40149	0.307692	-0.471735	0.543707	5.75376	0.00408548	0.367966
SUSD4	4.20075	4.71326	2.4	0.307692	-0.43943	0.454791	5.51188	0.0753773	0.796922
EFEMP1	3.78335	3.34904	2.40448	0.307692	0.367945	0.122316	5.12712	0.724835	0.990508
PPAP2C	4.87961	5.22992	2.38856	0.308271	-0.422305	0.287766	5.59162	0.321313	0.942222
MMP7	6.87663	7.04091	2.39154	0.308271	-0.435071	0.188353	8.02639	0.645482	0.976796
TUBB3	5.27032	4.96654	2.38657	0.308271	0.194792	-0.0818109	5.95714	0.736943	0.991518
CX3CL1	3.75964	4.05912	2.37015	0.316176	-0.439283	0.286556	5.63769	0.232251	0.936298
LOC96610	4.59717	4.80945	2.37015	0.316176	-0.422473	0.514776	9.79395	0.324926	0.942222
TFAP2A	3.28428	3.62	2.37512	0.316176	-0.314992	-0.0552584	5.55695	0.857528	0.999347
EGLN2	5.27252	5.63064	2.32736	0.324138	-0.463427	0.577553	6.34993	0.000264964	0.157558
CLDN1	5.78936	5.35975	2.32985	0.324138	0.43034	-0.662313	7.33108	0.00886806	0.466095
EPR1	3.99061	4.38158	2.35323	0.324138	-0.456865	0.375764	4.85937	0.101248	0.853863
F13A1	3.6008	3.62113	2.34328	0.324138	0.170799	-0.410865	5.31511	0.102804	0.853863
SLIT3	3.65936	3.25537	2.34229	0.324138	0.426473	-0.476817	5.8863	0.100057	0.853863
COL5A1	4.88671	4.91791	2.34328	0.324138	0.0381946	-0.176537	8.23726	0.550855	0.971846
ATHL1	5.66618	5.30809	2.3597	0.324138	0.359536	-0.161181	6.90471	0.599135	0.976796
CDH6	4.84415	4.95068	2.33532	0.324138	-0.270452	0.172848	7.35367	0.60859	0.976796
SCARA3	6.57686	6.38383	2.36219	0.324138	0.375725	-0.0512416	8.20296	0.832613	0.999347
APOL1	5.63259	6.04746	2.32189	0.326667	-0.339213	0.629931	7.19429	0.0137374	0.528126
HAPLN3	4.26841	4.33509	2.31343	0.326667	-0.211787	-0.331849	5.33113	0.163072	0.899769
RECQL4	3.34333	3.78218	2.31542	0.326667	-0.415779	0.240496	5.26086	0.234147	0.936357
SERPINE2	4.56001	4.99665	2.31343	0.326667	-0.168702	-0.162632	6.32579	0.616577	0.976796
UCHL1	6.47423	6.17622	2.31692	0.326667	-0.0812652	-0.0636488	7.03818	0.831668	0.999347
TCF19	3.71151	4.19385	2.27413	0.329114	-0.422384	0.6367	5.41788	0.00127738	0.242324
NPAS2	3.54135	4.22467	2.26517	0.329114	-0.458888	0.383775	5.82471	0.163601	0.899769
TIMP3	5.55267	4.96575	2.28507	0.329114	0.395793	-0.304098	8.07783	0.309123	0.942222
SPON1	7.70011	7.79428	2.29801	0.329114	0.115986	0.296374	10.5738	0.40309	0.954268
RBP1	7.51094	7.84291	2.28607	0.329114	-0.442295	0.15753	7.39757	0.486639	0.955256
MDK	10.3538	10.6415	2.27662	0.329114	-0.322694	0.134723	10.1621	0.579507	0.976796
C10orf116	6.18067	5.99145	2.26866	0.329114	0.240211	0.0737955	6.02646	0.876074	0.999347
H19	7.84048	8.36817	2.30348	0.329114	-0.193299	0.0151934	10.7903	0.989457	0.999827
GPM6B	4.09199	4.24557	2.26219	0.329193	-0.137895	-0.340114	5.22601	0.114437	0.876697
IMPA2	5.07185	5.45418	2.26269	0.329193	-0.425168	0.265718	5.47033	0.128109	0.88067
TMOD1	5.74754	5.37946	2.26219	0.329193	0.416664	-0.366665	7.02856	0.16648	0.899769
ZFP36L1	8.63444	8.30393	2.24876	0.331325	0.4257	-0.440425	9.48	0.000437011	0.1968
PLD2	3.8992	3.46066	2.24577	0.331325	0.428605	-0.452632	5.00567	0.00592962	0.427826
KCTD14	4.55445	4.92855	2.2597	0.331325	-0.286761	0.174892	5.50754	0.540479	0.970409
CLSTN3	5.36161	5.11253	2.24677	0.331325	0.225276	-0.120385	7.06236	0.562932	0.975583
ADAMTS1	4.50393	4.60399	2.24577	0.331325	-0.212524	0.0744534	6.97302	0.808952	0.999347
DEGS1	6.35432	5.84987	2.2403	0.339286	0.414732	-0.383452	6.65107	0.0138492	0.528126
FOS	7.33836	7.31703	2.24378	0.339286	0.17354	-0.0488613	8.63899	0.854719	0.999347
PCDH19	2.19343	2.71636	2.22537	0.347059	-0.348255	0.153225	5.62783	0.653365	0.976796
ISLR	5.82802	6.19404	2.22537	0.347059	-0.254154	-0.0356977	7.26581	0.880124	0.999347
SLC1A4	3.11519	3.64683	2.22488	0.350877	-0.462921	0.634922	5.21357	1.61329e-05	0.0653868
PCOLCE	6.31429	6.19801	2.09602	0.364341	0.0914329	-1.0899	6.86406	0.000168527	0.157558
ALDH4A1	3.72445	3.26479	2.19751	0.364341	0.45221	-0.574752	4.81579	0.000891292	0.225775
ENPP5	4.3369	3.95961	2.10796	0.364341	0.400267	-0.542289	5.29348	0.000841586	0.225775
TYMS	5.2292	5.54346	2.05771	0.364341	-0.380065	0.907962	6.1898	0.000783298	0.225775
PLSCR3	5.75213	5.30494	2.15174	0.364341	0.452163	-0.436475	5.80465	0.00140504	0.242324
FN3KRP	4.60292	5.08262	2.11542	0.364341	-0.400506	0.429626	5.32638	0.00158763	0.24411
LMO4	4.98656	5.48793	2.1602	0.364341	-0.400352	0.438838	7.36547	0.00205502	0.268677
SVIL	4.38294	4.02645	2.08159	0.364341	0.318193	-0.532991	6.27732	0.00228144	0.274216
RAB4B	4.94952	5.19388	2.08209	0.364341	-0.367514	0.524215	5.02676	0.00271872	0.306083
BICD1	4.55334	4.20331	2.06816	0.364341	0.394341	-0.539195	5.25874	0.00328771	0.336123
SLFN11	2.99872	3.52235	2.14627	0.364341	-0.444607	0.533524	5.28302	0.00375949	0.367162
C1orf85	6.81891	6.31083	2.12239	0.364341	0.415045	-0.390232	6.69703	0.00383828	0.367178
GMNN	4.77212	5.18753	2.19453	0.364341	-0.412333	0.55888	4.94614	0.00415241	0.369023
FANCI	3.23463	3.61669	2.17612	0.364341	-0.424942	0.448246	5.34318	0.00498181	0.392665
MCM4	5.15157	5.645	2.0801	0.364341	-0.409606	0.47218	6.91639	0.00588252	0.427826
SLC39A8	4.53796	4.10872	2.08159	0.364341	0.381645	-0.546629	5.61816	0.00749253	0.454111
IDH2	6.99326	7.45583	2.19304	0.364341	-0.427034	0.462341	7.77203	0.00820352	0.454491
GPR160	4.01065	4.06183	2.2005	0.364341	-0.392259	0.755777	5.38783	0.00896897	0.466095
PRUNE2	3.73775	3.41171	2.05771	0.364341	0.397684	-0.754092	6.00306	0.00933459	0.475888
CNKSR1	4.79267	4.27919	2.1796	0.364341	0.441407	-0.414467	5.45876	0.00969506	0.482398
HSD17B11	5.40539	4.9613	2.11443	0.364341	0.40142	-0.412906	5.70218	0.0101696	0.488779
ERMP1	3.99896	4.37308	2.15672	0.364341	-0.432396	0.416952	6.35479	0.0106137	0.490084
CYTSB	4.74744	4.46367	2.19552	0.364341	0.277429	-0.502649	5.82067	0.0114785	0.497507
MEGF8	3.61766	4.0746	2.13134	0.364341	-0.425934	0.472572	6.41322	0.0133146	0.528126
FAM174B	4.01825	4.28272	2.08706	0.364341	-0.24722	0.47165	5.29987	0.0238044	0.636306
C17orf61	7.19172	6.72084	2.20945	0.364341	0.448922	-0.428238	5.08181	0.0265167	0.651345
GPRC5B	6.1781	6.52781	2.09403	0.364341	-0.313789	0.384125	7.63706	0.0327539	0.690487
IL1RAP	4.17161	4.54309	2.20945	0.364341	-0.392534	0.470002	6.2841	0.0315764	0.690487
SYNE2	4.50442	5.09065	2.14478	0.364341	-0.412161	0.413329	6.58811	0.0317778	0.690487
CTSK	5.05096	4.43594	2.11095	0.364341	0.393416	-0.726769	6.15805	0.0360378	0.709078
SHROOM2	2.29105	2.77304	2.17463	0.364341	-0.411701	0.462784	4.82431	0.0363741	0.709078
RPL39L	5.92577	6.26892	2.14677	0.364341	-0.370774	0.407586	5.24751	0.0409285	0.729092
CDON	2.47322	3.01433	2.08856	0.364341	-0.410699	0.467165	5.14595	0.0422354	0.729659
PABPC1L	4.77598	4.31892	2.17065	0.364341	0.425544	-0.454587	5.21869	0.0528167	0.747698
CXCL10	5.4416	5.51167	2.17015	0.364341	-0.34281	0.671923	6.30592	0.0548893	0.752848
COL4A5	3.78756	3.29215	2.06368	0.364341	0.402862	-0.42088	5.07355	0.0578704	0.765248
SLC15A3	4.95436	4.98215	2.0602	0.364341	-0.142074	0.491425	6.0798	0.0634884	0.768011
ADRA2C	4.54454	4.86248	2.14826	0.364341	-0.346259	0.586002	5.87658	0.064221	0.769489
HIST1H1C	6.4417	6.95732	2.11045	0.364341	-0.395203	0.634885	6.53784	0.0648897	0.769489
HIBADH	5.65126	5.35767	2.06965	0.364341	0.425431	-0.295441	6.0267	0.0676021	0.772895
CD44	4.38851	4.95888	2.10398	0.364341	-0.421669	0.348282	6.48144	0.080982	0.813064
LOC388692	3.12035	2.96402	2.2	0.364341	0.131858	-0.374353	4.74493	0.0921352	0.843139
RHOD	5.53453	4.74783	2.17463	0.364341	0.423997	-0.301745	5.07564	0.103416	0.853863
CEBPA	3.56847	3.89904	2.13682	0.364341	-0.411472	0.378486	5.11474	0.137229	0.88067
IGF2BP2	4.60771	4.92662	2.05821	0.364341	-0.396544	0.361544	6.62624	0.135074	0.88067
NCALD	3.67465	4.17229	2.19801	0.364341	-0.410565	0.406589	5.75739	0.124804	0.88067
NXPH4	4.47767	4.71635	2.09453	0.364341	-0.215808	0.58691	6.14796	0.138883	0.88067
VCAN	3.9928	3.64621	2.15075	0.364341	0.218745	-0.467697	6.89055	0.143872	0.88067
MLLT4	4.90412	4.66346	2.12289	0.364341	0.218886	-0.274388	7.32531	0.147644	0.886929
APOL6	3.23553	3.47205	2.06418	0.364341	-0.14944	0.336453	6.47666	0.160171	0.899769
CILP2	3.4133	3.06157	2.14328	0.364341	0.367177	-0.342805	5.05831	0.167116	0.899769
SPP1	8.74268	8.65801	2.18756	0.364341	0.0580951	-0.317381	9.36272	0.186647	0.913309
CLGN	3.09649	3.46778	2.20149	0.364341	-0.391917	0.456651	5.08913	0.199009	0.918544
MT1F	7.47039	7.07248	2.17214	0.364341	0.42508	-0.401482	5.97352	0.202177	0.922339
TP53	6.68348	6.51508	2.07463	0.364341	0.386909	-0.298572	7.52757	0.205211	0.925303
CDCA7	3.3319	3.76736	2.07562	0.364341	-0.410497	0.316755	4.88337	0.216056	0.93044
CRIP1	9.76193	9.36841	2.10945	0.364341	0.41234	-0.328928	8.12217	0.216234	0.93044
COL5A2	4.3577	3.90055	2.10398	0.364341	0.301785	-0.369177	7.03027	0.228222	0.93615
CRTAC1	3.63296	4.20031	2.19154	0.364341	-0.330327	0.489734	5.85102	0.231312	0.936298
HLA-DQA1	6.03153	5.58387	2.17512	0.364341	0.374056	-0.407758	7.10739	0.258123	0.939496
THBS2	4.15605	3.6483	2.17363	0.364341	0.397712	-0.390153	6.90223	0.253574	0.939496
CYR61	6.43225	6.05415	2.17313	0.364341	0.365768	-0.275308	7.3994	0.275584	0.942222
THBS1	5.53061	5.28327	2.19751	0.364341	0.222943	-0.267691	7.76911	0.286358	0.942222
WIT1	3.78875	4.28504	2.11343	0.364341	-0.407353	0.273691	5.16678	0.290334	0.942222
PDE9A	3.63504	4.0742	2.0592	0.364341	-0.384344	0.248967	4.71701	0.350809	0.943484
RAPGEF3	4.76129	4.37275	2.13234	0.364341	0.326377	-0.168654	6.30888	0.479441	0.955256
MAPK15	4.45766	4.35077	2.09005	0.364341	0.177423	0.20983	5.41957	0.517351	0.964217
SFRP4	4.05661	3.82416	2.06816	0.364341	0.183859	-0.252396	6.33788	0.517481	0.964217
MMP2	6.35509	6.33209	2.11294	0.364341	0.0764255	-0.168249	8.19606	0.544065	0.970409
PRSS21	4.99386	5.38918	2.13532	0.364341	-0.163933	-0.196463	5.53669	0.542706	0.970409
CTGF	6.81914	6.35193	2.05771	0.364341	0.308078	-0.132398	7.99737	0.61874	0.976796
DUSP1	7.09703	6.76839	2.1806	0.364341	0.312083	-0.119003	8.02405	0.653116	0.976796
MYBL2	5.33467	5.61158	2.14776	0.364341	-0.340241	0.139042	6.93901	0.56849	0.976796
PAM	6.43155	6.04575	2.15771	0.364341	0.361849	-0.116292	7.60321	0.610774	0.976796
SERPINE1	4.47461	4.03759	2.0796	0.364341	0.362801	-0.14464	6.2135	0.637824	0.976796
SOD3	4.89876	4.93314	2.12935	0.364341	-0.117216	-0.154195	6.02562	0.629571	0.976796
TAGLN	8.05016	7.57832	2.06766	0.364341	0.237814	-0.150718	8.36184	0.604082	0.976796
SLPI	11.094	10.863	2.12687	0.364341	0.381865	-0.109467	10.1134	0.699822	0.990423
MXRA8	5.81106	5.45045	2.16418	0.364341	0.185502	-0.101289	7.15291	0.729872	0.991343
CADM1	4.94719	5.38239	2.10348	0.364341	-0.373747	0.0717854	6.70102	0.73035	0.991495
COL6A3	5.71514	6.07529	2.0801	0.364341	-0.282669	0.102316	8.53917	0.734356	0.991518
DOK7	4.76191	4.43557	2.06866	0.364341	0.339895	-0.0849939	5.86735	0.73917	0.991518
KLK11	6.39993	6.92122	2.18209	0.364341	-0.143277	0.130238	7.17084	0.73753	0.991518
WNT10A	4.32673	4.562	2.10448	0.364341	-0.298523	0.111723	6.04304	0.758818	0.991919
ANXA1	7.5024	7.99568	2.20647	0.364341	-0.412588	0.0400983	8.17805	0.882657	0.999347
PDZK1IP1	6.34728	6.42376	2.10547	0.364341	0.15852	0.101829	6.58614	0.806653	0.999347
FAT1	4.53156	4.78442	2.14726	0.364341	-0.236419	0.00812916	6.59591	0.9852	0.999827
PLD3	7.71667	7.89088	2.05025	0.365385	-0.393506	0.703542	8.90616	0.00101192	0.232018
HUNK	2.5013	2.94248	2.05224	0.365385	-0.370867	0.249028	5.31714	0.298705	0.942222
B3GNT3	4.1811	3.75594	2.04527	0.381679	0.269465	-0.437841	5.48717	0.108107	0.861745
TUBA1A	7.97934	7.73687	2.04876	0.381679	0.224468	-0.228159	8.45727	0.308802	0.942222
AAK1	4.62782	4.29948	2.04328	0.3829	0.40093	-0.449308	6.35889	0.00139528	0.242324
LPCAT4	5.41229	5.04067	2.03284	0.3829	0.403971	-0.45149	5.67575	0.00162761	0.24411
BMI1	5.22113	4.71999	2.03184	0.3829	0.36726	-0.35774	6.39219	0.00810204	0.454491
PHGDH	7.23821	7.69135	2.03134	0.3829	-0.415978	0.338055	7.48255	0.114672	0.876697
FOXQ1	4.33315	4.47634	2.03184	0.3829	-0.0450856	-0.442348	5.77586	0.149651	0.886929
GMPR	5.82126	5.94842	2.03383	0.3829	-0.0472304	0.225023	6.30347	0.337538	0.942222
MYCL1	4.36777	4.72663	2.03433	0.3829	-0.376828	0.285535	6.27414	0.298848	0.942222
FEN1	4.40989	4.8522	2.02687	0.383764	-0.405009	0.441213	5.45573	0.00158949	0.24411
CDH2	4.01577	4.52502	2.02637	0.383764	-0.384936	0.548705	6.63819	0.120922	0.88067
PRAF2	6.8751	6.5224	2.0194	0.387681	0.388355	-0.357321	6.5243	0.022004	0.609189
DMKN	7.60997	7.42119	2.02488	0.387681	0.201424	-0.333338	6.55479	0.116184	0.876894
AQP3	3.74286	4.20447	2.01741	0.387681	-0.406428	0.401927	4.89403	0.153659	0.887491
CNN2	6.57349	6.04465	2.01741	0.387681	0.387208	-0.238011	7.45795	0.260942	0.939496
ATAD1	4.7455	4.35826	2.02388	0.387681	0.289675	-0.109795	5.6516	0.47324	0.955256
FAM63A	4.09867	3.72543	2.01493	0.395018	0.398501	-0.518146	4.80433	0.000806554	0.225775
PIGX	3.68691	4.07934	2.00697	0.395018	-0.404509	0.458225	5.17683	0.00130234	0.242324
DEPDC6	4.76147	5.27304	2.01443	0.395018	-0.428376	0.434226	6.50641	0.115927	0.876894
HLA-DRB5	5.93487	5.6916	2.00647	0.395018	0.339536	-0.396172	6.63598	0.269947	0.940916
MUC1	9.71281	9.92151	2.00896	0.395018	-0.222068	0.0763636	9.71199	0.761002	0.991919
CABLES2	3.54768	3.9482	1.99851	0.395833	-0.395843	0.476035	5.33606	0.00134335	0.242324
EPB41L4A	4.10522	3.66921	1.99552	0.395833	0.382363	-0.438464	5.27881	0.00792478	0.454491
NEURL1B	3.33261	3.80079	1.99652	0.395833	-0.381371	0.405123	5.96793	0.0334233	0.694691
GPT2	4.22768	4.61565	1.99552	0.395833	-0.370502	0.278422	6.18552	0.127555	0.88067
ZBED2	4.11681	3.81392	1.99652	0.395833	0.343129	-0.152294	5.23742	0.637287	0.976796
FGFRL1	6.68016	6.75354	1.99851	0.395833	0.0849756	0.0703513	8.25003	0.791314	0.997331
VWA5A	4.07169	3.84362	2.0005	0.395833	0.188734	-0.0514413	5.2402	0.806802	0.999347
UBTD1	5.53772	5.08692	1.99453	0.396552	0.371674	-0.323763	5.54096	0.0364825	0.709078
PYCR1	5.69377	6.20235	1.99055	0.396552	-0.370666	0.322686	6.53753	0.0713133	0.787556
EIF3C	3.05342	3.64671	1.97612	0.431507	-0.387679	0.387582	4.61801	0.0541233	0.752527
RPL18A	7.71165	7.53389	1.97811	0.431507	0.360256	-0.24325	6.30375	0.21083	0.926965
SDC1	4.99438	5.08069	1.97313	0.433447	-0.142069	0.380411	6.85536	0.179122	0.907808
CDT1	3.9985	4.50911	1.96617	0.434343	-0.39449	0.510512	5.3802	0.00389555	0.367178
LCP1	5.12627	5.65675	1.96567	0.434343	-0.371338	0.362182	6.81756	0.131988	0.88067
NDRG2	5.00511	5.31419	1.96667	0.434343	-0.255105	-0.342891	6.3278	0.207518	0.925391
USP18	4.72161	4.91563	1.96517	0.434343	-0.326277	0.0510009	5.87983	0.846362	0.999347
LCN2	8.56232	8.53775	1.96169	0.436667	0.109762	-0.824792	8.92183	0.0236838	0.635699
BHLHE41	6.51479	6.35811	1.96169	0.436667	0.283561	-0.333361	8.27423	0.180195	0.907808
GPRC5C	5.76505	6.21336	1.96219	0.436667	-0.370642	0.103124	6.96329	0.702844	0.990423
ANXA4	6.02662	5.51837	1.95025	0.442675	0.379252	-0.375724	6.49774	0.00829814	0.454491
MT1X	7.10656	6.70795	1.94826	0.442675	0.375177	-0.480097	5.11642	0.0601478	0.766681
PTEN	4.54852	4.1431	1.95771	0.442675	0.415809	-0.31185	6.41859	0.062049	0.766912
LOC400043	4.55295	4.90757	1.95174	0.442675	-0.301257	0.610743	5.4618	0.0634942	0.768011
THY1	7.00833	6.45384	1.94876	0.442675	0.305511	-0.451148	7.93585	0.0744832	0.795882
MUC16	7.01501	6.74962	1.95871	0.442675	0.3836	-0.424472	10.1897	0.184744	0.912298
BLVRB	6.26508	6.54045	1.9408	0.442675	-0.383917	0.259731	5.94672	0.192802	0.915627
JAG1	3.69334	4.11243	1.95622	0.442675	-0.343951	0.257688	6.23663	0.194231	0.915627
TAP2	4.7932	5.13377	1.9592	0.442675	-0.278151	0.277053	6.79077	0.200497	0.918727
MYL9	9.27287	8.68743	1.94925	0.442675	0.38503	-0.260893	9.02884	0.215855	0.93044
RAB25	6.76833	5.90179	1.94478	0.442675	0.300865	-0.276411	6.76126	0.331862	0.942222
SPINT2	9.46702	9.5812	1.9403	0.442675	-0.256233	0.162663	10.0216	0.435039	0.954268
CDR2L	5.03726	5.36122	1.9408	0.442675	-0.314602	0.0595871	6.98734	0.809028	0.999347
GRIK5	3.44336	3.39977	1.94279	0.442675	0.156952	-0.0296207	5.24623	0.909599	0.999347
MCM3	5.57854	6.06674	1.91692	0.442857	-0.387716	0.442217	7.12276	0.00168297	0.24411
LPCAT1	4.79532	5.11342	1.93284	0.442857	-0.389891	0.502585	6.62976	0.00398833	0.367561
ADRBK2	2.02764	2.49702	1.92338	0.442857	-0.388316	0.521744	4.75201	0.00558722	0.415505
ST3GAL4	4.26667	4.53095	1.93532	0.442857	-0.274849	0.475288	4.91482	0.00861467	0.459411
C12orf35	6.37511	6.03732	1.92239	0.442857	0.377561	-0.448186	7.33053	0.00995183	0.483992
TMEM164	5.1314	5.57382	1.90498	0.442857	-0.33389	0.33175	5.70856	0.0169606	0.574876
NRM	5.01871	5.43697	1.93284	0.442857	-0.359133	0.426937	5.44101	0.0190403	0.58554
SLC43A3	5.19058	5.55995	1.90647	0.442857	-0.385888	0.497502	6.66495	0.0184949	0.58554
C4orf3	5.78764	5.47627	1.92488	0.442857	0.216103	-0.341711	6.81656	0.0202778	0.594985
MYO1C	5.93949	5.64889	1.91443	0.442857	0.340377	-0.383208	7.70899	0.0280234	0.674058
SERPING1	9.14129	8.69396	1.90498	0.442857	0.386073	-0.400552	9.51199	0.029685	0.687817
PTBP2	3.86012	4.0729	1.93234	0.442857	-0.183733	0.446666	5.22195	0.032515	0.690487
RIMS4	2.65822	2.99546	1.90547	0.442857	-0.329647	0.481782	4.99863	0.0449584	0.734489
LHPP	5.23009	4.85457	1.89851	0.442857	0.377469	-0.305719	5.2713	0.0479386	0.743467
AKAP12	3.68196	3.36465	1.89701	0.442857	0.33515	-0.552722	6.34523	0.0544362	0.752848
B3GNT7	3.81507	3.34335	1.92836	0.442857	0.38069	-0.350275	5.08105	0.0616272	0.766681
H2AFX	6.93182	7.28895	1.91144	0.442857	-0.382463	0.32012	7.49566	0.0618508	0.766681
SLC7A2	2.76528	2.59638	1.93483	0.442857	0.374136	-0.658723	5.6971	0.0669927	0.772895
TK1	5.85709	6.29459	1.90746	0.442857	-0.397449	0.367287	6.61606	0.0832652	0.821104
SNHG8	6.70979	6.28605	1.93134	0.442857	0.380712	-0.394544	5.44865	0.086725	0.830934
FBLN2	3.54961	3.21013	1.91194	0.442857	0.0953593	0.434579	5.77404	0.199549	0.918544
SNHG7	6.85124	6.58698	1.90398	0.442857	0.186514	-0.218698	5.58668	0.247298	0.939496
LUM	6.5509	6.08969	1.91144	0.442857	0.365656	-0.335098	8.13223	0.344297	0.942222
CAPS	6.3764	6.26092	1.93085	0.442857	0.202247	-0.261426	7.25149	0.389689	0.954268
USP53	3.94846	3.7939	1.91343	0.442857	0.285242	-0.221715	6.54329	0.422789	0.954268
ASRGL1	5.36682	5.80169	1.90796	0.442857	-0.299275	0.241448	7.01387	0.441202	0.954806
TACSTD2	8.05384	7.41267	1.89851	0.442857	0.340611	-0.175089	8.93142	0.488759	0.955256
ETV5	3.77244	4.01506	1.91891	0.442857	-0.0891532	-0.146628	5.76417	0.543325	0.970409
C1orf116	2.96286	2.50737	1.91393	0.442857	0.152185	-0.177879	5.37452	0.561175	0.974072
ST3GAL1	4.24562	4.4068	1.90846	0.442857	-0.126871	-0.0990487	6.93439	0.633209	0.976796
C1S	6.35202	6.54439	1.90498	0.442857	-0.131564	-0.0942812	7.96149	0.698957	0.989925
AEBP1	6.5555	6.51271	1.91343	0.442857	0.0568348	-0.100193	8.58828	0.719434	0.990508
FOLR1	8.54244	8.83946	1.92289	0.442857	-0.126114	0.0360697	8.5645	0.916132	0.999347
KCNMA1	3.95976	4.03775	1.91045	0.442857	0.0537823	0.0667198	5.46831	0.826458	0.999347
LOC441869	5.65968	5.87224	1.89901	0.442857	-0.150972	-0.00842993	6.24674	0.95496	0.999347
PPAP2B	4.72157	4.58666	1.91891	0.442857	0.0150709	-0.0184183	6.44215	0.925715	0.999347
SNAP23	5.26686	4.89556	1.88159	0.443836	0.371349	-0.435523	5.79543	0.000250934	0.157558
GNRHR2	3.28148	2.85522	1.88507	0.443836	0.382208	-0.588933	5.27884	0.000872208	0.225775
C19orf54	3.73182	4.08166	1.88955	0.443836	-0.345659	0.530379	4.9487	0.00233418	0.274216
PDE4DIP	5.57732	5.28021	1.88905	0.443836	0.387066	-0.457344	6.67394	0.00228387	0.274216
SLC25A38	5.91735	5.50141	1.89453	0.443836	0.37728	-0.381557	6.39999	0.0107816	0.490987
ARHGAP32	2.636	2.997	1.88906	0.443836	-0.339884	0.435442	5.71174	0.0142727	0.530711
DDAH1	4.35113	4.70023	1.88955	0.443836	-0.363249	0.353923	6.1937	0.0256221	0.647017
MKI67	3.70821	4.152	1.89204	0.443836	-0.354924	0.380921	7.26619	0.0675068	0.772895
CYP2S1	4.05842	4.39481	1.89453	0.443836	-0.326966	0.452109	5.53709	0.0802021	0.809593
LRP3	4.8462	5.30065	1.87761	0.443836	-0.36091	0.301035	6.71357	0.128304	0.88067
VWA1	6.68855	6.96681	1.88806	0.443836	-0.312866	0.232659	8.03862	0.247119	0.939496
TRIM29	5.45816	5.64654	1.8796	0.443836	-0.0706252	0.412054	7.46923	0.268138	0.940916
ABCB6	3.72523	4.00176	1.87612	0.443836	-0.295733	0.167391	5.24451	0.316663	0.942222
C5orf13	6.63085	6.25614	1.89055	0.443836	0.201879	-0.166972	7.3452	0.427595	0.954268
TMEM173	5.13758	5.47071	1.89453	0.443836	-0.26867	-0.00501776	5.92703	0.966599	0.999481
LYPD1	6.89765	7.34415	1.87463	0.45082	-0.338312	0.207867	8.54758	0.525043	0.966579
CERCAM	5.68209	5.21118	1.86617	0.455285	0.368065	-0.275747	6.62199	0.126175	0.88067
SOCS3	5.86213	5.89224	1.86567	0.455285	-0.0753857	-0.0188038	7.23432	0.91549	0.999347
SULF1	4.70395	4.27802	1.86766	0.455285	0.181464	-0.033177	7.27257	0.899098	0.999347
TAPBPL	5.27523	5.75699	1.8602	0.462162	-0.31093	0.318329	6.17625	0.135764	0.88067
MCM5	5.42334	6.00231	1.8592	0.462567	-0.385656	0.426396	6.72612	0.00487559	0.392665
P4HB	8.62836	8.99856	1.8592	0.462567	-0.354517	0.380553	9.86396	0.00724023	0.454111
CHODL	3.30663	3.59329	1.85672	0.462567	-0.317406	0.412516	4.65656	0.140364	0.88067
PRKX	4.12496	4.58121	1.8597	0.462567	-0.315566	0.196138	6.73667	0.374062	0.948462
ADCK4	4.59395	4.84704	1.85473	0.462725	-0.377083	0.58963	5.78179	0.0021467	0.274216
LTBP4	5.59665	5.84078	1.85075	0.462725	-0.33976	1.12908	8.1149	0.00429985	0.370794
FRMD4A	2.55129	2.98008	1.83781	0.462725	-0.359621	0.575447	5.17118	0.0103544	0.489504
EIF4G3	4.44287	3.9775	1.84478	0.462725	0.366762	-0.353619	6.30204	0.0137153	0.528126
ZNF704	2.73812	3.21894	1.84478	0.462725	-0.364196	0.456188	4.70744	0.0173173	0.580057
TAP1	5.82188	6.02957	1.84179	0.462725	-0.271843	0.445002	7.41231	0.0681251	0.776488
KRT7	9.09561	8.80819	1.8408	0.462725	0.271181	-0.352323	9.50776	0.0850314	0.821831
ESPN	5.34553	5.54441	1.84478	0.462725	-0.082552	0.351083	6.76171	0.163275	0.899769
PRELP	3.55868	4.30235	1.85124	0.462725	-0.209725	0.441678	6.63375	0.225696	0.93403
LRRC32	4.06594	3.7294	1.83781	0.462725	0.305829	-0.303919	6.01096	0.264641	0.939771
SHISA4	5.12643	4.6749	1.83682	0.462725	0.321763	-0.161445	4.70051	0.359293	0.945157
HSPA1A	7.13194	7.35807	1.84826	0.462725	0.0532364	-0.149293	8.23745	0.510826	0.963415
FAM38A	4.04162	4.09267	1.84726	0.462725	-0.0759733	-0.134199	6.18082	0.528385	0.966579
MGST1	6.7278	6.58391	1.84229	0.462725	0.257608	-0.144252	6.44587	0.593407	0.976796
CCDC80	4.39108	4.01249	1.8408	0.462725	0.286936	0.00114939	6.35576	0.982736	0.999827
2015-03-02	5.40247	4.98405	1.83184	0.463104	0.358129	-0.36425	5.27703	0.00517104	0.399204
SLC1A5	6.26518	6.75079	1.83483	0.463104	-0.364747	0.389352	7.58868	0.0248484	0.641468
PRSS8	7.19922	7.4553	1.83085	0.463104	-0.345395	0.209885	8.12404	0.252596	0.939496
LYZ	5.81583	6.02469	1.83333	0.463104	-0.178657	0.329308	6.85689	0.322547	0.942222
SMPDL3B	5.64178	5.22314	1.82786	0.465995	0.333954	-0.348793	6.00519	0.0477091	0.743467
PDE4A	3.0528	2.64423	1.82637	0.465995	0.331708	-0.356509	4.64882	0.091044	0.843139
EMB	3.35339	3.10891	1.82687	0.465995	0.35661	-0.301821	4.88086	0.229797	0.93615
SCRIB	6.23802	6.49388	1.82736	0.465995	-0.182518	-0.000601739	8.16641	0.985171	0.999827
PEX11B	5.77804	5.48436	1.81791	0.47	0.364098	-0.479594	5.77173	4.43748e-05	0.0899255
SGK1	5.40426	5.0937	1.81791	0.47	0.353932	-0.321937	6.20251	0.0911825	0.843139
NFKBIL2	3.88623	4.16195	1.81791	0.47	-0.272916	0.107531	5.94861	0.56062	0.974072
CHL1	3.01444	2.86326	1.81194	0.473945	0.242227	-0.697273	5.93562	0.048676	0.745068
KIAA1199	2.9762	3.32677	1.81144	0.473945	-0.312645	0.335	5.88087	0.255829	0.939496
TMPRSS3	6.014	5.71021	1.81393	0.473945	0.269598	-0.191441	6.75385	0.338491	0.942222
SMC1A	3.94575	4.46239	1.80995	0.477941	-0.37594	0.3574	7.07757	0.0198149	0.594666
SOX18	4.65273	5.00045	1.80647	0.477941	-0.275208	0.265699	5.6179	0.329224	0.942222
TLE2	3.82585	3.53125	1.80796	0.477941	0.283735	-0.296343	5.10004	0.314794	0.942222
CADM4	3.84802	4.05498	1.80647	0.477941	-0.257411	-0.00808496	4.85942	0.953873	0.999347
CRABP2	9.50378	9.8168	1.80995	0.477941	-0.26298	0.0511261	9.48743	0.853711	0.999347
BPNT1	4.7554	4.36583	1.79303	0.478673	0.346588	-0.529942	5.42977	0.000227126	0.157558
SELENBP1	6.84863	6.67595	1.80398	0.478673	0.320134	-0.762484	7.35665	0.000555605	0.214655
MCM6	4.42175	4.82354	1.79254	0.478673	-0.366905	0.430108	6.26888	0.0103867	0.489504
APCDD1	4.75996	4.9716	1.79453	0.478673	-0.30604	0.833437	6.66089	0.0111136	0.492339
HINT2	5.9873	6.26394	1.80199	0.478673	-0.349954	0.451112	5.15215	0.0122641	0.512435
PAQR4	4.24923	4.81393	1.79353	0.478673	-0.351964	0.530334	5.71615	0.0220198	0.609189
SYNGR2	7.9569	8.2881	1.79403	0.478673	-0.294843	0.392171	8.64044	0.0412417	0.729092
APLP1	3.78971	3.93647	1.80448	0.478673	-0.293756	0.759615	5.73875	0.0423696	0.729659
ERP27	4.85747	4.81253	1.79005	0.478673	0.250001	-0.672088	6.23507	0.0879846	0.832209
NACC1	6.16037	6.29072	1.79154	0.478673	-0.0228196	-0.296418	8.11738	0.095113	0.843493
NPNT	2.71406	2.82391	1.79751	0.478673	-0.309329	0.473202	5.067	0.150686	0.886929
WNK2	3.22417	3.30496	1.79353	0.478673	-0.0647042	0.304383	5.77114	0.308571	0.942222
EGR1	6.8871	6.71994	1.8	0.478673	0.220073	-0.0125627	8.6799	0.945641	0.999347
LYPD6B	5.72556	5.97638	1.79403	0.478673	-0.183602	-0.0456391	6.31359	0.841966	0.999347
VAT1	6.55377	6.15076	1.78905	0.489362	0.347466	-0.28517	7.33997	0.0356972	0.709078
GOLPH3L	5.48918	5.12148	1.78408	0.494382	0.357797	-0.41685	6.50004	0.000134384	0.157558
DCAF6	5.48665	5.05973	1.78408	0.494382	0.357767	-0.372815	6.43246	0.00100857	0.232018
FCHO2	3.42004	3.01929	1.77114	0.494382	0.325596	-0.349471	4.7023	0.00740637	0.454111
SLC37A4	4.80424	5.12477	1.77413	0.494382	-0.282541	0.389458	5.73047	0.00734817	0.454111
C18orf10	6.3757	6.68902	1.78259	0.494382	-0.362301	0.356505	7.24706	0.018269	0.58554
CDC42EP3	4.04045	3.6633	1.76816	0.494382	0.318052	-0.337741	5.4627	0.0438338	0.734489
KIAA1161	3.13109	3.48938	1.76766	0.494382	-0.306184	0.428183	5.13395	0.0459408	0.734489
THOC4	6.34266	6.74565	1.77463	0.494382	-0.352733	0.311145	6.2982	0.0465502	0.739361
TMEM106C	6.70075	6.97757	1.77612	0.494382	-0.342071	0.327137	7.19982	0.0603928	0.766681
ZNF517	3.69886	4.10629	1.78408	0.494382	-0.340521	0.317441	4.68603	0.0605354	0.766681
ARHGAP29	4.11297	3.80989	1.77164	0.494382	0.32707	-0.321631	6.73024	0.0741915	0.795882
PPP1R16B	2.97663	2.63557	1.77662	0.494382	0.349634	-0.481317	5.20396	0.0736969	0.795882
HSPB6	5.07155	4.93185	1.76766	0.494382	0.113509	0.676347	6.22094	0.0849693	0.821831
TNFSF13	5.22343	4.89847	1.7791	0.494382	0.344179	-0.248229	5.80814	0.107382	0.861745
DPYSL3	6.14155	6.05935	1.76517	0.494382	0.127475	-0.348392	8.39504	0.133033	0.88067
PRKAB2	3.08081	2.76418	1.76915	0.494382	0.315641	-0.252006	4.84442	0.135451	0.88067
AFAP1L2	3.79063	3.92943	1.78358	0.494382	-0.0240682	0.380186	5.59608	0.206655	0.925391
SULF2	4.05771	4.50327	1.77861	0.494382	-0.33107	0.309547	5.91703	0.229412	0.93615
ZNF117	4.51304	4.14617	1.77164	0.494382	0.329941	-0.246234	6.0366	0.253519	0.939496
NBL1	6.35582	6.25277	1.76617	0.494382	0.126259	-0.21698	7.21774	0.343694	0.942222
KRT8	9.91981	10.0804	1.77662	0.494382	-0.163458	0.11517	10.5082	0.486663	0.955256
CDKN2A	6.97083	6.71492	1.77811	0.494382	-0.148664	0.027858	7.56197	0.953058	0.999347
CASC4	5.69891	5.29994	1.76119	0.494432	0.364642	-0.321009	7.01934	0.0118559	0.50581
CELSR1	4.06069	4.5768	1.76468	0.494432	-0.343462	0.322216	7.48933	0.0771541	0.801733
ARNT2	2.99561	3.37326	1.76269	0.494432	-0.301418	0.158764	5.6096	0.480413	0.955256
TM4SF1	8.21325	8.31443	1.76219	0.494432	-0.136836	-0.0290095	9.02593	0.886141	0.999347
TARS	5.69108	6.00731	1.75672	0.504425	-0.339081	0.453232	7.02269	0.00107491	0.232018
DCN	7.0963	7.04199	1.7597	0.504425	0.11689	-0.233944	8.44966	0.427147	0.954268
SMO	4.36269	4.65533	1.75522	0.504425	-0.251709	0.140331	6.12906	0.514511	0.963693
SRGAP2	4.42645	4.1055	1.75274	0.506522	0.342523	-0.497017	6.09973	0.00135498	0.242324
BCL9L	5.14033	5.55475	1.75075	0.506522	-0.320681	0.37052	8.00454	0.0162113	0.561576
PHC3	3.3738	3.6378	1.75274	0.506522	-0.321848	0.303648	6.29499	0.0179807	0.585347
RNASEH2A	5.64849	6.03446	1.75224	0.506522	-0.367905	0.374061	5.73101	0.0259305	0.649884
FZD5	2.58888	2.98851	1.75124	0.506522	-0.314887	0.565568	5.31603	0.0304959	0.687817
GALNT6	4.2151	4.53742	1.75373	0.506522	-0.236463	0.337601	6.09021	0.0729485	0.793718
SERPINF1	6.18509	5.71763	1.75274	0.506522	0.331563	-0.369422	6.82499	0.216158	0.93044
PCBP4	5.18966	5.11022	1.75323	0.506522	0.241085	-0.101897	5.78815	0.597858	0.976796
SERTAD3	4.72956	4.85583	1.74726	0.511879	-0.34725	0.493976	5.08866	0.0030856	0.329103
PROM2	5.12629	5.02586	1.74627	0.511879	-0.0190412	-0.293268	6.99732	0.278263	0.942222
NES	2.81402	3.21315	1.74975	0.511879	-0.274095	0.0344437	5.23443	0.900259	0.999347
ANK3	3.82643	3.58857	1.74229	0.51606	0.269661	-0.434727	5.18865	0.0217241	0.609189
CALD1	6.22781	5.88043	1.74179	0.51606	0.281495	-0.206871	7.8512	0.255093	0.939496
RGL3	4.69825	4.33825	1.7408	0.51606	0.274543	-0.0994174	5.55717	0.635845	0.976796
S100A9	6.28643	6.61692	1.7408	0.51606	-0.182313	-0.185085	6.35419	0.620694	0.976796
KCNK15	6.87661	6.55416	1.73731	0.519231	0.272113	-0.177585	7.05031	0.497802	0.955809
TBCK	3.85171	3.50822	1.73333	0.524416	0.343573	-0.347021	4.87162	0.00440703	0.372119
NRARP	3.71229	3.9769	1.73483	0.524416	-0.317412	0.41515	5.00076	0.0259761	0.649884
CYP4V2	3.3123	3.12775	1.73483	0.524416	0.335668	-0.263764	4.58584	0.152252	0.887491
PRUNE	5.4528	5.10972	1.72189	0.530021	0.341397	-0.36888	6.28799	0.00110938	0.232018
POLE	3.48574	3.87014	1.71642	0.530021	-0.326877	0.40351	5.7463	0.00901199	0.466095
UBE2E2	5.74916	5.45567	1.71443	0.530021	0.321226	-0.30635	5.84125	0.0147875	0.537524
SORL1	4.89743	5.36258	1.71642	0.530021	-0.333927	0.536996	8.14973	0.0217669	0.609189
EZH2	3.72022	4.05554	1.71294	0.530021	-0.316409	0.359709	4.96672	0.0407973	0.729092
MTMR12	4.13867	4.48971	1.7199	0.530021	-0.333534	0.294062	6.36868	0.0424869	0.729659
NR2F2	4.48597	4.99943	1.71194	0.530021	-0.340364	0.292316	6.6526	0.0727927	0.793088
MYOF	5.59214	5.44855	1.72637	0.530021	0.323075	-0.302011	7.7487	0.134808	0.88067
SCGB2A1	7.00555	7.26235	1.71841	0.530021	-0.163752	0.571335	6.91332	0.189351	0.914177
LOC100132288	4.89089	4.58406	1.72189	0.530021	0.292343	-0.244434	5.16588	0.309693	0.942222
SAMD4B	5.9366	6.04113	1.72438	0.530021	-0.155005	-0.229434	7.93595	0.294339	0.942222
CRAT	4.31479	4.09813	1.71294	0.530021	0.0717704	0.166034	5.6025	0.512513	0.963693
RNF138	3.6771	3.95071	1.70846	0.531828	-0.349394	0.453741	5.33113	0.00555925	0.415505
PLEKHA6	3.13273	3.51024	1.70647	0.531828	-0.290227	0.525205	5.49622	0.013423	0.528126
CCNG2	4.37495	3.93921	1.70995	0.531828	0.325809	-0.293408	5.89662	0.0320707	0.690487
FAM171A2	4.21777	4.36747	1.70647	0.531828	-0.126895	0.429307	5.73202	0.127027	0.88067
FHL1	4.83669	4.63568	1.69851	0.536	0.319397	-0.795643	5.93017	0.0039903	0.367561
CCNDBP1	4.77604	4.41104	1.6995	0.536	0.362695	-0.364213	5.44902	0.00959413	0.482398
LOC25845	4.13973	4.46524	1.70348	0.536	-0.34896	0.37934	4.78048	0.0188254	0.58554
MCM7	6.06208	6.48888	1.69602	0.536	-0.319886	0.335027	7.44486	0.0266203	0.651587
MCM2	5.59269	5.97348	1.701	0.536	-0.322201	0.321307	7.2698	0.0373587	0.714221
PNPLA4	3.57438	3.83846	1.701	0.536	-0.344515	0.310137	5.07306	0.148136	0.886929
HIST1H2BK	7.61406	8.12281	1.70199	0.536	-0.322281	0.368312	7.38195	0.151847	0.887491
MRPS12	6.66132	6.64886	1.69751	0.536	-0.0785246	-0.228414	6.40918	0.220934	0.932534
ARPC1B	7.95025	7.6698	1.69502	0.536	0.267726	-0.177648	8.00315	0.294268	0.942222
ZFP41	3.1565	3.39812	1.6995	0.536	-0.246803	0.165063	5.0588	0.335424	0.942222
PFN2	7.00697	7.2612	1.69901	0.536	-0.290809	0.180061	7.93057	0.367756	0.948462
SPON2	4.51302	4.4748	1.69702	0.536	0.0458371	-0.104546	5.24229	0.650707	0.976796
WT1	6.37789	6.87371	1.6995	0.536	-0.305635	0.110742	7.98288	0.653432	0.976796
PNPLA6	5.3374	4.99456	1.69154	0.53937	0.316334	-0.426743	6.51057	0.0034387	0.339928
SH2D4A	3.79898	3.48521	1.69254	0.53937	0.266848	-0.396045	4.73957	0.019271	0.58554
ACTN4	8.92647	8.9235	1.69154	0.53937	-0.057674	-0.4396	10.4497	0.0269289	0.653551
HIST2H2BE	4.5246	4.87128	1.69154	0.53937	-0.183276	0.445399	5.81359	0.103637	0.853863
MMS19	5.53677	5.28992	1.69353	0.53937	0.25631	-0.175136	6.47095	0.164202	0.899769
PTTG1	6.51009	6.84528	1.69403	0.53937	-0.323199	0.259773	5.83601	0.194163	0.915627
LPHN1	4.31244	4.42758	1.69254	0.53937	-0.0529308	-0.156032	7.18587	0.475172	0.955256
TUSC3	5.59206	5.53273	1.69353	0.53937	-0.0208173	0.053809	5.98393	0.811472	0.999347
KIAA1462	3.46118	3.10095	1.68706	0.540856	0.300257	-0.743473	5.32457	0.00231345	0.274216
MMP15	4.36331	4.58507	1.68955	0.540856	-0.320266	0.373641	6.51238	0.0610479	0.766681
IQCG	4.0618	4.44214	1.68856	0.540856	-0.322367	0.379022	4.81177	0.0778591	0.802939
EGFL6	3.56325	3.5863	1.68856	0.540856	-0.286897	0.355248	4.8812	0.165984	0.899769
ISG15	8.07281	7.92233	1.68856	0.540856	-0.259724	0.224097	7.67119	0.474177	0.955256
TRNP1	4.43956	4.01481	1.68557	0.540856	0.16456	0.0499297	5.17745	0.856619	0.999347
RNF115	5.40009	5.05683	1.63085	0.545145	0.332087	-0.408576	5.47525	0.00116152	0.235382
KIAA1430	3.7338	3.43369	1.62239	0.545145	0.336133	-0.378734	5.31117	0.00174665	0.24411
ZBTB4	4.9903	4.70392	1.64826	0.545145	0.324724	-0.455217	6.98311	0.0016761	0.24411
SLC30A1	4.2867	3.957	1.62239	0.545145	0.31225	-0.413393	4.63548	0.00250734	0.29035
HNRNPUL1	7.11347	7.4545	1.64378	0.545145	-0.317655	0.37038	8.91254	0.00325579	0.336123
PGM2L1	2.05762	2.40702	1.63483	0.545145	-0.318957	0.670009	4.98018	0.00498945	0.392665
POLD3	3.48128	3.82515	1.63731	0.545145	-0.326257	0.390083	5.05767	0.00613099	0.427826
WSB1	4.94016	4.61102	1.67761	0.545145	0.319818	-0.390018	5.92453	0.00622791	0.427826
SEMA4D	3.76982	4.07371	1.64826	0.545145	-0.321169	0.352842	5.65335	0.00685877	0.454111
ITPKC	3.87721	4.07975	1.63731	0.545145	-0.308998	0.44014	5.51557	0.0111471	0.492339
SMC4	5.13257	5.41642	1.63333	0.545145	-0.314247	0.394819	7.26945	0.0111238	0.492339
GRB7	6.47729	6.19573	1.64975	0.545145	0.325073	-0.40043	7.03642	0.013773	0.528126
HMGCS1	4.15336	4.42896	1.66766	0.545145	-0.289664	0.448255	5.7179	0.0128726	0.528126
RFC4	5.20778	5.43414	1.63881	0.545145	-0.333716	0.372728	5.50201	0.0129338	0.528126
RANBP1	7.15702	7.59672	1.65522	0.545145	-0.343058	0.331876	6.68865	0.0163796	0.564992
STT3A	6.22323	6.53309	1.64229	0.545145	-0.307616	0.291717	7.50721	0.017628	0.584112
PLAT	5.21769	4.89549	1.63333	0.545145	0.17206	-0.70794	7.08709	0.0185326	0.58554
GPX8	4.66143	4.234	1.65672	0.545145	0.314802	-0.359485	6.01543	0.0200376	0.594666
TXNIP	7.79907	7.57481	1.68308	0.545145	0.322186	-0.434503	8.82446	0.019696	0.594666
GAS5	8.02124	7.61941	1.66965	0.545145	0.300253	-0.482748	7.07967	0.0206256	0.594985
BACE1	4.53558	4.92897	1.6393	0.545145	-0.315628	0.379006	6.91672	0.0247258	0.641468
APLP2	8.03305	8.33836	1.62488	0.545145	-0.335835	0.343018	9.54962	0.0291904	0.687817
ADAM9	5.11157	4.66048	1.63831	0.545145	0.344747	-0.293656	6.41068	0.0493867	0.745068
C1orf21	1.93434	2.17574	1.64876	0.545145	-0.276757	0.518427	5.17765	0.0508984	0.745068
TTLL3	3.77334	3.49263	1.67662	0.545145	0.335307	-0.357933	4.96317	0.0537169	0.751919
KIAA0040	4.70807	4.52213	1.67164	0.545145	0.214966	-0.322575	6.45503	0.05545	0.756697
FCHO1	5.27448	4.99497	1.64428	0.545145	0.286806	-0.387329	5.74422	0.0701586	0.784684
FGFR2	5.00958	5.30931	1.66766	0.545145	-0.314556	0.355072	6.55879	0.0705506	0.784972
MPZL2	5.61783	5.97481	1.63085	0.545145	-0.307077	0.343573	6.72434	0.070504	0.784972
DHRS1	4.53309	4.22276	1.62935	0.545145	0.325235	-0.266313	4.4781	0.0755004	0.796922
ZBTB42	3.8047	4.13389	1.67463	0.545145	-0.317896	0.297986	5.55077	0.0840814	0.821831
LDLR	3.67746	4.0843	1.65572	0.545145	-0.297911	0.388803	5.90832	0.0925919	0.843139
S100A4	8.51223	8.16092	1.66219	0.545145	0.220933	-0.544658	7.59767	0.0959859	0.843493
ACSL5	3.97927	4.33522	1.64129	0.545145	-0.268821	0.398	5.80199	0.119087	0.88067
SCD5	5.11546	4.88193	1.65622	0.545145	0.32822	-0.308133	6.41269	0.175664	0.907808
TC2N	4.24063	4.35555	1.63731	0.545145	-0.0268067	0.249491	6.29102	0.191379	0.914177
NXN	6.14305	5.87977	1.62488	0.545145	0.319609	-0.214099	7.07747	0.216782	0.93044
PAFAH1B3	6.28949	6.55719	1.66468	0.545145	-0.288913	0.222335	6.10609	0.215461	0.93044
SFN	4.57272	4.82818	1.65174	0.545145	-0.243016	0.28538	4.93744	0.219462	0.930592
CPVL	5.0825	4.78456	1.64279	0.545145	0.308464	-0.267862	5.52709	0.256086	0.939496
LGALS1	9.5968	9.19039	1.66418	0.545145	0.33639	-0.256127	8.1252	0.252228	0.939496
ADAM6	1.78253	1.65473	1.64925	0.545145	-0.286215	0.56258	8.93011	0.31366	0.942222
PODXL2	4.72004	5.07686	1.65174	0.545145	-0.303043	0.233978	5.94115	0.340891	0.942222
RFC3	4.285	4.51058	1.67313	0.545145	-0.223584	0.17304	5.30869	0.293677	0.942222
L1CAM	3.94148	3.5656	1.64925	0.545145	0.259461	-0.30994	6.43754	0.349906	0.943484
HIST2H2AA3	6.64424	6.69628	1.62637	0.545145	-0.0170929	0.281857	5.62328	0.353973	0.944626
KRT19	9.42644	9.34288	1.62239	0.545145	0.0251354	-0.166207	9.68071	0.373049	0.948462
NAT8L	3.85925	3.81604	1.62388	0.545145	0.0211082	-0.188065	4.94868	0.438511	0.954806
C9orf140	3.17857	3.39243	1.64876	0.545145	-0.25454	0.166494	5.1078	0.490863	0.955256
CCL2	6.19847	6.2333	1.64179	0.545145	-0.19396	0.191176	5.77267	0.486136	0.955256
D4S234E	4.97063	5.30303	1.68308	0.545145	-0.170077	0.225528	6.53546	0.473935	0.955256
KLK10	6.29794	6.69266	1.64378	0.545145	0.0199329	0.258839	8.31348	0.468936	0.955256
LSR	7.6272	7.78104	1.64726	0.545145	-0.143621	-0.116263	8.55209	0.49132	0.955256
PLA2G16	5.51408	5.10867	1.63333	0.545145	0.292894	-0.142029	5.3464	0.482266	0.955256
WNT7A	4.22718	4.19207	1.68458	0.545145	0.00355115	0.296932	5.50568	0.480108	0.955256
GATA6	3.89148	3.59374	1.63134	0.545145	0.125671	-0.198305	5.76996	0.507669	0.962298
CREB3L1	3.62688	3.99421	1.65821	0.545145	-0.300003	0.175135	5.08939	0.527114	0.966579
AIF1L	5.91422	5.46769	1.67761	0.545145	0.213257	-0.0987108	7.42302	0.638496	0.976796
ANO9	3.88238	3.63114	1.62587	0.545145	0.248285	-0.108533	4.84607	0.566716	0.976796
C3	9.14097	9.15433	1.63035	0.545145	0.028797	-0.153114	11.2509	0.618401	0.976796
CP	6.95212	7.15717	1.66866	0.545145	-0.101876	0.159228	9.1604	0.589973	0.976796
LPHN2	4.20268	4.41979	1.66965	0.545145	-0.298045	0.134388	6.52485	0.597115	0.976796
RAB11FIP4	3.61237	3.57064	1.62488	0.545145	0.048002	0.0756742	6.45401	0.758656	0.991919
SPRY4	3.3172	3.53285	1.62836	0.545145	-0.197487	0.072652	5.53538	0.760565	0.991919
APOC1	6.721	6.67692	1.63383	0.545145	-0.0770839	0.0788744	5.15024	0.770967	0.996407
COMTD1	5.30914	5.16233	1.62488	0.545145	0.194725	0.0602988	4.91517	0.792625	0.997922
EFCAB4A	4.50878	4.70223	1.66866	0.545145	-0.219105	-0.0467416	5.40738	0.83486	0.999347
LOC92249	4.71926	4.94783	1.63582	0.545145	-0.176798	0.0165414	5.67548	0.919824	0.999347
PAK4	6.03831	6.25409	1.67761	0.545145	-0.264623	-0.0424122	7.48268	0.82275	0.999347
S100A13	8.84321	8.6337	1.65473	0.545145	0.238197	-0.0094175	7.5531	0.950018	0.999347
SEMA4A	3.77469	3.99958	1.65821	0.545145	-0.186959	-0.0116581	5.29532	0.939485	0.999347
KLHL14	5.09551	4.83793	1.6408	0.545145	0.171198	0.00671207	6.5749	0.988022	0.999827
TUBA4A	5.89224	5.80936	1.63582	0.545145	0.0381641	0.00574867	6.46947	0.998514	0.999844
BFAR	5.69617	5.43582	1.6194	0.545302	0.277354	-0.533145	6.37903	0.000139354	0.157558
ACP6	4.51321	4.33511	1.61891	0.545302	0.331466	-0.398075	4.89579	0.0235491	0.634329
INPP5K	4.26736	4.05035	1.61841	0.545302	0.286462	-0.368895	5.27701	0.0303879	0.687817
ZYX	8.2957	7.99129	1.61642	0.545302	0.264349	-0.304133	8.95098	0.0420989	0.729659
FBXO41	2.55158	2.27133	1.61791	0.545302	0.324905	-0.341576	4.77163	0.116172	0.876894
THSD4	4.88872	5.43621	1.61692	0.545302	-0.273439	0.232209	8.64633	0.53712	0.969712
LGR6	4.21547	4.68354	1.61791	0.545302	-0.193764	0.227257	6.51655	0.540085	0.970409
COL1A2	8.61845	8.76994	1.61741	0.545302	-0.0465478	-0.105845	11.0816	0.681798	0.985312
SMTN	4.51064	4.76098	1.61542	0.545302	-0.153231	-0.061478	5.6119	0.724947	0.990508
CDC42SE1	6.06691	5.7548	1.61343	0.547421	0.293029	-0.433407	7.10711	0.000486245	0.207447
RRM2	4.2906	4.58804	1.61393	0.547421	-0.325042	0.454982	6.05042	0.0192869	0.58554
RFX5	5.19192	4.9823	1.61493	0.547421	0.288608	-0.282473	6.45496	0.0200642	0.594666
ALDH2	5.52621	5.46531	1.61095	0.547421	0.0478121	0.169898	6.55037	0.415316	0.954268
HCP5	4.34246	4.04288	1.61095	0.547421	0.171291	-0.128289	5.52517	0.597479	0.976796
MELK	3.82738	4.01992	1.60796	0.553156	-0.311266	0.207372	4.94061	0.272155	0.942222
PXMP2	4.96765	5.25567	1.601	0.555008	-0.293967	0.366785	4.65384	0.0265159	0.651345
NDUFA6	5.96813	6.26333	1.60249	0.555008	-0.29485	0.349567	6.01898	0.0271689	0.657406
NLGN2	4.08983	3.88592	1.6	0.555008	0.257418	-0.342754	5.7903	0.0529055	0.747698
SH3BP2	4.38915	4.1395	1.6005	0.555008	0.249012	-0.162689	6.79321	0.314294	0.942222
BST2	9.32948	9.09788	1.60299	0.555008	0.247904	-0.10628	8.91192	0.647645	0.976796
EPSTI1	4.46377	4.07439	1.6005	0.555008	0.106414	0.0638819	4.77892	0.793151	0.998025
GPR172A	6.26328	6.42265	1.60249	0.555008	-0.151022	0.0230637	7.10024	0.903165	0.999347
INPP5A	3.5491	3.74753	1.59901	0.561889	-0.292732	0.406504	4.88674	0.0145082	0.535396
GNG12	5.36723	5.00239	1.59502	0.561889	0.304262	-0.267433	6.9521	0.0553165	0.756148
SEMA3F	5.43724	5.89323	1.59503	0.561889	-0.280664	0.293921	7.15769	0.0842214	0.821831
ANTXR1	5.41018	5.2234	1.59701	0.561889	0.229955	-0.328998	7.4973	0.115983	0.876894
RARRES2	7.65766	7.37839	1.59652	0.561889	0.189497	-0.117597	7.07531	0.663716	0.981054
PEMT	6.28791	5.98543	1.59104	0.562903	0.34965	-0.304097	5.49591	0.0112365	0.492339
EPAS1	4.42351	4.71471	1.59403	0.562903	-0.322415	0.353324	6.64461	0.0497164	0.745068
HIRA	3.7969	4.22736	1.59204	0.562903	-0.289559	0.252922	5.49501	0.0534561	0.74968
PLCXD1	3.15474	3.34092	1.59353	0.562903	-0.274887	0.32505	5.14203	0.100901	0.853863
FAM20C	4.80049	4.73661	1.59453	0.562903	0.160759	-0.283469	5.98743	0.190281	0.914177
HSD11B2	3.9889	4.4561	1.59453	0.562903	-0.25734	0.139333	4.86173	0.538364	0.970409
FLII	5.67602	5.39835	1.58657	0.568218	0.311456	-0.324702	7.08494	0.0028548	0.315278
KDELC2	3.53791	3.74827	1.58707	0.568218	-0.308967	0.356613	5.54204	0.0577245	0.764566
CFH	4.22387	4.15473	1.58557	0.568218	0.188834	-0.455908	6.06607	0.111454	0.87072
RPL36	11.3467	11.054	1.57811	0.56872	0.287037	-0.483463	9.24094	0.00568442	0.41889
RAB13	6.84855	6.57159	1.58209	0.56872	0.267803	-0.265287	6.35892	0.0132306	0.528126
HYOU1	6.23962	6.48121	1.57711	0.56872	-0.272158	0.251888	8.21977	0.0527855	0.747698
TP53I3	5.51752	5.19944	1.57761	0.56872	0.315364	-0.273313	5.21026	0.107329	0.861745
RNF144B	3.81188	4.25143	1.5791	0.56872	-0.279422	0.374588	6.19685	0.142384	0.88067
NTN4	3.77964	3.89665	1.5806	0.56872	-0.211318	0.416071	5.7611	0.162413	0.899769
THBS3	4.95507	4.68961	1.58159	0.56872	0.213532	-0.158839	6.10782	0.411264	0.954268
CCNA1	4.22178	4.02779	1.57562	0.56872	0.0988947	-0.0586543	5.44811	0.840671	0.999347
FMOD	5.88229	6.08067	1.58109	0.56872	0.000193001	0.0571598	7.4625	0.841899	0.999347
SOX9	4.90966	5.00007	1.5791	0.56872	0.0968937	0.0267629	6.75638	0.929818	0.999347
CRK	4.98647	4.73239	1.57264	0.570093	0.308265	-0.478582	5.57663	0.000574851	0.214655
ST7	4.74657	5.02171	1.57313	0.570093	-0.250497	0.22713	5.58972	0.0634588	0.768011
PLXDC2	5.02916	4.71921	1.57363	0.570093	0.305739	-0.29879	5.587	0.0700557	0.784684
ALOX5AP	5.64803	5.541	1.57065	0.570093	0.225472	-0.465986	5.31402	0.0994496	0.853056
CSF1R	4.65283	4.6129	1.57264	0.570093	0.101784	-0.359443	6.46811	0.169695	0.903252
B4GALNT4	3.7168	4.0875	1.57214	0.570093	-0.26411	0.20275	5.53217	0.410467	0.954268
PLA2G6	3.65421	3.58509	1.57114	0.570093	0.156756	-0.138843	4.62425	0.481223	0.955256
ZAK	3.53898	3.61275	1.57164	0.570093	-0.0415736	-0.112232	5.76966	0.500741	0.956989
EMP1	5.8105	5.85289	1.57313	0.570093	-0.0515037	-0.11047	7.15755	0.58722	0.976796
PAFAH2	3.55009	3.14983	1.55821	0.570629	0.322339	-0.405993	4.65719	0.000256343	0.157558
RBM8A	5.99012	5.65655	1.54129	0.570629	0.322738	-0.449905	6.83118	0.000322996	0.157558
MCOLN1	4.47735	4.13771	1.53632	0.570629	0.29214	-0.41003	4.88065	0.00189465	0.258522
PAPD7	3.79357	4.04995	1.54726	0.570629	-0.266513	0.323372	5.3976	0.00618052	0.427826
PARD3	5.08229	4.84287	1.52985	0.570629	0.253237	-0.391406	6.40315	0.00791454	0.454491
RSL1D1	7.11626	6.88835	1.52587	0.570629	0.278678	-0.376616	8.03666	0.0090275	0.466095
STXBP2	6.62863	6.32738	1.55473	0.570629	0.287389	-0.355025	6.96755	0.0119407	0.50676
ZFP36	7.43765	7.23131	1.56617	0.570629	0.206252	-0.634594	8.20338	0.015348	0.545663
CDK18	5.29797	5.02122	1.5597	0.570629	0.298946	-0.338673	6.03389	0.0177986	0.584112
DEDD2	5.03575	5.25107	1.53433	0.570629	-0.269638	0.310375	5.45804	0.0181712	0.58554
FLJ23867	4.68638	4.99251	1.54975	0.570629	-0.290029	0.431039	6.04156	0.0192375	0.58554
KIAA0195	4.68168	5.07931	1.54876	0.570629	-0.294949	0.334563	6.84524	0.0320724	0.690487
CGN	4.87385	4.50225	1.55124	0.570629	0.277934	-0.359612	6.64184	0.0333319	0.694691
MAP4K2	3.67748	3.31581	1.53881	0.570629	0.260758	-0.310748	4.55729	0.0358646	0.709078
CASP7	4.00162	4.22219	1.52985	0.570629	-0.277372	0.308475	5.06759	0.039486	0.728275
ARHGEF3	4.97829	4.77763	1.54229	0.570629	0.323215	-0.3635	6.32861	0.0411173	0.729092
MRPS21	8.27031	8.02412	1.56816	0.570629	0.305591	-0.308417	6.61106	0.0409544	0.729092
PCTP	3.97814	4.19073	1.56667	0.570629	-0.28306	0.381784	4.90661	0.047956	0.743467
IDUA	4.75319	4.50216	1.56866	0.570629	0.2994	-0.352888	5.39134	0.0509213	0.745068
UACA	4.02446	3.6721	1.55075	0.570629	0.278075	-0.291345	6.11079	0.0562203	0.759536
C1orf172	4.89592	4.53696	1.55224	0.570629	0.294701	-0.253428	5.09999	0.062198	0.766912
RAB32	5.34451	4.89169	1.56517	0.570629	0.301401	-0.293335	5.00275	0.062648	0.766986
NYNRIN	4.34817	4.80396	1.54279	0.570629	-0.308698	0.35561	7.29716	0.0657029	0.769553
CCDC8	4.63074	4.99709	1.55224	0.570629	-0.266489	0.336483	6.2622	0.0660988	0.769824
CPNE2	5.44953	5.71613	1.56617	0.570629	-0.275267	0.315997	6.46714	0.0745219	0.795882
PLAGL2	4.74793	5.00674	1.54378	0.570629	-0.25332	0.29331	7.12367	0.0841427	0.821831
RRAS2	4.20488	3.89857	1.53483	0.570629	0.22207	-0.208646	4.82488	0.10397	0.853883
BTG2	6.36605	6.19512	1.5393	0.570629	0.289015	-0.337671	7.46158	0.105198	0.857886
BGN	7.70323	7.67501	1.53632	0.570629	0.0167116	-0.408976	9.11542	0.128505	0.88067
FUT8	5.1901	5.69204	1.55174	0.570629	-0.282422	0.273074	6.58678	0.127574	0.88067
TUBB6	5.78883	5.40007	1.54428	0.570629	0.25044	-0.264089	5.93902	0.125455	0.88067
SLC1A3	4.04009	4.30725	1.54925	0.570629	-0.271586	0.322021	5.98579	0.146279	0.883509
MLEC	5.74167	5.98853	1.53781	0.570629	-0.209924	0.16729	8.17524	0.171157	0.903252
TMED1	4.979	5.13436	1.54428	0.570629	-0.258815	0.184331	5.14236	0.181194	0.91001
MYO10	3.89143	4.15673	1.56915	0.570629	-0.173618	0.254875	7.08002	0.191355	0.914177
IL6R	3.27442	3.64141	1.53035	0.570629	-0.282208	0.305537	5.29552	0.202406	0.922339
RGMA	3.87557	4.2736	1.54876	0.570629	-0.3482	0.284739	5.55798	0.216196	0.93044
C11orf73	5.33464	5.45384	1.56965	0.570629	-0.263828	0.170387	5.29967	0.232868	0.936298
INHBB	3.69349	3.79715	1.56517	0.570629	-0.182656	0.387443	5.6689	0.231541	0.936298
CBS	5.86592	5.68819	1.52687	0.570629	0.19812	-0.244664	6.90642	0.245796	0.939496
VGLL4	6.17903	6.08487	1.54577	0.570629	0.200365	-0.139369	7.55403	0.261402	0.939496
ALCAM	4.74978	5.13027	1.55224	0.570629	-0.216283	0.267717	6.911	0.323868	0.942222
DHRS3	6.16782	6.21365	1.56766	0.570629	-0.247862	0.290602	6.97439	0.2776	0.942222
TMEM47	3.26137	2.74052	1.55025	0.570629	0.304017	-0.260007	4.80768	0.272357	0.942222
TRPS1	3.27201	3.02153	1.52687	0.570629	0.288828	-0.255589	6.2401	0.335062	0.942222
DUSP14	4.76514	4.48299	1.56169	0.570629	0.240446	-0.129266	4.76229	0.350581	0.943484
CDC42EP1	6.5367	6.52577	1.52935	0.570629	0.104817	-0.189431	7.41814	0.360014	0.945342
FAM107B	4.16141	4.3932	1.52637	0.570629	-0.244687	0.163093	5.74528	0.36019	0.945471
LOC80154	5.05134	5.41858	1.52537	0.570629	-0.240585	0.157921	6.32635	0.381683	0.952613
ECE2	5.35604	5.5668	1.54677	0.570629	-0.281474	0.175238	5.23165	0.389598	0.954268
EIF3K	8.45523	8.53781	1.53881	0.570629	-0.127909	-0.147675	7.96453	0.41438	0.954268
LOC399959	4.03722	3.96005	1.55821	0.570629	0.171282	-0.238074	5.52731	0.426793	0.954268
2015-09-06	3.97675	4.0833	1.55174	0.570629	-0.128526	-0.163746	5.41988	0.424943	0.954268
DPP7	6.33395	6.39202	1.53333	0.570629	-0.11478	-0.149539	6.8778	0.473897	0.955256
CAPN5	4.53739	4.72154	1.56816	0.570629	-0.107782	0.177183	6.7594	0.507058	0.961884
BCAM	10.2264	10.4461	1.54776	0.570629	-0.191677	0.14915	11.543	0.514581	0.963693
MXRA5	4.43967	4.62602	1.53881	0.570629	-0.134162	0.185559	7.83681	0.51389	0.963693
ECHDC2	5.10276	4.87969	1.56517	0.570629	0.170422	-0.0695128	5.14021	0.630314	0.976796
FBLN5	4.8129	4.96586	1.5592	0.570629	-0.104303	-0.112938	6.06499	0.6126	0.976796
LAPTM5	7.01971	6.88907	1.55124	0.570629	0.0951026	-0.109565	8.09333	0.634191	0.976796
TNC	3.04406	3.14238	1.53383	0.570629	-0.156725	-0.145523	6.15187	0.630559	0.976796
ZNF703	4.80648	5.09179	1.5403	0.570629	-0.184193	-0.128821	6.11254	0.626448	0.976796
UNC13D	3.17688	2.85011	1.55871	0.570629	0.153643	-0.0986871	4.99113	0.66958	0.983324
CDH11	4.2885	4.38733	1.55821	0.570629	-0.0211952	-0.110295	6.10888	0.683759	0.985693
PTP4A3	6.4109	6.61929	1.53831	0.570629	-0.170356	-0.0667389	6.44546	0.730717	0.991518
AIFM1	6.03219	6.0208	1.56418	0.570629	0.12907	-0.0132749	6.75036	0.923336	0.999347
CPNE1	7.40434	7.14129	1.52637	0.570629	0.145018	0.0149265	8.01111	0.950736	0.999347
PDGFB	3.75467	3.97263	1.53831	0.570629	-0.207074	0.0211111	5.02395	0.922621	0.999347
PRRT3	3.58284	3.3977	1.55075	0.570629	0.21313	-0.0177684	4.82067	0.910131	0.999347
RGS10	6.60616	6.52828	1.5607	0.570629	0.219742	-0.0457951	5.96469	0.81038	0.999347
UNC5B	4.85167	5.00377	1.53383	0.570629	-0.152504	-0.0246374	6.6982	0.897485	0.999347
LEF1	4.00759	4.13229	1.52786	0.570629	-0.134975	0.0153813	5.43464	0.975209	0.999827
RARRES1	4.85826	4.50054	1.56617	0.570629	0.128158	0.0119985	6.3286	0.992865	0.999844
UFD1L	4.98186	5.33315	1.52189	0.577191	-0.297238	0.333997	5.75878	0.00602625	0.427826
IPO5	5.25147	5.54417	1.52488	0.577191	-0.314948	0.35183	7.62643	0.011464	0.497507
FN3K	4.86538	5.11918	1.52388	0.577191	-0.296209	0.204472	5.28004	0.275596	0.942222
ERAP2	2.74891	2.81028	1.52488	0.577191	-0.0234028	0.326019	5.29018	0.358854	0.945157
C16orf63	5.20384	4.88842	1.4806	0.579394	0.272511	-0.473541	5.81288	0.000784161	0.225775
EMP2	5.59576	5.48041	1.46269	0.579394	0.200589	-0.76774	7.86301	0.000823521	0.225775
AFF1	3.62503	3.31873	1.49552	0.579394	0.305233	-0.433982	6.06437	0.00335874	0.336123
RAD1	3.18882	3.4513	1.47711	0.579394	-0.301406	0.361117	5.15167	0.00464163	0.381511
RAP1GDS1	3.85326	3.52787	1.47612	0.579394	0.296513	-0.320243	5.00509	0.00461463	0.381511
CD320	6.30916	5.99978	1.49652	0.579394	0.252225	-0.495096	6.15404	0.00532112	0.406915
MGST3	8.1645	7.89995	1.47811	0.579394	0.292152	-0.470798	6.8679	0.00616067	0.427826
B3GALT6	4.45614	4.70035	1.46866	0.579394	-0.29875	0.352108	5.72907	0.00682122	0.454111
PINK1	5.22907	4.82302	1.499	0.579394	0.300516	-0.342467	6.01346	0.0072606	0.454111
SHKBP1	6.01038	6.15923	1.46368	0.579394	-0.270958	0.49233	7.10946	0.00812916	0.454491
TCF12	4.99805	4.76149	1.49303	0.579394	0.290065	-0.350362	6.42271	0.0099712	0.483992
HSPA8	9.84651	10.0844	1.50896	0.579394	-0.288119	0.281341	10.7205	0.0139565	0.528126
SASH1	2.9284	2.64094	1.49204	0.579394	0.231466	-0.409263	5.19383	0.0134031	0.528126
POLA2	4.2424	4.49611	1.49403	0.579394	-0.305928	0.315398	5.30238	0.0146763	0.535884
C1GALT1	4.28557	4.07307	1.48806	0.579394	0.279579	-0.34793	4.51278	0.0170207	0.574876
WDR45L	6.30284	6.61767	1.46119	0.579394	-0.265023	0.364604	7.53995	0.0214611	0.608852
ZNF629	3.90426	4.17674	1.46269	0.579394	-0.231112	0.278578	6.23521	0.0233924	0.634176
CCT5	6.83239	7.09225	1.46766	0.579394	-0.256852	0.294538	8.41114	0.0241918	0.636306
TFDP1	6.02336	6.28556	1.499	0.579394	-0.272254	0.297152	6.98124	0.0241243	0.636306
AP1G2	5.32961	4.99348	1.46517	0.579394	0.291537	-0.336925	6.11697	0.0246085	0.641403
C8orf83	4.33203	4.05387	1.50597	0.579394	0.219802	-0.349912	5.53043	0.0289509	0.686187
LPIN3	3.27439	2.98775	1.51343	0.579394	0.237918	-0.303743	4.74163	0.0287324	0.686187
PWWP2B	4.1291	4.35802	1.51194	0.579394	-0.289539	0.327213	5.2838	0.0328209	0.690487
CALCOCO1	5.90427	5.53629	1.49701	0.579394	0.302734	-0.253582	6.55683	0.0354646	0.709078
SRD5A3	4.8596	5.10176	1.51642	0.579394	-0.189993	0.446218	6.27774	0.0410011	0.729092
TGFBI	6.69421	6.42323	1.48756	0.579394	0.185131	-0.476635	7.72148	0.0400956	0.729092
NCAPD3	3.96718	4.25781	1.46567	0.579394	-0.307865	0.315561	5.75947	0.0453388	0.734489
NDUFA7	8.04386	7.67542	1.49254	0.579394	0.287464	-0.341885	6.33671	0.0450322	0.734489
TEAD1	4.30424	4.07708	1.47214	0.579394	0.242391	-0.287012	6.86749	0.0559032	0.759484
CNO	4.75347	4.42756	1.49502	0.579394	0.275704	-0.24362	4.73127	0.0561259	0.759527
OAF	5.13324	5.40053	1.48159	0.579394	-0.232481	0.316987	5.84648	0.0611385	0.766681
CNDP2	6.15191	6.50798	1.4796	0.579394	-0.301468	0.314368	7.39862	0.062263	0.766912
BAZ2B	2.92864	2.5851	1.48358	0.579394	0.262859	-0.257419	5.15873	0.0798112	0.807678
RPL22L1	4.70426	4.51793	1.48607	0.579394	0.114345	-0.319939	5.38247	0.0899482	0.840969
SCPEP1	5.16535	5.12655	1.47214	0.579394	-0.097419	-0.395066	6.14962	0.0929314	0.843493
CPM	2.54491	2.84672	1.51343	0.579394	-0.192272	0.514646	5.46202	0.103734	0.853863
TMEM98	5.64471	6.01316	1.47214	0.579394	-0.295246	0.309364	6.3891	0.1038	0.853863
METRN	5.19074	5.52005	1.48657	0.579394	-0.25759	0.472765	5.55826	0.107875	0.861745
SBK1	3.72841	4.11401	1.51244	0.579394	-0.252243	0.352675	6.00745	0.10791	0.861745
ODC1	7.4359	7.61324	1.47512	0.579394	-0.185184	0.298844	8.23882	0.116642	0.878452
PLSCR1	6.133	6.14366	1.49652	0.579394	-0.217581	0.311605	7.21605	0.140882	0.88067
TAX1BP1	5.61422	5.42367	1.49552	0.579394	0.267351	-0.217069	6.84434	0.13996	0.88067
TMEM120A	5.58287	5.39634	1.5	0.579394	0.261371	-0.208484	5.38755	0.150354	0.886929
GAS1	5.16724	5.02944	1.4995	0.579394	0.124497	-0.340587	6.5841	0.171079	0.903252
PLCB1	2.328	2.35823	1.51642	0.579394	-0.150862	0.308465	4.57484	0.172605	0.904421
C1orf93	5.04634	5.26424	1.5194	0.579394	-0.227246	0.20676	6.26579	0.180185	0.907808
FBXL5	5.67185	5.43173	1.47363	0.579394	0.257437	-0.181282	6.87858	0.187059	0.913309
CLCF1	4.73747	4.56869	1.50299	0.579394	0.203211	-0.240645	5.14927	0.196578	0.916311
PRSS23	5.7795	5.99963	1.4791	0.579394	-0.257053	0.359077	7.32826	0.20867	0.926181
AHDC1	4.99032	4.75247	1.51393	0.579394	0.209798	-0.224501	7.21756	0.212979	0.930176
GNAS	10.6543	10.876	1.49104	0.579394	-0.239694	0.156696	10.9789	0.249713	0.939496
LGALS3BP	9.79565	9.88704	1.47114	0.579394	-0.113069	0.209603	10.7282	0.249064	0.939496
SLC7A8	4.90426	5.30709	1.51841	0.579394	-0.252593	0.239096	6.68364	0.258912	0.939496
IL4I1	5.59724	5.8381	1.50547	0.579394	-0.151174	0.319306	6.89805	0.270936	0.940916
AUTS2	3.844	4.08514	1.51791	0.579394	-0.268669	0.190274	5.97794	0.271247	0.940947
BIRC5	4.60133	4.8313	1.5199	0.579394	-0.275277	0.210105	5.491	0.297395	0.942222
CCNE1	4.72627	4.52891	1.49154	0.579394	0.017014	-0.211616	5.42683	0.346836	0.942222
CDKN1C	4.97689	5.06149	1.4607	0.579394	-0.111339	0.262846	5.54913	0.282651	0.942222
EHF	5.06554	5.39798	1.47463	0.579394	-0.230839	0.222328	6.89693	0.303612	0.942222
FADS2	5.4441	5.40025	1.4602	0.579394	-0.0142763	0.33062	7.2623	0.273319	0.942222
HLA-F	5.24019	5.12068	1.47612	0.579394	-0.0376946	0.289123	5.70081	0.298741	0.942222
MYC	6.75878	6.72902	1.51144	0.579394	0.149088	-0.237435	7.75203	0.284047	0.942222
NFIX	6.38278	6.52036	1.5005	0.579394	0.0331427	-0.196277	8.3562	0.308451	0.942222
PUF60	8.04733	8.29836	1.47413	0.579394	-0.239011	0.172763	8.80099	0.300469	0.942222
SH3BGRL2	3.53476	3.61991	1.50995	0.579394	-0.0945459	0.250438	5.62691	0.274325	0.942222
CPZ	4.08407	4.08016	1.47463	0.579394	0.186877	-0.254892	5.08362	0.349336	0.943484
SLC25A29	6.0599	5.94913	1.47065	0.579394	0.253981	-0.16202	6.64841	0.357086	0.945091
KLF6	5.52736	5.25699	1.49005	0.579394	0.222196	-0.169898	7.36338	0.37613	0.94893
SKIL	3.73281	3.57685	1.50995	0.579394	0.00445609	0.14767	5.12682	0.38259	0.953358
OPN3	4.66628	4.32196	1.50896	0.579394	0.292344	-0.188078	5.59769	0.384235	0.953937
HDAC4	2.42402	2.69488	1.51542	0.579394	-0.222651	0.151152	4.97951	0.384549	0.953984
BIN1	5.22431	4.85248	1.51692	0.579394	0.284646	-0.14836	5.88945	0.428121	0.954268
KRT23	4.63986	5.21593	1.51393	0.579394	-0.254152	0.271439	6.12605	0.427716	0.954268
MAFB	4.82357	4.83903	1.46318	0.579394	-0.010548	-0.148636	6.30106	0.403213	0.954268
MLPH	4.15691	4.15001	1.4607	0.579394	0.248162	-0.207747	5.60373	0.42438	0.954268
ATF3	4.95949	4.74503	1.50896	0.579394	0.120431	-0.200867	5.95042	0.44613	0.955256
CRB2	2.99836	2.70923	1.5194	0.579394	0.0857098	-0.224257	5.37494	0.448127	0.955256
HIST2H4A	5.47648	5.42305	1.47562	0.579394	0.0191665	0.187945	5.37333	0.485335	0.955256
MUC20	5.80452	5.77396	1.46567	0.579394	-0.102585	-0.177748	7.03326	0.477131	0.955256
NEAT1	5.79645	5.80623	1.47811	0.579394	0.032863	-0.18206	8.32379	0.497876	0.955809
TNFRSF14	4.49671	4.74233	1.46716	0.579394	-0.213414	0.149592	5.35971	0.495036	0.955809
PSMD8	7.78187	7.88855	1.48706	0.579394	-0.203241	0.104207	8.18314	0.528055	0.966579
ASF1B	5.49253	5.72818	1.46716	0.579394	-0.203814	0.139141	6.26335	0.542622	0.970409
SREBF1	5.2054	5.00023	1.50796	0.579394	0.220535	-0.112702	6.61988	0.542904	0.970409
GPAA1	7.49137	7.66398	1.49602	0.579394	-0.17864	0.106215	8.35071	0.546021	0.970836
C21orf56	5.01033	4.56749	1.48856	0.579394	0.250914	-0.119781	4.93194	0.624252	0.976796
COX7A2	9.06242	9.26991	1.47363	0.579394	-0.228841	0.100986	7.43799	0.590097	0.976796
ATP6V1B1	7.23376	7.34887	1.46766	0.579394	0.0558066	-0.10627	8.16188	0.663152	0.981054
CDCA7L	4.94955	4.78432	1.49303	0.579394	0.220958	-0.0728643	5.93247	0.696876	0.989318
TNPO2	4.93488	5.15233	1.46716	0.579394	-0.11791	-0.0580713	7.03479	0.711031	0.990423
STK36	4.14108	4.19134	1.49701	0.579394	0.0547681	0.0606331	5.5546	0.725758	0.990508
EMX2	6.0044	6.12742	1.48955	0.579394	0.0257424	0.0998765	7.50418	0.728385	0.991011
HLA-DPA1	8.63695	8.57506	1.47214	0.579394	0.158212	-0.092577	8.86936	0.734029	0.991518
NFKBIB	4.51833	4.53534	1.47015	0.579394	-0.133377	-0.0555941	4.97627	0.750754	0.991518
CBLC	4.98601	4.83481	1.4801	0.579394	0.170511	-0.0713223	5.30131	0.758252	0.991919
EYA2	5.9147	5.81415	1.501	0.579394	0.141803	-0.0792903	7.42944	0.777843	0.99719
TTK	3.74451	3.8586	1.48955	0.579394	-0.160948	0.0530972	5.08485	0.779082	0.99719
KREMEN1	2.79574	3.07683	1.49901	0.579394	-0.177464	0.0577045	5.18859	0.794592	0.998621
ABHD14B	6.33461	6.27583	1.50945	0.579394	0.226233	-0.0362674	6.79095	0.831476	0.999347
CMTM4	3.64306	3.74068	1.50896	0.579394	-0.157661	0.0127079	5.89706	0.947918	0.999347
DDIT4	6.32889	6.17714	1.4801	0.579394	0.208713	-0.0357039	6.90695	0.863921	0.999347
HLA-DOA	4.21998	4.333	1.47463	0.579394	0.201343	-0.0293055	6.18613	0.907211	0.999347
IFI27	10.8191	10.7337	1.47463	0.579394	-0.1452	-0.0134344	9.41822	0.943671	0.999347
PLK1	5.38219	5.58759	1.46468	0.579394	-0.15466	-0.0378194	6.30793	0.813622	0.999347
TMEM139	5.35609	5.07623	1.49254	0.579394	0.185069	-0.00758884	5.98489	0.956257	0.999347
SLC39A10	4.23411	4.13472	1.47313	0.579394	0.102795	0.000418829	6.13331	0.990365	0.999827
MKL2	3.42459	3.18996	1.45274	0.584043	0.279474	-0.655718	5.89177	3.90753e-05	0.0899255
PIP5K1A	5.94886	5.63932	1.41244	0.584043	0.289078	-0.356829	7.10742	0.000595399	0.214655
RPRD2	5.49603	5.24627	1.40298	0.584043	0.290636	-0.299818	7.49948	0.00767262	0.454491
RPS6KA1	4.50371	4.19033	1.45224	0.584043	0.269503	-0.381461	5.60715	0.00824193	0.454491
CCPG1	4.19984	3.8383	1.41045	0.584043	0.278638	-0.335272	5.67513	0.00980518	0.483992
SLC35B1	5.59006	5.80445	1.44478	0.584043	-0.270742	0.368046	5.578	0.0101904	0.488779
HPS4	3.34468	3.73803	1.43035	0.584043	-0.26926	0.317564	5.11902	0.0106749	0.490084
TTC31	4.33696	4.09675	1.45373	0.584043	0.278844	-0.285625	5.19303	0.0107013	0.490084
SNRPA	6.64143	6.92166	1.40796	0.584043	-0.274141	0.252294	6.8463	0.0124243	0.516469
SLC12A6	2.8247	2.53111	1.44627	0.584043	0.277695	-0.322349	4.76679	0.0153111	0.545663
BNIP3L	5.47782	5.19281	1.41493	0.584043	0.248419	-0.325952	6.76735	0.0183389	0.58554
DEK	6.51371	6.81326	1.4209	0.584043	-0.251927	0.341193	7.85649	0.0185846	0.58554
KNTC1	2.65375	2.9092	1.41592	0.584043	-0.24226	0.410665	4.83135	0.01818	0.58554
TANK	5.5136	5.23818	1.44229	0.584043	0.260244	-0.324681	5.90516	0.0242474	0.636306
TRMT2B	3.28844	3.64443	1.42139	0.584043	-0.272083	0.288975	4.48494	0.024119	0.636306
PCMTD1	5.21782	4.93333	1.41741	0.584043	0.268178	-0.321544	6.10071	0.0283622	0.680189
STK24	5.91615	6.11564	1.40149	0.584043	-0.257209	0.290184	7.9478	0.0306212	0.687817
INSIG1	4.00777	4.23846	1.4597	0.584043	-0.291378	0.449299	5.59136	0.0366259	0.709078
NR1D2	4.32237	4.07028	1.42736	0.584043	0.265794	-0.252368	6.06665	0.0355576	0.709078
TM9SF2	6.87622	7.14257	1.45274	0.584043	-0.287687	0.279815	7.88201	0.0363958	0.709078
CXCR7	4.14254	4.27933	1.43881	0.584043	-0.183602	0.595155	5.40431	0.0395313	0.728275
TPM4	9.60065	9.3029	1.40746	0.584043	0.237886	-0.303999	10.5233	0.0439011	0.734489
VPS26B	4.82643	5.09009	1.42189	0.584043	-0.255399	0.27198	6.49756	0.0454613	0.734489
WDR91	3.64707	3.92999	1.42239	0.584043	-0.249582	0.315304	5.65215	0.0452195	0.734489
TXNDC5	6.94423	7.1949	1.41194	0.584043	-0.244934	0.254453	8.24839	0.0469854	0.742725
NFATC4	3.9235	3.81034	1.41244	0.584043	0.208355	-0.356561	5.69719	0.0503817	0.745068
NAB1	5.00837	5.22887	1.41741	0.584043	-0.220859	0.271201	6.82063	0.0512503	0.745641
TSPAN6	5.88577	6.19609	1.42488	0.584043	-0.278422	0.277278	6.71794	0.0528932	0.747698
DNAJC9	5.14398	5.40087	1.40149	0.584043	-0.241831	0.243582	5.43847	0.0601339	0.766681
LRRC59	6.01069	6.2646	1.40697	0.584043	-0.259693	0.259466	7.34437	0.0673365	0.772895
UNK	4.43089	4.75488	1.43085	0.584043	-0.261326	0.231902	5.81524	0.0693457	0.782891
ACOT7	4.64774	4.79826	1.43632	0.584043	-0.275767	0.287781	5.07156	0.0701821	0.784684
LRTOMT	3.57286	3.93844	1.42886	0.584043	-0.253202	0.274806	4.57896	0.0725938	0.793053
ECT2	4.9366	5.11336	1.41244	0.584043	-0.273167	0.28902	6.60473	0.0727635	0.793088
YWHAE	9.16938	9.09999	1.41393	0.584043	0.0844421	-0.266722	9.61759	0.0764125	0.797169
ProSAPiP1	5.62427	5.36168	1.41841	0.584043	0.316889	-0.309575	7.22738	0.0769387	0.800597
LMNB1	5.06862	5.45877	1.45025	0.584043	-0.269611	0.304021	6.33229	0.0775424	0.801733
RRP7A	5.21841	5.5469	1.44478	0.584043	-0.284449	0.293662	5.28185	0.078247	0.803551
USP36	4.55681	4.89416	1.40249	0.584043	-0.214874	0.244228	6.17737	0.0796704	0.807261
PRC1	4.48654	4.68649	1.45821	0.584043	-0.274494	0.293669	5.93039	0.0806432	0.811035
BCL9	4.94225	4.77115	1.42736	0.584043	0.283254	-0.285197	7.03837	0.0825517	0.816896
COL4A2	6.06312	6.37516	1.43433	0.584043	-0.246576	0.286484	8.60543	0.0895354	0.838076
RNF145	4.23696	4.55293	1.4597	0.584043	-0.272854	0.235315	5.8459	0.092468	0.843139
UCP2	8.95888	9.29557	1.41542	0.584043	-0.140514	0.335759	9.53624	0.0950585	0.843493
ZWINT	4.77801	5.18787	1.45871	0.584043	-0.311771	0.271913	5.317	0.0945067	0.843493
NUDT19	3.91951	3.75595	1.45323	0.584043	0.0800308	-0.237795	5.01518	0.098403	0.850765
PTGIS	3.12277	2.92228	1.43284	0.584043	0.253419	-0.515303	5.60467	0.10378	0.853863
GPSM2	3.35356	3.6551	1.40697	0.584043	-0.280192	0.273141	5.04978	0.104111	0.854178
C9orf123	5.34136	5.58601	1.45274	0.584043	-0.271011	0.263207	6.54288	0.108191	0.861745
CHAF1A	3.13845	3.39357	1.45622	0.584043	-0.241142	0.227813	4.57219	0.11397	0.87568
EFNA1	6.44742	6.07215	1.40995	0.584043	0.235648	-0.266756	6.59878	0.115384	0.876894
ACE	3.58867	3.89713	1.45323	0.584043	-0.264608	0.267056	5.16246	0.134669	0.88067
GIYD2	5.93271	6.20343	1.41294	0.584043	-0.233575	0.281457	5.88678	0.122646	0.88067
NUPL2	4.73867	4.59677	1.43184	0.584043	0.229361	-0.182029	5.00983	0.143566	0.88067
PIK3R2	6.42845	6.28007	1.4403	0.584043	0.241227	-0.232586	7.94148	0.135556	0.88067
SEC14L1	4.50058	4.85984	1.44328	0.584043	-0.224953	0.257121	6.38244	0.125143	0.88067
SH3BP5	5.05148	4.91083	1.43134	0.584043	0.272567	-0.2372	5.99032	0.143498	0.88067
SLC39A14	4.7676	4.33451	1.43134	0.584043	0.236821	-0.25704	6.5658	0.140163	0.88067
EFNB1	5.16423	5.46624	1.4005	0.584043	-0.25658	0.267071	6.81755	0.144979	0.881176
HOOK2	5.25655	5.33615	1.43483	0.584043	0.0231405	-0.249022	5.94032	0.148553	0.886929
DNAJA4	3.54358	3.64015	1.42239	0.584043	-0.178532	0.339066	5.04597	0.171032	0.903252
NF1	3.64217	3.48816	1.40597	0.584043	0.181563	-0.215625	6.01069	0.179694	0.907808
IRS1	2.57629	2.82764	1.40348	0.584043	-0.171179	0.290681	5.48676	0.190241	0.914177
PLEKHG4B	2.21007	2.42183	1.40597	0.584043	-0.102712	0.381162	5.50528	0.1896	0.914177
DCDC2	3.53924	3.34833	1.41194	0.584043	0.253378	-0.30187	5.37379	0.20512	0.925303
PLOD2	5.12433	4.93355	1.43234	0.584043	-0.0191223	0.272048	6.92821	0.219568	0.930592
NDUFS4	6.33904	6.03399	1.4209	0.584043	0.170848	-0.215157	5.17332	0.222325	0.932957
AFAP1	3.54587	3.31718	1.44726	0.584043	0.245992	-0.216328	5.93848	0.230067	0.93615
LAMB1	3.96075	4.18558	1.41891	0.584043	-0.253587	0.266865	6.02165	0.228314	0.93615
ZNF814	3.54228	3.74174	1.44527	0.584043	-0.276548	0.190389	4.64502	0.23244	0.936298
GREB1	3.35218	3.33687	1.40746	0.584043	0.126888	-0.396075	6.08965	0.235479	0.936599
ARHGAP23	4.58201	4.48274	1.41095	0.584043	0.0782723	-0.216842	6.83661	0.246151	0.939496
FARP1	5.21343	5.46264	1.42537	0.584043	-0.243841	0.201935	7.34066	0.24674	0.939496
C1QTNF1	3.57051	4.03763	1.43483	0.584043	-0.261356	0.247746	5.05216	0.315852	0.942222
C6orf1	5.54025	5.34021	1.43881	0.584043	0.247709	-0.155314	4.92603	0.334156	0.942222
GLS	4.11992	3.73657	1.40547	0.584043	0.216221	-0.133152	5.45824	0.303628	0.942222
HLA-B	10.0597	10.0754	1.40896	0.584043	-0.105852	0.257068	10.4302	0.343863	0.942222
KRT80	3.9776	3.43661	1.42289	0.584043	0.282297	-0.269741	5.6961	0.295067	0.942222
NET1	5.8322	5.60392	1.45373	0.584043	0.241455	-0.17227	7.10471	0.306773	0.942222
RFXANK	7.26296	7.12425	1.40896	0.584043	0.233603	-0.162569	6.99579	0.306727	0.942222
SDF2L1	5.25651	5.63533	1.44179	0.584043	-0.232218	0.175046	4.79784	0.336454	0.942222
TOMM40	5.87287	6.07288	1.43582	0.584043	-0.232455	0.176038	6.47502	0.278124	0.942222
PDIA4	7.51772	7.62178	1.41144	0.584043	-0.160775	0.137616	8.85448	0.359957	0.945342
SEMA3B	5.10942	5.24531	1.43134	0.584043	-0.134824	0.211146	6.52498	0.36273	0.946952
ABCC4	4.24959	4.51723	1.41791	0.584043	-0.27682	0.206853	6.04325	0.36447	0.948462
DOK5	5.65409	5.5715	1.4005	0.584043	0.216228	-0.253658	6.52882	0.371896	0.948462
PRR15	4.19926	4.40356	1.4592	0.584043	-0.258545	0.217402	4.95277	0.366352	0.948462
ARSD	4.63249	4.82732	1.43284	0.584043	-0.210494	0.151399	6.60637	0.396139	0.954268
C20orf199	8.42785	7.97234	1.4204	0.584043	0.212983	-0.148987	7.22585	0.486085	0.955256
CKB	7.10041	7.12063	1.45672	0.584043	-0.0346601	-0.185159	7.68632	0.490682	0.955256
PCDHGC3	5.25134	5.3384	1.4209	0.584043	-0.109517	-0.125658	6.55971	0.48496	0.955256
AKIRIN1	5.69347	5.58821	1.43632	0.584043	0.113477	-0.129226	6.84403	0.498408	0.955809
UNC5A	2.90446	3.54043	1.40498	0.584043	-0.26401	0.258807	5.36699	0.531821	0.967229
ASAP3	4.2081	3.84389	1.45124	0.584043	0.228708	-0.117202	5.44715	0.537702	0.970306
ATP1B1	5.88178	5.90946	1.40199	0.584043	-0.0330791	-0.0976122	6.53799	0.551847	0.972662
GPC4	3.95209	4.00099	1.43483	0.584043	-0.0510994	-0.130875	5.90021	0.613967	0.976796
MAPK8IP1	4.88219	5.19384	1.41144	0.584043	-0.229084	0.111343	6.51215	0.635363	0.976796
NQO1	5.03179	4.8284	1.42985	0.584043	-0.0010284	0.123277	6.3242	0.617942	0.976796
PILRB	4.76143	4.64467	1.42985	0.584043	0.191205	-0.0892199	5.68028	0.634661	0.976796
RUNX1	4.02803	4.0336	1.41791	0.584043	0.00871015	-0.0940915	6.4453	0.647771	0.976796
SLC6A8	4.8608	5.07964	1.45622	0.584043	-0.0345531	0.123019	6.63706	0.652456	0.976796
KLK6	7.42547	7.74226	1.42786	0.584043	-0.0776946	-0.131859	8.36537	0.664492	0.981415
TROAP	4.80849	4.91205	1.43383	0.584043	-0.162427	0.0811646	5.38051	0.66813	0.983324
CHST1	3.87254	4.37769	1.44925	0.584043	-0.189704	0.122113	5.4263	0.671127	0.983753
LAMA3	3.67176	3.66497	1.42935	0.584043	0.0160084	-0.133887	6.5621	0.678952	0.984533
CLIP3	4.62365	4.20774	1.43284	0.584043	0.242487	-0.0881513	6.11431	0.69785	0.989318
SERINC2	6.71117	6.58321	1.45323	0.584043	0.155117	-0.0681203	7.42664	0.729894	0.991343
FAM128A	6.40843	6.58885	1.43085	0.584043	-0.196231	0.060975	5.50378	0.740696	0.991518
FAM83H	5.951	6.09503	1.40547	0.584043	-0.0791822	-0.0465577	8.28944	0.79497	0.998919
CDC20	6.1043	6.22702	1.41443	0.584043	-0.175121	-0.0200392	6.72584	0.903341	0.999347
CLEC11A	5.35538	5.46286	1.41045	0.584043	0.0248977	-0.035638	5.86069	0.876364	0.999347
CPXM1	5.65321	5.97619	1.42338	0.584043	-0.0304074	-0.0179874	7.00864	0.928996	0.999347
GJA1	4.91059	5.1331	1.41443	0.584043	-0.160006	0.0261472	6.70126	0.93964	0.999347
RSAD2	3.60586	3.32325	1.45323	0.584043	-0.0258907	0.0709307	5.34861	0.802898	0.999347
SLC39A4	7.8116	7.76226	1.41443	0.584043	-0.0690135	0.0403423	7.21153	0.876157	0.999347
ATP5SL	5.69187	5.86643	1.39701	0.589905	-0.277808	0.338446	6.11824	0.00732239	0.454111
CCDC97	4.71867	4.97312	1.39602	0.589905	-0.276973	0.307607	6.24033	0.0184498	0.58554
TP53BP1	4.20609	4.01163	1.39652	0.589905	0.256082	-0.274018	5.82374	0.0304323	0.687817
RHPN2	5.32041	5.03786	1.3995	0.589905	0.185442	-0.347686	6.78762	0.0598023	0.766681
PHF19	4.51115	4.62706	1.39503	0.589905	-0.202525	0.2678	5.41773	0.11718	0.879888
LPPR2	4.01942	4.3368	1.39552	0.589905	-0.274449	0.277221	5.33958	0.160636	0.899769
GADD45A	5.64254	5.65608	1.39751	0.589905	0.0488362	-0.175317	5.70431	0.321859	0.942222
FOSL2	6.06409	6.05818	1.39702	0.589905	0.0197275	-0.117705	7.65647	0.431732	0.954268
SNRPB	8.52885	8.78445	1.39751	0.589905	-0.244475	0.117148	8.39546	0.412168	0.954268
TPX2	5.44853	5.58096	1.39503	0.589905	-0.149784	-0.068947	7.19337	0.698506	0.989743
LAMP3	3.24867	3.03315	1.3995	0.589905	-0.164425	-0.0266141	5.08504	0.905022	0.999347
MTSS1	3.10168	2.83621	1.39104	0.592441	0.203159	-0.812476	4.90794	0.000276044	0.157558
TARS2	4.91119	4.65672	1.39154	0.592441	0.28187	-0.358283	5.46416	0.000939373	0.230744
GRB10	3.2245	3.48792	1.38756	0.592441	-0.228351	0.408353	5.28248	0.0133805	0.528126
TRIP10	5.56946	5.36502	1.38308	0.592441	0.247888	-0.323376	6.03118	0.0190881	0.58554
PER2	2.47415	2.81296	1.39154	0.592441	-0.268795	0.378506	4.82287	0.0310045	0.690257
ISOC1	4.74407	5.0788	1.38906	0.592441	-0.252396	0.236798	5.42353	0.057523	0.764566
CAMTA2	4.20507	4.02418	1.39204	0.592441	0.26954	-0.255739	5.73713	0.0825674	0.816896
PDLIM5	4.39116	4.08623	1.3806	0.592441	0.27438	-0.277965	6.4456	0.0842873	0.821831
PITRM1	6.13686	5.89936	1.38408	0.592441	0.218302	-0.22288	7.04369	0.103679	0.853863
HOMER2	5.44207	5.61554	1.38458	0.592441	-0.125883	0.330167	6.30883	0.129812	0.88067
PPP1R16A	6.09194	6.33682	1.38955	0.592441	-0.25535	0.246683	7.28055	0.124675	0.88067
PCNA	7.18855	7.48147	1.39304	0.592441	-0.234028	0.218526	7.3371	0.152389	0.887491
CTPS	4.25938	4.50515	1.38159	0.592441	-0.25277	0.22622	5.54088	0.165331	0.899769
ZNF692	4.73145	4.49305	1.39154	0.592441	0.193794	-0.189342	5.08567	0.205525	0.925303
C16orf5	3.78066	3.46537	1.39254	0.592441	0.219358	-0.211749	4.80692	0.290982	0.942222
CDKN1B	5.34148	5.02315	1.38905	0.592441	0.215877	-0.147845	6.11488	0.337877	0.942222
MFGE8	7.51944	7.66322	1.38955	0.592441	-0.26655	0.239982	8.67303	0.349489	0.943484
CDK16	6.84054	7.04856	1.39403	0.592441	-0.171246	0.1337	8.22586	0.362868	0.947007
EFNB2	4.30246	4.56388	1.38308	0.592441	-0.199076	0.207205	6.47104	0.405211	0.954268
KLK8	7.07886	7.44618	1.39303	0.592441	-0.226472	0.240006	6.76319	0.403562	0.954268
MMP11	5.85892	5.47447	1.39453	0.592441	0.0104175	-0.240916	8.08218	0.529366	0.966579
AMOTL1	2.82757	3.09495	1.38856	0.592441	-0.202691	0.143687	5.8945	0.559772	0.974072
APOE	8.68777	8.53659	1.38756	0.592441	0.0404697	-0.113182	8.78335	0.627254	0.976796
PLEC	5.98878	6.33063	1.38607	0.592441	-0.225788	0.101521	9.86616	0.619934	0.976796
FSTL1	5.84122	5.81497	1.39104	0.592441	0.0893316	0.0921267	7.5514	0.673546	0.984533
C16orf75	4.45103	4.67771	1.38109	0.592441	-0.161217	-0.0500218	4.78134	0.779855	0.99719
TIMM50	5.48557	5.58444	1.38109	0.592441	-0.21209	-0.0529798	6.69227	0.78749	0.99719
SMARCD3	5.86766	5.93393	1.38756	0.592441	-0.120491	-0.0390992	6.74073	0.858821	0.999347
DARS2	4.67792	4.45646	1.3791	0.59596	0.253878	-0.310634	5.75994	0.0140078	0.528126
PIGU	5.23969	5.41128	1.37811	0.59596	-0.267232	0.284261	5.83519	0.0133477	0.528126
AKR7A2	6.34177	6.04728	1.3791	0.59596	0.279669	-0.286041	6.12783	0.0230224	0.628348
COL15A1	2.69694	2.9486	1.37861	0.59596	-0.273905	0.437703	4.88317	0.0301444	0.687817
CYBASC3	5.04968	5.34215	1.37811	0.59596	-0.259788	0.238604	5.9861	0.0296347	0.687817
PRKCSH	8.25048	8.56401	1.37612	0.59596	-0.258816	0.311263	9.18916	0.0439916	0.734489
CALR	9.88966	10.0925	1.37562	0.59596	-0.257905	0.232417	10.5598	0.0576781	0.764566
RB1	4.19026	3.85789	1.37662	0.59596	0.234934	-0.133952	5.94812	0.428281	0.954268
MET	2.80222	3.02235	1.3796	0.59596	-0.227072	0.220524	5.06704	0.441421	0.954806
TMEM165	6.33587	6.22547	1.37811	0.59596	0.0402798	0.0922914	6.94655	0.559912	0.974072
VIM	9.38656	9.62202	1.3796	0.59596	-0.16608	0.00733386	10.193	0.982415	0.999827
POLR3C	5.36423	5.15076	1.37363	0.598205	0.256631	-0.342518	5.59191	0.00230784	0.274216
EPN2	4.67538	4.38538	1.37065	0.598205	0.291867	-0.293768	5.93895	0.0102863	0.489504
PDP1	3.84722	3.6126	1.37413	0.598205	0.249056	-0.321354	5.38376	0.0390214	0.724587
MSH6	4.92237	5.1671	1.37413	0.598205	-0.242667	0.30042	6.77374	0.0410957	0.729092
AMMECR1	3.10095	3.30647	1.37214	0.598205	-0.206411	0.366976	5.31726	0.0529458	0.747698
ENDOD1	4.10651	4.24349	1.37413	0.598205	-0.226389	0.352474	6.20906	0.0611739	0.766681
BCAR3	3.81227	3.64979	1.37363	0.598205	0.206415	-0.309156	4.82938	0.0660769	0.769824
CITED4	6.94787	7.13867	1.37214	0.598205	-0.130663	0.228531	7.20823	0.300203	0.942222
PRDX2	8.94772	9.21066	1.37164	0.598205	-0.245547	0.159157	8.68362	0.350093	0.943484
UBE2L6	7.57759	7.53581	1.37015	0.598205	-0.0468701	0.17131	7.68663	0.40274	0.954268
FOXM1	5.31324	5.61933	1.37015	0.598205	-0.228589	0.126063	7.01397	0.488076	0.955256
KIF20A	4.13539	4.24089	1.37164	0.598205	-0.15715	0.0799599	5.8081	0.703146	0.990423
PABPC4	7.1832	7.09687	1.37164	0.598205	0.16483	0.0598986	8.56135	0.781586	0.99719
VWF	3.62166	4.08308	1.35622	0.603083	-0.283505	0.442653	6.43285	0.0110618	0.492339
ZNF280D	3.82081	3.48414	1.35771	0.603083	0.268039	-0.310952	4.66505	0.0115999	0.497507
EVI5L	3.52804	3.31172	1.36269	0.603083	0.180093	-0.366773	4.92437	0.0222347	0.611375
SEC62	6.5239	6.68082	1.36617	0.603083	-0.259473	0.248755	7.77091	0.0250919	0.644892
CHP	5.83918	5.56951	1.35672	0.603083	0.271294	-0.243891	6.56977	0.0257756	0.648872
PPP2R5A	5.33418	4.99149	1.3607	0.603083	0.266097	-0.245366	6.31114	0.0359025	0.709078
ASAP1	4.35269	4.11202	1.3597	0.603083	0.248972	-0.282747	6.31661	0.0372769	0.714221
NDRG3	5.13516	4.76505	1.3607	0.603083	0.279623	-0.259962	6.1118	0.0410866	0.729092
SDCCAG8	4.09734	3.69961	1.36667	0.603083	0.259922	-0.284011	4.55792	0.040439	0.729092
NUDT15	4.58571	4.83462	1.35771	0.603083	-0.285294	0.303807	5.26837	0.0473617	0.743467
RPL13	11.0239	10.7942	1.35672	0.603083	0.230015	-0.312666	10.6202	0.0513284	0.745641
RAD23A	7.40333	7.69946	1.36816	0.603083	-0.264472	0.265617	8.02944	0.0577107	0.764566
TAX1BP3	7.36214	7.07623	1.35871	0.603083	0.250729	-0.262366	7.26465	0.0781298	0.803551
TMEM50A	6.83056	6.39755	1.35771	0.603083	0.287903	-0.214695	7.42927	0.085159	0.821831
C17orf101	4.71583	4.89206	1.3607	0.603083	-0.131878	0.22387	4.75345	0.128866	0.88067
TEAD2	5.79954	5.99642	1.35871	0.603083	-0.242511	0.239228	6.77654	0.164252	0.899769
FAM125A	6.59513	6.43912	1.36368	0.603083	0.258871	-0.194399	6.15914	0.200256	0.918544
UNC119	5.66089	5.35702	1.35572	0.603083	0.255712	-0.196985	5.59791	0.210585	0.926965
GLUD1	6.07272	5.74492	1.36269	0.603083	0.259008	-0.171255	7.08471	0.226366	0.93403
CD14	6.34792	6.32808	1.36866	0.603083	0.0231755	-0.261236	6.84784	0.256239	0.939496
KRAS	4.0415	4.08668	1.36219	0.603083	-0.0838287	0.181899	6.14603	0.260061	0.939496
PSMB9	5.95586	6.07574	1.35871	0.603083	-0.17954	0.326841	6.10811	0.240417	0.939496
RAG1AP1	6.73081	6.4394	1.36567	0.603083	0.20389	-0.170249	6.56361	0.255598	0.939496
C8orf59	7.5604	7.56153	1.35821	0.603083	-0.0266381	-0.180958	5.60358	0.323182	0.942222
NRP2	3.81983	4.14416	1.35622	0.603083	-0.255273	0.262723	6.4191	0.318392	0.942222
TP53I11	5.55992	5.90058	1.36667	0.603083	-0.280107	0.1794	7.3512	0.351892	0.943605
AGPAT2	6.05563	6.10344	1.36318	0.603083	-0.220545	0.154845	6.60147	0.451934	0.955256
SPAG5	3.36733	3.49791	1.35871	0.603083	-0.0810367	-0.115723	5.00947	0.519139	0.96447
ULK3	4.96512	4.90874	1.35622	0.603083	0.023409	-0.0914626	5.68448	0.52972	0.966579
SAT1	8.32512	8.53386	1.36915	0.603083	-0.129925	0.10235	8.16197	0.599246	0.976796
STEAP2	3.07635	3.16589	1.36418	0.603083	0.0270501	0.0846418	5.18579	0.742547	0.991518
IFI16	6.73503	6.50115	1.3592	0.603083	0.202493	-0.0466376	7.57649	0.795261	0.998944
ENO2	4.68181	4.64046	1.36915	0.603083	0.0148353	-0.0368883	5.756	0.838903	0.999347
KDM1A	6.01375	5.78159	1.36468	0.603083	0.16957	-0.0247475	7.19161	0.868186	0.999347
PMEPA1	3.82839	3.90025	1.35871	0.603083	-0.115108	-0.0141063	6.08189	0.936953	0.999347
RBMS1	4.60424	4.24357	1.34726	0.605687	0.267839	-0.261967	6.00639	0.0159612	0.557679
MINK1	5.19317	4.95904	1.35423	0.605687	0.277638	-0.305387	6.93315	0.0309664	0.690257
APOBEC3C	5.16099	5.02387	1.34577	0.605687	0.134987	-0.367	4.87915	0.0596338	0.766681
CENPB	5.60658	5.94812	1.35075	0.605687	-0.273011	0.231325	6.89884	0.0635549	0.768011
WDR77	5.37824	5.707	1.34527	0.605687	-0.227884	0.288618	6.4877	0.0865974	0.830934
C8orf33	6.07065	6.32051	1.35373	0.605687	-0.241854	0.271206	7.3563	0.128024	0.88067
GLYR1	5.65889	5.66191	1.34776	0.605687	0.105846	-0.199798	7.05307	0.129766	0.88067
RAB11FIP5	3.72833	3.32078	1.34677	0.605687	0.236384	-0.212649	5.04482	0.174486	0.905802
CDCA5	4.26571	4.53622	1.34577	0.605687	-0.26639	0.213183	5.44918	0.180111	0.907808
PPDPF	10.241	10.4391	1.34975	0.605687	-0.184514	0.199014	9.54504	0.2735	0.942222
TMEM176A	5.55882	5.45203	1.35025	0.605687	-0.115008	0.260738	5.93044	0.434038	0.954268
FBLN1	6.68472	6.4633	1.34577	0.605687	0.225	-0.100125	7.82288	0.667621	0.983237
PSMD5	4.55105	4.7185	1.34726	0.605687	-0.222771	0.0615659	6.06457	0.676141	0.984533
HLA-DMA	7.12458	7.16487	1.35323	0.605687	0.17167	-0.0129521	7.31258	0.943968	0.999347
KCTD12	5.36502	5.59021	1.35075	0.605687	-0.100012	-0.045684	7.91425	0.812758	0.999347
SELM	6.62731	6.20958	1.34876	0.605687	0.242899	-0.0607482	6.17701	0.815022	0.999347
ABR	3.55207	3.7156	1.35025	0.605687	-0.160281	-0.00282011	5.58797	0.974847	0.999827
ZC3H7A	4.28069	4.04521	1.31791	0.605923	0.264704	-0.368909	5.21791	0.00172598	0.24411
ARNT	4.47119	4.26463	1.31791	0.605923	0.254878	-0.296618	6.02282	0.00191356	0.258522
SNN	4.07133	3.95394	1.3393	0.605923	0.0986678	-0.593091	5.48665	0.00223449	0.274216
CTTNBP2NL	4.22186	3.98146	1.26318	0.605923	0.238952	-0.390528	6.15523	0.00264568	0.302055
CLEC16A	4.18561	4.01641	1.29652	0.605923	0.240112	-0.503229	5.86725	0.00294574	0.318376
TTC19	4.78566	4.51849	1.31045	0.605923	0.263882	-0.286705	5.57346	0.00505776	0.394213
RCOR3	4.43507	4.15196	1.32687	0.605923	0.254064	-0.366028	5.73206	0.00697895	0.454111
KIAA1370	3.7753	3.49457	1.33682	0.605923	0.270074	-0.352922	4.62542	0.00803624	0.454491
C16orf53	3.76365	4.04565	1.28308	0.605923	-0.271844	0.27936	5.42711	0.00843479	0.458875
KIAA0196	5.1804	4.92558	1.29104	0.605923	0.232609	-0.35712	6.59445	0.00920263	0.47213
VCP	6.57051	6.82498	1.33682	0.605923	-0.257278	0.295903	8.24922	0.0115503	0.497507
KIAA1033	3.3136	3.00099	1.28856	0.605923	0.232979	-0.26935	5.0989	0.0137714	0.528126
AKT1	6.79645	7.05826	1.30945	0.605923	-0.266919	0.314106	7.99729	0.0149344	0.539142
SS18	4.85416	5.11251	1.31144	0.605923	-0.260682	0.401426	6.437	0.0157899	0.554083
SLC3A2	6.5597	6.87483	1.27512	0.605923	-0.279086	0.304052	7.32171	0.0164946	0.56603
CLPTM1L	6.34486	6.65594	1.32537	0.605923	-0.256727	0.300415	7.21994	0.0174632	0.582539
SMARCAD1	3.86916	3.52639	1.26617	0.605923	0.265515	-0.301063	5.38639	0.0189483	0.58554
FBXL17	3.09597	2.82228	1.2801	0.605923	0.247126	-0.330652	4.79209	0.0214818	0.608852
USP25	4.05649	3.78544	1.33731	0.605923	0.261502	-0.313233	5.78102	0.0252663	0.644892
NFKB1	4.33	4.11532	1.2597	0.605923	0.24997	-0.285624	5.77615	0.0262941	0.651345
SH3D19	3.81226	3.6033	1.2796	0.605923	0.26111	-0.309971	5.50021	0.0276972	0.668194
C6orf145	4.71631	4.34535	1.25672	0.605923	0.258775	-0.354264	5.32084	0.0294005	0.687817
SFT2D1	5.98728	5.66233	1.28756	0.605923	0.24625	-0.291078	4.66656	0.029968	0.687817
RAP2B	3.57505	3.80769	1.28308	0.605923	-0.244871	0.32804	5.99857	0.0310889	0.690257
DYNLL2	5.16997	5.55851	1.30846	0.605923	-0.255238	0.27012	5.46784	0.0315722	0.690487
FLJ90757	2.91729	3.25233	1.28806	0.605923	-0.250981	0.319327	4.75492	0.0317014	0.690487
NFE2L1	6.02997	6.19566	1.28358	0.605923	-0.188555	0.278455	7.84425	0.0329389	0.690487
EI24	6.31789	6.53762	1.32836	0.605923	-0.257619	0.278073	7.26899	0.0338629	0.700236
ZSWIM4	4.6349	4.3753	1.33632	0.605923	0.228308	-0.441972	6.39052	0.0342318	0.702488
DGCR2	5.2915	5.62114	1.26169	0.605923	-0.241879	0.265443	7.23311	0.0343704	0.703552
TMTC4	3.95311	4.11558	1.27164	0.605923	-0.260111	0.336349	5.55293	0.0355282	0.709078
ASB13	4.09429	3.83408	1.33234	0.605923	0.240611	-0.253198	4.90724	0.0372652	0.714221
CYB5B	4.47075	4.62176	1.25622	0.605923	-0.254879	0.242276	6.32042	0.0414111	0.729092
KDM6B	4.05973	3.91936	1.33731	0.605923	0.261983	-0.298679	6.13212	0.0417344	0.729092
TRIM62	3.24846	2.98915	1.3408	0.605923	0.233684	-0.264601	4.51997	0.0424537	0.729659
FUCA1	5.55804	5.21884	1.25522	0.605923	0.243421	-0.255289	6.01476	0.044416	0.734489
MEST	6.51557	6.58151	1.2602	0.605923	-0.188066	0.621696	8.16304	0.0435015	0.734489
SYF2	5.82607	5.50588	1.31194	0.605923	0.245642	-0.222093	6.02514	0.0440835	0.734489
C1RL	5.09218	4.95259	1.30099	0.605923	0.248588	-0.354568	6.18193	0.0463604	0.738306
FAM189B	5.6443	5.38923	1.28209	0.605923	0.237666	-0.236096	6.63949	0.0502597	0.745068
HEG1	3.61441	3.48273	1.34478	0.605923	0.134561	-0.417866	6.22011	0.0502785	0.745068
PPP1R13L	4.32756	4.11582	1.27413	0.605923	0.215546	-0.352943	5.44609	0.05027	0.745068
RFC2	5.15001	5.49889	1.31294	0.605923	-0.299917	0.256839	5.50435	0.0486527	0.745068
NT5DC1	3.62941	3.32063	1.27662	0.605923	0.191545	-0.247746	4.68626	0.0520317	0.747698
TBC1D16	3.41334	3.77908	1.30697	0.605923	-0.248574	0.350409	4.76416	0.0524939	0.747698
ANKRD13A	4.7757	4.46037	1.29552	0.605923	0.244024	-0.279486	5.98279	0.0573286	0.764566
CLIP2	3.48482	3.27091	1.31692	0.605923	0.206166	-0.384285	5.49474	0.0590247	0.766681
FASN	6.29479	6.70302	1.30547	0.605923	-0.251867	0.318402	8.4801	0.0602867	0.766681
LIMCH1	2.97437	2.82698	1.29055	0.605923	0.140692	-0.379249	4.92434	0.0614185	0.766681
NCK1	5.55772	5.24117	1.27512	0.605923	0.260553	-0.265151	5.86507	0.0605068	0.766681
USP1	4.81913	5.06841	1.27363	0.605923	-0.215793	0.274027	6.45706	0.0601283	0.766681
FARSA	6.09972	6.39092	1.25622	0.605923	-0.243906	0.275752	6.78186	0.0628028	0.766986
CRIM1	4.27189	4.03224	1.31791	0.605923	0.207677	-0.274778	6.23877	0.0637367	0.768544
TNK2	4.25275	4.438	1.30796	0.605923	-0.2741	0.293486	5.97488	0.0639935	0.768544
ARID1B	4.31737	4.12966	1.27214	0.605923	0.257227	-0.260505	6.75751	0.0655296	0.769553
VSIG4	4.80933	4.70695	1.34179	0.605923	0.143237	-0.459066	5.4841	0.066933	0.772895
STAT5A	3.73211	3.50344	1.30796	0.605923	0.253407	-0.304819	5.13381	0.0683953	0.776488
ZFP106	3.71399	3.63318	1.30995	0.605923	0.225753	-0.241807	5.8263	0.0724292	0.793053
APOL2	4.42633	4.69986	1.31144	0.605923	-0.194791	0.34603	5.64808	0.0745117	0.795882
CEP250	2.88735	3.1985	1.30547	0.605923	-0.249191	0.329069	5.60293	0.0739343	0.795882
RERE	5.91366	6.23262	1.2592	0.605923	-0.219017	0.28538	8.49147	0.0751133	0.796922
RPL27A	7.54497	7.31433	1.30448	0.605923	0.251779	-0.313468	9.49339	0.0774928	0.801733
ROGDI	5.04467	4.8907	1.30547	0.605923	0.216643	-0.27691	5.09277	0.0786104	0.803551
FERMT2	4.72539	4.45378	1.30697	0.605923	0.226189	-0.249225	5.89134	0.0801698	0.809593
GMIP	3.98209	3.7317	1.30995	0.605923	0.220742	-0.250899	5.21555	0.0803995	0.809593
ICAM1	5.45755	5.07743	1.31144	0.605923	0.154958	-0.491433	7.22862	0.0810456	0.813064
SDHA	6.35312	6.64461	1.32338	0.605923	-0.230458	0.245281	7.38489	0.0813498	0.8141
FANCG	4.12657	4.3376	1.30299	0.605923	-0.225405	0.266919	4.9412	0.0822578	0.816896
CHCHD7	5.27722	5.18134	1.29453	0.605923	0.0878622	-0.278566	5.54031	0.0841099	0.821831
STRA13	6.26757	6.53597	1.32488	0.605923	-0.269869	0.331107	5.56441	0.0840541	0.821831
PRPF4	4.64991	4.93485	1.28507	0.605923	-0.248806	0.21763	5.85427	0.0891504	0.836795
TRIM4	3.91602	3.82167	1.28706	0.605923	0.258736	-0.263142	4.93847	0.090696	0.841624
TMEM205	7.53713	7.87423	1.34428	0.605923	-0.261553	0.309427	7.06054	0.0924191	0.843139
ARGLU1	5.8976	6.09753	1.33383	0.605923	-0.191394	0.308071	6.73023	0.095885	0.843493
TMEM123	6.81959	6.91922	1.27711	0.605923	-0.206937	0.239792	8.46253	0.0945708	0.843493
HK2	3.77721	3.77293	1.30995	0.605923	0.122566	-0.26331	6.15178	0.0993161	0.853056
SSX2IP	3.1957	3.43994	1.26368	0.605923	-0.223518	0.21064	5.31095	0.099211	0.853056
FXYD5	6.83516	6.39906	1.29303	0.605923	0.263699	-0.355104	6.24896	0.0995952	0.853402
ECSIT	5.28739	5.55951	1.31493	0.605923	-0.240547	0.257182	5.794	0.104584	0.855131
TJP1	4.71354	4.48975	1.33085	0.605923	0.223595	-0.214314	6.93903	0.105841	0.861393
CBX5	4.515	4.82368	1.3398	0.605923	-0.216903	0.242014	7.85331	0.106134	0.861745
EPHA2	4.7153	4.40665	1.25871	0.605923	0.237304	-0.289894	6.25763	0.106829	0.861745
CSRP1	8.27299	8.12855	1.31891	0.605923	0.0991657	-0.228631	8.82026	0.110814	0.869562
CD81	9.76749	10.0894	1.30448	0.605923	-0.209115	0.2756	10.0543	0.129216	0.88067
CYB561	5.36348	5.71062	1.25771	0.605923	-0.254403	0.244697	6.82981	0.120402	0.88067
ENC1	3.63181	3.8438	1.25622	0.605923	-0.244787	0.327322	6.01452	0.128798	0.88067
GLI3	2.14968	2.46328	1.31443	0.605923	-0.236154	0.377628	4.93025	0.12168	0.88067
HSPD1	7.61861	7.7794	1.25821	0.605923	-0.220135	0.209879	8.57911	0.127975	0.88067
IDH3A	4.80124	4.86423	1.29254	0.605923	-0.145847	0.227258	5.97003	0.134377	0.88067
KDM5C	4.80307	5.13264	1.30746	0.605923	-0.249518	0.207104	7.33518	0.139974	0.88067
MAGI3	2.85154	3.15161	1.3199	0.605923	-0.238468	0.247794	4.68701	0.13715	0.88067
MANBA	3.94786	3.59052	1.32289	0.605923	0.227451	-0.192037	5.06355	0.135801	0.88067
NCAPG2	3.54688	3.78935	1.301	0.605923	-0.252663	0.239451	5.1086	0.137096	0.88067
NEDD9	3.70957	3.8251	1.31294	0.605923	-0.217413	0.393884	5.88567	0.119666	0.88067
NFRKB	3.81923	4.07195	1.26119	0.605923	-0.252467	0.220795	5.68064	0.140258	0.88067
PALLD	4.95252	4.72148	1.29055	0.605923	0.208438	-0.287698	6.70091	0.123938	0.88067
PAWR	4.3594	3.99536	1.29751	0.605923	0.254333	-0.227546	4.71559	0.118309	0.88067
PHF15	4.03186	3.71307	1.33881	0.605923	0.235694	-0.273045	5.98118	0.141151	0.88067
TOR1AIP1	5.13306	4.92379	1.2597	0.605923	0.209107	-0.185075	6.4018	0.118792	0.88067
VPS28	7.94031	8.12039	1.28308	0.605923	-0.191844	0.267813	7.54687	0.122342	0.88067
MBOAT1	4.5429	4.92276	1.29254	0.605923	-0.254348	0.244136	6.09562	0.146947	0.88439
TCF7	3.77681	3.61188	1.33383	0.605923	0.236443	-0.299064	5.0054	0.147969	0.886929
EXOSC5	5.93648	6.07346	1.29154	0.605923	-0.226939	0.210696	5.60142	0.154265	0.887491
GABARAPL1	4.87677	4.53756	1.27114	0.605923	0.240062	-0.232138	5.22524	0.152287	0.887491
ARL4C	6.0714	5.73154	1.31045	0.605923	0.254395	-0.295766	7.72098	0.154494	0.88755
EGLN3	4.1642	4.31572	1.33582	0.605923	-0.218824	0.39746	5.68454	0.155583	0.890217
TRIP6	6.54586	6.34463	1.3194	0.605923	0.236836	-0.202147	6.80158	0.156228	0.891459
PKMYT1	3.89239	4.27923	1.33284	0.605923	-0.265163	0.267838	4.8319	0.157241	0.89577
CLK1	5.18068	4.86759	1.3	0.605923	0.229749	-0.203517	5.71747	0.158559	0.898759
CD82	5.80539	6.13427	1.2597	0.605923	-0.203535	0.289721	6.47439	0.16712	0.899769
IRF1	5.5401	5.79221	1.30398	0.605923	-0.226627	0.293498	6.69849	0.167854	0.899769
ODZ4	3.14352	3.48702	1.29403	0.605923	-0.196252	0.444525	6.57009	0.168166	0.899769
PLTP	8.01496	7.80748	1.26517	0.605923	0.247093	-0.258581	8.37762	0.16742	0.899769
SYDE1	3.37219	3.1105	1.2796	0.605923	0.16966	-0.293575	4.66356	0.163759	0.899769
UNC13B	2.56798	2.58923	1.3199	0.605923	-0.040157	0.227937	4.75898	0.160827	0.899769
ZBTB47	3.494	3.34338	1.29154	0.605923	0.211514	-0.202067	4.96437	0.169322	0.903252
MAD2L2	5.7811	5.88731	1.33582	0.605923	-0.205533	0.236021	5.69347	0.173542	0.905605
CLASP2	3.39188	3.20275	1.32438	0.605923	0.198113	-0.161714	5.16789	0.179407	0.907808
CSF1	5.31385	5.16973	1.34328	0.605923	0.1913	-0.324487	6.57332	0.180016	0.907808
HEY2	3.92405	4.09298	1.34328	0.605923	-0.164264	0.376944	5.38242	0.178059	0.907808
MYBBP1A	4.98055	4.87692	1.30995	0.605923	0.217203	-0.196661	6.34587	0.182328	0.912298
NME3	5.54529	5.34306	1.2801	0.605923	0.20941	-0.256648	5.1064	0.183085	0.912298
SNRPN	6.87324	6.71779	1.31393	0.605923	0.201632	-0.296412	6.99483	0.184379	0.912298
HDHD1A	3.79428	3.91612	1.28358	0.605923	-0.241865	0.215231	4.6405	0.190742	0.914177
LRRK1	3.39038	3.72232	1.33532	0.605923	-0.227079	0.302034	5.7398	0.191304	0.914177
ARL16	5.03328	5.19047	1.26468	0.605923	-0.209826	0.191706	5.08464	0.192566	0.915627
TNFRSF12A	6.96442	6.60184	1.30597	0.605923	0.239564	-0.260298	6.57229	0.193555	0.915627
XBP1	8.02818	8.42462	1.32537	0.605923	-0.246785	0.238588	8.73344	0.194272	0.915627
OBSL1	6.25491	6.4833	1.26567	0.605923	-0.161848	0.22463	7.57309	0.196423	0.916311
ARID1A	6.00053	5.83574	1.27164	0.605923	0.163234	-0.168401	7.80329	0.19988	0.918544
CDC25B	5.18151	5.41404	1.29353	0.605923	-0.219259	0.242376	6.65809	0.20356	0.924402
MCAM	4.75467	4.83229	1.30398	0.605923	-0.247057	0.194965	6.22785	0.20688	0.925391
PNP	5.52105	5.72311	1.33184	0.605923	-0.218991	0.28103	6.07185	0.207239	0.925391
PCYT2	5.04513	5.32218	1.28109	0.605923	-0.215531	0.195958	5.74342	0.214918	0.93044
ST5	5.8946	5.70152	1.33284	0.605923	0.230167	-0.169797	7.06067	0.213825	0.93044
TSPAN13	4.50216	4.83209	1.32836	0.605923	-0.24308	0.312358	5.51882	0.213416	0.93044
VASH1	2.76291	3.04016	1.25622	0.605923	-0.247416	0.221591	4.95139	0.219857	0.930631
LYPLA2	6.34077	6.03769	1.29055	0.605923	0.222087	-0.171174	6.49198	0.223378	0.933083
LGTN	5.55703	5.36885	1.27562	0.605923	0.232027	-0.175954	6.08767	0.226333	0.93403
DPYSL2	4.48475	4.509	1.33085	0.605923	0.109443	-0.225917	6.33263	0.228723	0.93615
ISYNA1	7.73459	7.71232	1.34478	0.605923	0.057255	-0.237283	8.29088	0.230169	0.93615
CTSD	9.39106	9.63453	1.34428	0.605923	-0.252177	0.197277	10.3363	0.235435	0.936599
SC4MOL	5.1005	5.18566	1.28607	0.605923	-0.0772436	0.219942	5.91338	0.235109	0.936599
C9orf3	5.47148	5.24123	1.28159	0.605923	0.100968	-0.211454	5.66703	0.241381	0.939496
CIC	5.47806	5.67572	1.30547	0.605923	-0.190367	0.216987	7.82174	0.248898	0.939496
PGRMC1	7.12352	7.47894	1.27463	0.605923	-0.268961	0.159697	7.86437	0.263068	0.939496
PRKCDBP	5.32148	5.35384	1.28408	0.605923	-0.125471	0.262887	5.2221	0.248893	0.939496
S100A10	8.04781	7.72562	1.31841	0.605923	0.168612	-0.262722	7.90843	0.264187	0.939496
TAPBP	7.22624	7.45773	1.28706	0.605923	-0.0955637	0.193917	8.83087	0.243559	0.939496
TIMELESS	3.80172	4.04085	1.26169	0.605923	-0.23381	0.194014	5.944	0.257453	0.939496
LDHB	8.4211	8.76164	1.28109	0.605923	-0.206721	0.206921	8.62518	0.269744	0.940916
NECAB3	5.62476	5.47967	1.29602	0.605923	0.109794	-0.179401	6.18251	0.269639	0.940916
BMPR1A	4.61974	4.28357	1.3	0.605923	0.230187	-0.155798	5.26364	0.282843	0.942222
CEBPD	7.53189	7.42517	1.28806	0.605923	0.150037	-0.19255	7.49621	0.331186	0.942222
CYHR1	6.15	6.36554	1.31841	0.605923	-0.232219	0.166045	6.48482	0.28923	0.942222
DHCR24	7.9081	8.15336	1.31393	0.605923	-0.208827	0.216575	10.0009	0.316335	0.942222
HOMER3	4.99943	4.75654	1.26567	0.605923	0.243356	-0.173449	5.13987	0.315306	0.942222
ILVBL	5.8759	5.86187	1.3199	0.605923	0.0370213	-0.160453	6.48055	0.288924	0.942222
KCNC3	3.30981	3.43848	1.31891	0.605923	-0.193912	0.286355	5.42362	0.315894	0.942222
MAP1LC3A	5.30687	5.1684	1.29652	0.605923	0.0620224	-0.168952	4.7914	0.328143	0.942222
MED28	5.97617	5.68976	1.33781	0.605923	0.221307	-0.142783	5.71763	0.336999	0.942222
PCDH1	5.2511	5.66345	1.27512	0.605923	-0.246072	0.168238	7.20996	0.336757	0.942222
PSME2	7.14485	7.25848	1.26219	0.605923	-0.0729628	0.18187	6.50395	0.311667	0.942222
QSOX1	6.84465	6.81201	1.29154	0.605923	0.0129208	0.151119	8.00001	0.344532	0.942222
RASAL1	3.75308	3.55384	1.28159	0.605923	0.237636	-0.212952	4.86224	0.333519	0.942222
SLC24A6	4.82548	4.53412	1.2995	0.605923	0.19104	-0.186642	5.39465	0.279132	0.942222
STAT1	6.50548	6.47756	1.30796	0.605923	-0.186446	0.175636	8.46899	0.34117	0.942222
TMEM176B	5.5307	5.51246	1.34229	0.605923	-0.162087	0.339318	6.24999	0.294327	0.942222
TPD52L1	6.45907	6.25838	1.29303	0.605923	0.0595064	-0.182036	6.45149	0.332381	0.942222
ZNF90	5.34309	5.23176	1.28607	0.605923	-0.0529657	-0.194866	6.10657	0.347395	0.942222
SAMHD1	5.7488	5.46409	1.27761	0.605923	0.152689	-0.170145	6.60509	0.352662	0.943605
LOC339047	4.54818	4.62193	1.2806	0.605923	0.0189196	-0.209312	4.96122	0.368969	0.948462
RPS6KA2	3.71072	3.53597	1.2801	0.605923	0.227804	-0.158813	5.62162	0.373495	0.948462
SLC38A1	5.37535	5.50113	1.28706	0.605923	-0.0356699	-0.133376	8.02852	0.370352	0.948462
SSR4	8.8488	9.14849	1.28955	0.605923	-0.228888	0.165466	7.83687	0.367353	0.948462
CACNG4	3.83763	4.03119	1.25522	0.605923	-0.209391	0.295138	5.93393	0.38067	0.951895
PLP2	8.12624	7.71392	1.30995	0.605923	0.236978	-0.143189	7.40155	0.380435	0.951895
C6orf134	4.16712	4.23609	1.28458	0.605923	-0.0893733	0.141045	4.82792	0.385336	0.953984
ATF5	5.91329	5.94166	1.25672	0.605923	-0.127445	0.174074	6.83151	0.405186	0.954268
ATP2B4	6.61037	6.81098	1.29055	0.605923	-0.0181108	0.125626	9.0247	0.418177	0.954268
C1orf63	5.34023	5.0229	1.32239	0.605923	0.219992	-0.144458	5.40369	0.426516	0.954268
EPB41L2	5.16003	5.04204	1.32338	0.605923	0.224679	-0.182	6.54223	0.414361	0.954268
HLA-DRB1	7.93976	7.86137	1.3005	0.605923	0.235964	-0.239157	8.07794	0.417083	0.954268
MARVELD1	4.79355	4.56592	1.2607	0.605923	0.0927119	-0.147995	6.13578	0.412938	0.954268
PLA2G12A	3.63756	3.80952	1.34378	0.605923	-0.168788	0.137654	5.78006	0.393255	0.954268
PRR7	5.21326	5.02712	1.30597	0.605923	0.246311	-0.159025	5.18088	0.405269	0.954268
SEC11C	5.60796	5.71585	1.26965	0.605923	-0.168915	0.136754	4.90492	0.424625	0.954268
SPR	5.2143	5.15448	1.33383	0.605923	0.108286	-0.126419	5.29051	0.411299	0.954268
TRIB3	4.05298	4.27117	1.25572	0.605923	-0.204571	0.181841	5.2714	0.405128	0.954268
ARAP3	2.9084	3.07837	1.27214	0.605923	-0.180197	0.15029	4.75821	0.470446	0.955256
CXCL16	6.96134	6.7496	1.31144	0.605923	0.196202	-0.121216	7.66419	0.481503	0.955256
EFEMP2	6.26252	5.91707	1.2592	0.605923	0.162766	-0.119791	6.78179	0.466414	0.955256
GGT7	4.74334	4.48907	1.28507	0.605923	0.198038	-0.131217	5.67975	0.452144	0.955256
NFIA	3.81048	3.79492	1.31493	0.605923	0.121619	-0.125681	6.57461	0.466763	0.955256
SIPA1L3	4.18668	4.25061	1.29701	0.605923	-0.0453039	-0.117516	6.90067	0.476856	0.955256
ZBTB7C	4.82055	5.11279	1.28209	0.605923	-0.193458	0.173974	6.73712	0.451756	0.955256
C19orf21	4.48011	4.41836	1.30697	0.605923	-0.0222949	0.163953	5.86226	0.49496	0.955809
GADD45B	5.1614	4.86663	1.29552	0.605923	0.220337	-0.13725	5.07956	0.498282	0.955809
NR4A1	5.43097	5.38921	1.30299	0.605923	0.106556	0.212933	6.70528	0.496017	0.955809
GGH	5.22856	5.04647	1.33682	0.605923	0.0984717	-0.152209	5.61273	0.502879	0.95762
SUPT5H	6.08728	6.17672	1.33483	0.605923	-0.155668	-0.11929	7.8353	0.529073	0.966579
SYT11	4.17154	3.80066	1.31592	0.605923	0.218081	-0.122105	6.16841	0.52731	0.966579
UQCRHL	6.16944	6.40686	1.32836	0.605923	-0.214869	0.165466	5.07044	0.531146	0.966778
BTN3A3	3.96313	4.00788	1.3199	0.605923	0.0137468	0.125283	5.19833	0.533442	0.968472
SMAD6	4.57971	4.65943	1.33333	0.605923	-0.0706017	-0.10767	5.32036	0.545042	0.970409
IER5L	6.00579	6.03174	1.301	0.605923	-0.0488653	-0.103673	7.23374	0.548086	0.971447
GIPC1	7.64808	7.46348	1.26766	0.605923	0.174434	-0.100845	8.03678	0.556887	0.973765
TOP1MT	5.10138	5.0683	1.25721	0.605923	-0.00227969	-0.105809	5.74503	0.562182	0.975054
ASAP2	4.30889	4.2314	1.30498	0.605923	0.13408	-0.0680836	6.34576	0.635302	0.976796
BOD1L	3.10105	2.98981	1.34378	0.605923	0.140898	-0.0822778	5.82268	0.568981	0.976796
BOP1	4.43328	4.55623	1.28955	0.605923	-0.06895	-0.101393	5.45196	0.575142	0.976796
BTG3	6.49271	6.53486	1.30199	0.605923	-0.0124304	0.10315	6.78941	0.606175	0.976796
CTSO	4.08017	4.00065	1.31692	0.605923	0.146618	-0.0915333	5.1715	0.581696	0.976796
FAM107A	4.92052	5.19368	1.30249	0.605923	0.0520436	-0.167064	7.03208	0.605888	0.976796
GDF11	4.24198	4.31693	1.3	0.605923	-0.0502259	0.113064	5.57912	0.651921	0.976796
HLA-DPB1	7.24349	7.40582	1.3005	0.605923	0.0193043	0.139788	7.74524	0.649523	0.976796
HOXD1	3.58531	3.52632	1.30896	0.605923	0.0152339	0.19573	4.81895	0.626361	0.976796
IL32	6.01677	5.76078	1.30547	0.605923	0.219521	-0.121644	6.01085	0.642581	0.976796
MEGF6	2.86562	2.91419	1.31542	0.605923	0.0705961	0.110371	5.33539	0.640242	0.976796
MMP9	4.18973	4.19676	1.32239	0.605923	-0.117789	0.220724	6.07622	0.57496	0.976796
NPDC1	5.56743	5.6147	1.27015	0.605923	-0.104202	-0.123507	6.26943	0.614921	0.976796
OGDHL	3.66956	3.59063	1.33035	0.605923	0.204583	-0.106093	5.21353	0.642053	0.976796
OSGEP	4.55113	4.26493	1.2801	0.605923	0.209763	-0.0875382	4.63535	0.571242	0.976796
PSAT1	6.48016	6.55801	1.29104	0.605923	-0.0529861	0.110982	7.43918	0.600583	0.976796
PVRL4	3.48655	3.60853	1.3	0.605923	-0.211802	0.125603	4.98488	0.57472	0.976796
RAB11FIP1	3.73016	3.70465	1.25821	0.605923	0.0293522	-0.0959084	6.01152	0.587572	0.976796
RPS19	10.475	10.6919	1.2597	0.605923	-0.251124	0.0729419	9.94961	0.653318	0.976796
SEPP1	8.02496	7.89537	1.26866	0.605923	0.177801	-0.107016	8.82204	0.596947	0.976796
ST6GALNAC5	4.65998	4.53645	1.30597	0.605923	0.115114	-0.176725	5.81042	0.57535	0.976796
TIGD5	4.29154	4.40411	1.31841	0.605923	-0.180906	0.0888009	5.23994	0.599987	0.976796
TSPAN15	5.74907	5.69721	1.27811	0.605923	0.0494387	0.0696999	6.0943	0.649074	0.976796
MICAL3	4.22249	4.61956	1.30249	0.605923	-0.166381	0.0851679	6.58392	0.665558	0.982049
BDH1	4.12495	4.23972	1.33632	0.605923	-0.0943787	-0.0832643	5.76213	0.675392	0.984533
PLAU	4.96075	4.55703	1.34229	0.605923	0.152657	-0.112062	6.21602	0.679037	0.984533
ITGAV	4.60757	4.52229	1.30796	0.605923	-0.104873	0.075234	7.19875	0.686568	0.987437
PSMC4	7.10637	7.21782	1.27662	0.605923	-0.196289	0.0760185	7.44196	0.686674	0.987437
ZNF219	4.78607	4.93389	1.28408	0.605923	-0.0619028	0.0898078	6.28535	0.709864	0.990423
GYPC	4.91086	4.93503	1.33781	0.605923	-0.00573	-0.0659074	4.64805	0.725347	0.990508
PLEKHA4	4.30585	4.39721	1.28806	0.605923	-0.0613266	0.0729009	5.59896	0.732647	0.991518
C10orf54	4.47524	4.39217	1.30796	0.605923	0.0484148	-0.0611958	5.9515	0.767404	0.994181
C1QB	8.07611	8.01513	1.2796	0.605923	-0.00773097	-0.0668228	8.12222	0.783486	0.99719
GSTO2	5.06914	5.07051	1.29154	0.605923	0.0147205	-0.0497877	4.56452	0.779765	0.99719
TFAP2C	4.25241	4.3246	1.32687	0.605923	-0.0658188	0.0731566	5.69793	0.787433	0.99719
SEL1L3	5.5271	5.39703	1.31144	0.605923	0.124807	-0.0366081	6.82773	0.791369	0.997331
ACSF2	4.51637	4.51838	1.3393	0.605923	-0.096169	-0.0300312	5.45666	0.868958	0.999347
BASP1	4.37131	4.3278	1.28209	0.605923	-0.0563674	-0.0366723	5.1768	0.869819	0.999347
CHCHD10	8.16363	8.33426	1.26965	0.605923	0.0120997	0.0462774	7.27276	0.84895	0.999347
COL6A1	7.32212	7.58255	1.26816	0.605923	-0.184405	0.0468452	9.06076	0.868552	0.999347
LY6E	10.6626	10.5304	1.25622	0.605923	-0.073087	0.0189806	10.8017	0.952047	0.999347
METTL3	5.08056	4.93238	1.28607	0.605923	0.129448	-0.0209244	5.49799	0.871914	0.999347
MEX3A	4.18665	4.16476	1.34229	0.605923	0.0904908	-0.0385729	6.68243	0.859609	0.999347
MFAP4	4.72817	4.49884	1.33731	0.605923	0.190751	-0.0576182	6.1042	0.853546	0.999347
MYADM	6.23816	6.20449	1.28408	0.605923	0.0847913	0.0195729	7.56044	0.928091	0.999347
SMOC2	3.65335	3.83024	1.27065	0.605923	-0.0287219	0.0443928	5.10915	0.882727	0.999347
SNTB1	3.90953	3.7616	1.31194	0.605923	0.119493	0.0389631	5.96033	0.879345	0.999347
THNSL2	4.06683	4.13811	1.29652	0.605923	-0.154131	0.0338315	4.97379	0.877244	0.999347
TMEM97	4.50553	4.79972	1.30597	0.605923	-0.183061	0.0359919	5.69558	0.854092	0.999347
TRIB2	4.29162	4.41746	1.30199	0.605923	-0.163008	0.0243704	6.18152	0.923483	0.999347
CFI	5.91396	5.903	1.30448	0.605923	-0.140095	-0.00623384	7.05598	0.962374	0.999481
GPSM3	4.45752	4.6021	1.31493	0.605923	-0.141749	-0.00383676	4.91314	0.970983	0.999827
PLXNB2	7.12211	7.2303	1.33035	0.605923	-0.0503464	0.00514711	9.21062	0.985259	0.999827
UBE2C	7.32873	7.39035	1.27861	0.605923	-0.170739	0.000961323	6.81588	0.989384	0.999827
RRN3	4.43306	4.2346	1.25274	0.607357	0.211727	-0.447672	5.76947	0.00123054	0.242324
ARHGAP12	3.91772	3.66981	1.25274	0.607357	0.22692	-0.292383	4.88801	0.0248209	0.641468
GOLIM4	3.626	3.7936	1.25224	0.607357	-0.250519	0.425903	5.00066	0.0378691	0.717447
C7orf28A	5.03649	4.81034	1.25224	0.607357	0.240205	-0.244476	5.30203	0.067724	0.773199
CRYZ	4.64584	4.36121	1.25025	0.607357	0.181601	-0.262258	5.40257	0.151569	0.887491
PTRF	5.69607	5.5799	1.25224	0.607357	0.105855	-0.210787	7.24032	0.26566	0.940029
ARHGAP39	4.062	4.33054	1.25373	0.607357	-0.201503	0.160067	6.15873	0.345502	0.942222
DYRK4	5.29493	5.34595	1.25224	0.607357	0.0290495	-0.154687	4.67336	0.35438	0.944626
KIF18B	3.08689	3.28293	1.25174	0.607357	-0.197538	0.166699	4.8388	0.394276	0.954268
RORC	3.40762	3.17233	1.25075	0.607357	0.223116	-0.213522	4.68651	0.392215	0.954268
IDH1	6.29184	6.32778	1.25075	0.607357	-0.011747	-0.088262	7.16283	0.542139	0.970409
C1R	7.11433	7.27177	1.25274	0.607357	-0.027722	-0.0606826	7.94604	0.758419	0.991919
CTXN1	7.47321	7.34489	1.25373	0.607357	0.138835	-0.0666697	7.57986	0.761255	0.991919
HOXC4	4.12524	4.30681	1.25025	0.607357	-0.136115	-0.000225798	4.8571	0.980933	0.999827
RBPMS	4.88007	5.01742	1.25025	0.607357	-0.029904	0.0144932	5.60144	0.96943	0.999827
TXNDC11	5.02042	4.73509	1.22338	0.610944	0.24611	-0.571091	6.14907	0.00021711	0.157558
SNX29	2.82971	2.66998	1.21592	0.610944	0.221973	-0.560957	5.02976	0.000880283	0.225775
RHOQ	4.71378	4.44393	1.16567	0.610944	0.24298	-0.350974	6.34798	0.00609564	0.427826
NDE1	3.93969	3.9171	1.21841	0.610944	0.0484813	-0.428836	4.96461	0.00651318	0.443663
MAZ	7.77937	8.08103	1.19353	0.610944	-0.236641	0.275644	8.66769	0.00691064	0.454111
FGD4	2.51931	2.29474	1.21592	0.610944	0.26073	-0.387736	4.72329	0.00772987	0.454491
MCL1	7.09094	6.89401	1.22786	0.610944	0.214169	-0.320334	8.53827	0.00829444	0.454491
ANKRD27	4.10009	3.85635	1.17015	0.610944	0.188363	-0.399807	5.75845	0.00867845	0.459788
SDF4	6.91068	7.10981	1.23284	0.610944	-0.245083	0.307229	7.68146	0.0120927	0.509595
PARL	5.74111	5.91081	1.18109	0.610944	-0.245499	0.277596	5.89039	0.0136743	0.528126
RPS6KC1	3.35096	3.13241	1.24776	0.610944	0.175056	-0.314468	4.75299	0.0136622	0.528126
MAST3	3.05255	2.9511	1.23284	0.610944	0.238896	-0.375347	4.98274	0.0142345	0.530711
PHF17	3.49082	3.25968	1.22139	0.610944	0.261827	-0.315452	5.2535	0.0145428	0.535396
SENP3	5.43095	5.20189	1.18905	0.610944	0.23129	-0.306621	6.15902	0.0145969	0.535396
ZNF33A	4.07836	3.82417	1.1801	0.610944	0.24756	-0.314358	5.88506	0.0149651	0.539142
ZNF414	5.35766	5.10386	1.19453	0.610944	0.212887	-0.354727	5.1767	0.0172478	0.580057
PRPSAP2	4.3003	4.00128	1.18259	0.610944	0.229565	-0.254328	4.54017	0.0177965	0.584112
ZDHHC6	4.69971	4.89921	1.23383	0.610944	-0.229379	0.27584	5.51402	0.0189048	0.58554
FLCN	3.6499	3.40887	1.18806	0.610944	0.227834	-0.261575	4.78609	0.0200484	0.594666
ZNF277	3.91634	3.65621	1.23085	0.610944	0.250042	-0.28998	4.58876	0.0198606	0.594666
PAFAH1B1	4.84461	4.67914	1.1607	0.610944	0.216461	-0.291253	6.784	0.0214276	0.608852
SLC17A5	3.7786	3.53979	1.20896	0.610944	0.197066	-0.329325	4.8275	0.0218308	0.609189
CCDC25	3.97156	3.76632	1.21294	0.610944	0.226536	-0.275422	5.21104	0.022606	0.619068
APC	2.13496	1.86037	1.24478	0.610944	0.237577	-0.276861	4.46817	0.0242559	0.636306
SLFN13	2.62665	2.93601	1.20299	0.610944	-0.236799	0.466078	5.53128	0.0245539	0.641403
NOMO1	5.81899	5.75354	1.21443	0.610944	0.0483411	-0.371299	7.61192	0.0254389	0.646381
CRBN	4.80662	4.48696	1.2199	0.610944	0.246598	-0.260048	5.314	0.0305945	0.687817
PPFIA1	4.76197	4.56509	1.22587	0.610944	0.191418	-0.232716	6.16344	0.0298697	0.687817
SLC38A10	5.00272	5.3674	1.24627	0.610944	-0.230918	0.3035	6.83395	0.0294313	0.687817
TRMT12	4.3504	4.17223	1.17761	0.610944	0.19104	-0.34927	5.0096	0.0304755	0.687817
VAPB	4.54618	4.72812	1.16169	0.610944	-0.199585	0.245683	6.1356	0.0311663	0.690257
ADCK2	4.79509	5.01262	1.19105	0.610944	-0.233291	0.28922	5.80427	0.0326682	0.690487
CANT1	5.45467	5.73442	1.24129	0.610944	-0.224874	0.273358	6.93792	0.0320241	0.690487
CASP2	4.8074	5.07298	1.19453	0.610944	-0.245213	0.247612	6.42132	0.0350001	0.708022
GMPS	5.65618	5.89882	1.201	0.610944	-0.23371	0.301381	6.7358	0.0347643	0.708022
BACH1	3.15159	2.95828	1.16965	0.610944	0.1718	-0.269493	5.01955	0.0354564	0.709078
UNG	5.83345	6.12477	1.18159	0.610944	-0.231347	0.270101	6.61211	0.0362809	0.709078
CARKD	4.21812	4.40686	1.18358	0.610944	-0.221793	0.272604	5.17253	0.0378544	0.717447
RFX7	2.76675	2.58524	1.18408	0.610944	0.236732	-0.266039	4.88858	0.0390055	0.724587
DNAJC3	3.57406	3.77588	1.17761	0.610944	-0.228768	0.250015	5.74003	0.0415617	0.729092
LARP7	4.91922	4.60028	1.24378	0.610944	0.222496	-0.250423	5.46805	0.0400015	0.729092
NCRNA00188	9.69573	9.38935	1.23682	0.610944	0.241371	-0.396878	9.10462	0.041988	0.729659
GALE	5.13398	4.75853	1.1801	0.610944	0.204443	-0.356831	5.35761	0.0444847	0.734489
RNF111	3.61536	3.39327	1.16816	0.610944	0.241307	-0.240142	5.25788	0.0459708	0.734489
SECISBP2L	3.48627	3.23376	1.16866	0.610944	0.23177	-0.239192	5.61537	0.0453709	0.734489
TAB2	5.45008	5.13864	1.18806	0.610944	0.21799	-0.243919	6.9293	0.0455199	0.734489
TBC1D1	4.62812	4.4408	1.17711	0.610944	0.176445	-0.250237	6.21338	0.045045	0.734489
TLE1	5.39082	5.63623	1.23483	0.610944	-0.253539	0.27861	6.6979	0.0440421	0.734489
KIAA1598	4.28855	3.97428	1.20896	0.610944	0.24454	-0.250429	5.59259	0.0466091	0.739361
UBL3	3.98283	3.81438	1.16318	0.610944	0.170933	-0.293351	5.5905	0.0476593	0.743467
SSFA2	4.66461	4.87548	1.19204	0.610944	-0.235569	0.275846	6.46494	0.0481378	0.744666
BCAP31	7.60804	7.91661	1.19801	0.610944	-0.213364	0.271491	7.68762	0.0508088	0.745068
C19orf47	3.96817	4.06518	1.22687	0.610944	-0.218921	0.363823	4.85443	0.0500228	0.745068
FAM192A	4.96113	5.06688	1.16617	0.610944	-0.221313	0.204013	6.07137	0.0498614	0.745068
IARS2	6.04168	5.8344	1.24428	0.610944	0.218148	-0.211494	6.78552	0.0508054	0.745068
MTMR14	5.23184	5.02768	1.22587	0.610944	0.226206	-0.203148	5.78155	0.0509094	0.745068
PRELID1	7.37319	7.58008	1.2403	0.610944	-0.208535	0.293513	7.35134	0.0504188	0.745068
SERPINH1	7.99003	8.18684	1.18408	0.610944	-0.237968	0.344409	8.99888	0.0492792	0.745068
SLC39A7	6.08475	6.38946	1.2209	0.610944	-0.229515	0.232342	6.98043	0.0498014	0.745068
MLLT10	4.45384	4.08725	1.24428	0.610944	0.25159	-0.22992	5.4037	0.052933	0.747698
PGS1	4.48262	4.67918	1.22587	0.610944	-0.202968	0.252973	5.35212	0.0519737	0.747698
TP53BP2	4.74367	4.4553	1.18507	0.610944	0.238051	-0.293705	6.21882	0.0540903	0.752527
MESDC2	4.35422	4.54209	1.23383	0.610944	-0.250007	0.225966	6.0667	0.0569017	0.76365
ASPSCR1	4.59649	4.83384	1.24776	0.610944	-0.20914	0.359439	5.33684	0.0587622	0.766681
KATNB1	3.84458	3.93722	1.19652	0.610944	-0.189504	0.246488	4.92566	0.0614397	0.766681
PSKH1	3.96927	4.13242	1.20398	0.610944	-0.242666	0.240304	5.48061	0.0584989	0.766681
SLC12A7	4.83704	5.08948	1.20249	0.610944	-0.229478	0.280323	7.0735	0.0605935	0.766681
TMEM30A	5.25482	5.55121	1.18856	0.610944	-0.202251	0.257869	7.21598	0.0600857	0.766681
PPIP5K1	3.05938	2.84995	1.24876	0.610944	0.272246	-0.277571	4.87388	0.0638636	0.768544
METAP1	5.0514	4.79589	1.21891	0.610944	0.206582	-0.199268	5.8378	0.0655678	0.769553
MAPKSP1	4.24492	3.93335	1.18657	0.610944	0.233049	-0.239712	5.78748	0.068213	0.776488
ABHD8	4.98981	4.76482	1.18856	0.610944	0.152799	-0.297748	5.60793	0.0714395	0.787875
PPIP5K2	3.85734	3.56233	1.18109	0.610944	0.236335	-0.233074	5.09339	0.0740278	0.795882
ZNF358	7.01482	6.81479	1.17413	0.610944	0.216924	-0.259744	7.46037	0.0738721	0.795882
CDS1	3.73466	3.34349	1.19303	0.610944	0.219675	-0.309372	5.39453	0.0763043	0.797065
RAE1	5.90316	6.07002	1.19055	0.610944	-0.240336	0.240571	6.43248	0.0784916	0.803551
STAB1	4.24072	4.24463	1.22836	0.610944	0.0751595	-0.434348	6.19697	0.0785334	0.803551
CLDN7	7.72292	7.50065	1.24378	0.610944	0.241866	-0.257638	7.78989	0.0789578	0.803648
DEAF1	4.62341	4.79104	1.19204	0.610944	-0.148035	0.273236	5.61446	0.0788713	0.803648
RAB23	3.60666	3.76212	1.18159	0.610944	-0.192786	0.254323	4.7137	0.0854413	0.821831
TFPT	4.80622	4.98611	1.23682	0.610944	-0.165097	0.222031	4.70067	0.0905291	0.841624
WHSC1	4.45717	4.73261	1.24229	0.610944	-0.228661	0.336774	7.05834	0.0904212	0.841624
SLC35E2	4.68038	4.88115	1.24677	0.610944	-0.209058	0.264607	6.91799	0.0920894	0.843139
RARS2	4.74388	4.91519	1.21791	0.610944	-0.231054	0.235751	5.41011	0.0943784	0.843493
SIGMAR1	6.92511	7.13208	1.23284	0.610944	-0.261397	0.248968	7.43863	0.0970854	0.846209
GPATCH4	4.58801	4.44013	1.17015	0.610944	0.137066	-0.195167	4.98698	0.0984622	0.850765
USP28	4.33642	4.52715	1.24279	0.610944	-0.229372	0.273587	5.97207	0.0980565	0.850765
AKT2	6.13561	6.24605	1.17463	0.610944	-0.210436	0.290473	8.04161	0.10349	0.853863
PARP8	3.69721	3.45219	1.17711	0.610944	0.250819	-0.247974	4.63997	0.101011	0.853863
SLC25A1	6.2558	6.63803	1.20597	0.610944	-0.215772	0.245032	6.68011	0.101214	0.853863
ADH5	6.00075	5.77752	1.16716	0.610944	0.222319	-0.207724	6.63122	0.10518	0.857886
KIAA1522	6.94398	6.70678	1.16219	0.610944	0.164011	-0.234948	8.8289	0.106292	0.861745
MRPL47	5.89495	6.01941	1.19303	0.610944	-0.239329	0.223705	5.83205	0.107061	0.861745
TRIM25	4.23221	4.49081	1.2209	0.610944	-0.220895	0.183987	6.47949	0.10934	0.865535
COX8A	9.75174	9.9202	1.22687	0.610944	-0.236409	0.239036	8.18585	0.111713	0.87072
TOR1AIP2	4.36404	4.15005	1.23831	0.610944	0.207777	-0.237097	4.80375	0.111669	0.87072
TNRC6C	2.02786	2.36927	1.21045	0.610944	-0.226633	0.322531	4.89931	0.112357	0.871643
YPEL3	7.51925	7.23309	1.22736	0.610944	0.2529	-0.228561	6.84164	0.113398	0.87568
MRPL48	5.78366	6.00911	1.18905	0.610944	-0.228091	0.233966	5.44064	0.115885	0.876894
ACADVL	6.62169	6.43439	1.16169	0.610944	0.189871	-0.192212	7.26194	0.139287	0.88067
DCHS1	1.94738	2.2945	1.21343	0.610944	-0.240412	0.372381	5.12928	0.130941	0.88067
FAM100A	5.78683	5.6975	1.19552	0.610944	0.13511	-0.242261	5.85825	0.119636	0.88067
FBXO18	5.32693	5.1212	1.24129	0.610944	0.207376	-0.188258	6.61715	0.138131	0.88067
GHITM	6.80141	6.51718	1.24975	0.610944	0.236469	-0.191562	7.54974	0.143735	0.88067
HPS1	5.4915	5.24222	1.20896	0.610944	0.234358	-0.199068	6.23266	0.129398	0.88067
KIAA1147	3.36127	3.53385	1.17662	0.610944	-0.198093	0.220487	5.93529	0.130864	0.88067
KLHL22	3.87597	4.14703	1.19204	0.610944	-0.194118	0.216265	4.80538	0.124031	0.88067
LOC152217	5.18862	5.39799	1.22239	0.610944	-0.244209	0.21544	5.39871	0.123997	0.88067
LONRF2	2.19747	2.14437	1.16617	0.610944	0.125087	-0.439212	5.61959	0.130755	0.88067
MFSD6	3.97379	4.13488	1.23035	0.610944	-0.200253	0.242793	5.92074	0.125152	0.88067
PHLDA1	3.42152	3.14352	1.20498	0.610944	0.211627	-0.354688	5.70193	0.131504	0.88067
SAV1	4.69269	4.50118	1.20896	0.610944	0.216412	-0.198398	5.67264	0.118904	0.88067
SLC27A1	4.66035	4.70436	1.19851	0.610944	0.229673	-0.265098	6.02964	0.126303	0.88067
TNFRSF10B	3.90049	3.76686	1.19652	0.610944	0.102828	-0.216116	5.35747	0.13108	0.88067
TRAPPC5	7.64	7.40405	1.1607	0.610944	0.213149	-0.249927	6.43204	0.123175	0.88067
UBE2M	5.67565	5.9728	1.21045	0.610944	-0.227185	0.19759	5.99032	0.127173	0.88067
WDR81	3.55534	3.39357	1.2393	0.610944	0.229846	-0.273712	5.37839	0.121396	0.88067
OPA1	4.02156	4.15841	1.16667	0.610944	-0.151759	0.179313	6.37465	0.145409	0.881176
RAB36	3.08861	3.38193	1.18756	0.610944	-0.217023	0.317988	4.89901	0.149752	0.886929
GLT25D1	5.81863	5.75951	1.16219	0.610944	0.125982	-0.1894	7.20432	0.152802	0.887491
LRSAM1	4.03394	3.75391	1.18458	0.610944	0.199623	-0.176813	4.71313	0.157563	0.895906
TUBA1B	10.4025	10.59	1.24975	0.610944	-0.203753	0.186119	10.9143	0.158719	0.898759
ATP5G1	7.71432	7.81739	1.201	0.610944	-0.170124	0.25214	6.48351	0.167838	0.899769
CCDC130	5.05098	4.9526	1.24279	0.610944	0.105673	-0.222082	5.34806	0.163157	0.899769
DDT	7.0295	7.3189	1.23134	0.610944	-0.221495	0.25822	5.99348	0.163597	0.899769
H1F0	7.47043	7.50784	1.19254	0.610944	0.163991	-0.226177	8.26481	0.161708	0.899769
NFIB	4.27231	4.42146	1.17363	0.610944	-0.163426	0.292607	6.91114	0.160423	0.899769
TNFRSF21	5.05195	5.3626	1.19552	0.610944	-0.239573	0.251863	6.81403	0.165565	0.899769
PPP3CA	4.01576	3.81916	1.21343	0.610944	0.213331	-0.200219	5.66888	0.17182	0.903392
ALDH3A2	4.95536	4.69871	1.22637	0.610944	0.234936	-0.185253	6.28386	0.17633	0.907808
EFHA1	5.01599	4.7964	1.17711	0.610944	0.159159	-0.183743	5.27206	0.177206	0.907808
RPL11	11.3209	11.0887	1.21045	0.610944	0.189498	-0.211472	9.8783	0.17977	0.907808
TSPAN3	8.17708	8.48547	1.19303	0.610944	-0.237442	0.196421	8.82862	0.179144	0.907808
TSTD1	7.64408	7.35221	1.22985	0.610944	0.252736	-0.24556	6.14476	0.178701	0.907808
WDR54	5.34482	5.21103	1.20149	0.610944	0.180963	-0.254087	5.04587	0.180833	0.909891
IMPDH2	7.66596	7.62108	1.18209	0.610944	0.178228	-0.208794	7.93457	0.181365	0.910306
RPL27	11.8932	11.6963	1.18408	0.610944	0.139413	-0.237065	10.1234	0.187548	0.91388
ANKRD10	4.80262	4.93515	1.18607	0.610944	-0.186157	0.216584	5.58565	0.188097	0.914177
DNMT1	4.83002	5.09832	1.2199	0.610944	-0.210967	0.231522	6.77924	0.190984	0.914177
ANXA2	8.5673	8.33172	1.22687	0.610944	0.203849	-0.210092	8.74306	0.193557	0.915627
GPD1L	4.07015	3.85269	1.17761	0.610944	0.20815	-0.191749	5.50228	0.194533	0.915627
COMMD3	5.95289	5.58389	1.2	0.610944	0.218626	-0.172093	5.25031	0.199917	0.918544
D2HGDH	4.06228	3.93937	1.21244	0.610944	0.208138	-0.228436	4.83896	0.20017	0.918544
VANGL1	3.96744	4.19282	1.16517	0.610944	-0.220603	0.162646	6.74062	0.200088	0.918544
TSEN54	4.62295	4.84568	1.20498	0.610944	-0.221133	0.17544	5.20554	0.200755	0.91939
CLIC4	6.02323	5.68451	1.17612	0.610944	0.210474	-0.162228	7.66414	0.20256	0.922339
ZSCAN18	5.24013	5.49033	1.24378	0.610944	-0.122985	0.186144	6.42184	0.207584	0.925391
RBBP7	6.87214	7.10426	1.20149	0.610944	-0.201959	0.17202	7.61791	0.209911	0.926771
C10orf47	3.23575	3.37284	1.17264	0.610944	-0.260083	0.250345	4.80263	0.210783	0.926965
TNS3	5.3728	5.25674	1.17363	0.610944	0.1085	-0.226843	8.00003	0.212141	0.929042
COL18A1	7.08565	7.23832	1.18607	0.610944	-0.118001	0.217692	8.98369	0.216955	0.93044
GGT6	4.31785	4.10354	1.17861	0.610944	0.206191	-0.264801	5.32826	0.216838	0.93044
DUS1L	6.08396	6.34903	1.19652	0.610944	-0.182241	0.180249	6.63276	0.223357	0.933083
NME1	7.69723	7.8308	1.21741	0.610944	-0.168399	0.212344	7.07939	0.223659	0.933083
MRPL12	7.08097	7.28571	1.21592	0.610944	-0.177443	0.202449	6.78717	0.224853	0.933539
CAPZB	8.20158	7.98088	1.16716	0.610944	0.154739	-0.129366	8.32876	0.230362	0.936298
CYC1	8.49781	8.63711	1.17114	0.610944	-0.198817	0.230576	8.64236	0.236207	0.937628
ACY1	5.73941	5.6816	1.20348	0.610944	0.208385	-0.181651	5.72032	0.244064	0.939496
ADAP1	3.65927	3.9746	1.23134	0.610944	-0.240088	0.256812	4.76728	0.251405	0.939496
CD109	2.66503	2.84975	1.22886	0.610944	-0.0927832	0.356114	5.8924	0.254283	0.939496
IGF1R	3.70184	3.91477	1.19353	0.610944	-0.0999646	0.260319	7.03897	0.257381	0.939496
KDM5B	4.86337	4.68633	1.2408	0.610944	0.218218	-0.183427	7.07332	0.258501	0.939496
LUZP1	3.05283	2.8726	1.16219	0.610944	0.12438	-0.155823	5.5432	0.258432	0.939496
MED10	5.32133	5.46832	1.22935	0.610944	-0.215802	0.172992	5.04986	0.260883	0.939496
NOP10	8.13632	7.92739	1.2	0.610944	0.232743	-0.189756	6.44162	0.248199	0.939496
PLXND1	5.02535	5.24114	1.20647	0.610944	-0.187577	0.211309	6.95136	0.242445	0.939496
POLE3	6.11051	6.34564	1.20597	0.610944	-0.240777	0.162552	7.09133	0.252344	0.939496
RNASET2	7.67477	7.51129	1.19154	0.610944	0.215773	-0.208354	7.55181	0.260469	0.939496
RPS26	7.91803	7.66048	1.23184	0.610944	0.151162	-0.237496	6.90213	0.253053	0.939496
SH3BP4	5.02074	4.88023	1.20597	0.610944	0.172197	-0.182278	6.96429	0.250272	0.939496
SPCS2	4.03924	4.19632	1.1995	0.610944	-0.191369	0.171982	5.23102	0.251904	0.939496
TCTA	5.33657	5.34589	1.24478	0.610944	-0.0364603	0.177826	6.10662	0.246753	0.939496
TOMM5	7.50374	7.63963	1.17363	0.610944	-0.217249	0.158131	6.67267	0.262094	0.939496
WDFY1	4.48945	4.70412	1.20896	0.610944	-0.162288	0.147513	6.39945	0.245047	0.939496
WWC3	3.09221	3.35249	1.16667	0.610944	-0.19353	0.206512	5.46673	0.239244	0.939496
BCL6	5.58126	5.52187	1.19652	0.610944	0.132031	-0.180959	6.98414	0.266232	0.940029
OSBPL10	4.20104	3.99153	1.19055	0.610944	0.23076	-0.203248	5.69734	0.268437	0.940916
AHR	4.44417	4.32487	1.2403	0.610944	0.169321	-0.172651	6.68784	0.332896	0.942222
ANXA2P2	8.08879	7.84594	1.20995	0.610944	0.215828	-0.164863	7.97015	0.312286	0.942222
C19orf66	5.01164	4.74477	1.1801	0.610944	0.212447	-0.178941	5.5883	0.278263	0.942222
CXCL12	4.75556	4.74543	1.20846	0.610944	-0.0188776	-0.271772	6.15256	0.345296	0.942222
CXCR4	6.58451	6.81757	1.19502	0.610944	-0.20844	0.231057	7.26851	0.273701	0.942222
DRG1	5.97214	6.23654	1.19652	0.610944	-0.17895	0.139615	6.19937	0.299736	0.942222
FAM3A	5.62963	5.86967	1.21194	0.610944	-0.17427	0.135775	6.04415	0.313395	0.942222
FOXRED2	4.29738	4.45693	1.24726	0.610944	-0.0164703	-0.18787	6.28432	0.306964	0.942222
GPR137B	4.24542	3.81452	1.23134	0.610944	0.22496	-0.170722	4.74218	0.309691	0.942222
GPRC5A	4.3287	4.06231	1.17313	0.610944	0.225387	-0.302352	5.9286	0.318583	0.942222
HKR1	4.23091	4.42605	1.21045	0.610944	-0.21324	0.146348	5.37466	0.280573	0.942222
HLA-C	9.62762	9.65826	1.18905	0.610944	-0.129137	0.28671	10.1715	0.287106	0.942222
IER3IP1	5.48399	5.56635	1.18408	0.610944	-0.181384	0.143907	5.74603	0.307868	0.942222
KIF4A	2.81434	3.09294	1.21642	0.610944	-0.235654	0.194734	4.74608	0.310499	0.942222
LMBRD1	5.68699	5.57904	1.18209	0.610944	0.0869548	-0.164586	6.17652	0.274084	0.942222
NT5DC2	6.85325	7.2291	1.16119	0.610944	-0.214067	0.170315	7.45611	0.309286	0.942222
S1PR3	2.99658	3.11927	1.23532	0.610944	-0.206807	0.285454	5.14056	0.311771	0.942222
SNRPB2	6.38586	6.43367	1.20348	0.610944	-0.0312866	-0.125594	6.26429	0.334174	0.942222
TMEM54	5.55987	5.59691	1.21343	0.610944	-0.203837	0.245752	5.43559	0.27885	0.942222
WNK1	5.7501	5.6793	1.22836	0.610944	0.149756	-0.145769	8.36012	0.347416	0.942222
BACE2	6.30641	6.21673	1.18607	0.610944	0.165246	-0.180956	7.53085	0.349453	0.943484
MECOM	5.19452	5.40721	1.1602	0.610944	-0.23396	0.145819	7.23509	0.348569	0.943484
VASN	6.1015	5.98213	1.21542	0.610944	0.148483	-0.17428	7.27114	0.35022	0.943484
HMGB3	4.49061	4.77343	1.22985	0.610944	-0.188857	0.155752	6.15369	0.354244	0.944626
NRCAM	3.37475	3.48832	1.23881	0.610944	-0.161329	0.223469	5.32732	0.353729	0.944626
SOX17	6.80105	7.22706	1.22338	0.610944	-0.224239	0.178133	7.92406	0.355542	0.944989
C4orf52	5.48001	5.21225	1.16119	0.610944	0.202985	-0.124636	4.86539	0.36411	0.948462
LTBP2	4.66688	4.77063	1.21542	0.610944	0.0296617	-0.181559	7.55757	0.372222	0.948462
SH3BGRL3	8.65452	8.38475	1.17811	0.610944	0.219858	-0.127466	8.21404	0.368219	0.948462
TMEM101	4.36185	4.44237	1.16716	0.610944	-0.21312	0.183249	4.80909	0.374022	0.948462
CMTM3	5.31749	5.24396	1.23532	0.610944	0.0879617	-0.1335	5.83672	0.374803	0.948871
TINAGL1	4.45088	4.20754	1.18358	0.610944	0.0783334	-0.19392	5.36451	0.378089	0.950617
REEP5	6.01696	5.7836	1.18955	0.610944	0.184056	-0.114729	7.1833	0.385144	0.953984
ALDH1B1	4.73113	4.46488	1.16915	0.610944	0.171121	-0.130312	5.85526	0.390364	0.954268
FAM69B	4.91617	5.05744	1.16318	0.610944	-0.212943	0.182612	6.1752	0.419785	0.954268
FLNB	5.20108	5.18376	1.1995	0.610944	0.145682	-0.13812	8.04942	0.413898	0.954268
FOXRED1	4.49814	4.63431	1.17562	0.610944	-0.144332	0.122835	5.15592	0.408374	0.954268
GRLF1	4.00708	4.26469	1.21542	0.610944	-0.133638	0.144114	6.91546	0.391333	0.954268
IFI35	5.10001	4.98223	1.16318	0.610944	-0.105003	0.17507	5.2207	0.426175	0.954268
KIAA1671	4.2806	4.77269	1.21294	0.610944	-0.198397	0.171823	6.92206	0.413043	0.954268
METRNL	5.30035	5.51877	1.16468	0.610944	-0.211676	0.117374	5.41729	0.417056	0.954268
MRC2	5.08077	4.92142	1.17313	0.610944	0.235476	-0.164791	6.89034	0.404777	0.954268
NPTXR	3.44125	3.71413	1.21244	0.610944	-0.241583	0.19917	5.97302	0.395539	0.954268
PLEKHH3	4.05709	3.89727	1.18458	0.610944	0.168464	-0.120405	5.11806	0.386378	0.954268
PPM1H	3.16782	3.04595	1.23184	0.610944	0.154244	-0.184155	5.39538	0.402628	0.954268
RPL23A	8.52235	8.53512	1.23682	0.610944	0.0491306	-0.146188	8.10067	0.402849	0.954268
SNHG6	8.11185	8.04379	1.20846	0.610944	-0.0314893	-0.14804	6.39957	0.412574	0.954268
TMX4	4.65106	4.94564	1.16169	0.610944	-0.210452	0.137847	5.68379	0.393571	0.954268
UBE2S	5.5563	5.73987	1.23831	0.610944	-0.205291	0.141553	5.58383	0.431725	0.954268
CASP10	2.7	2.64723	1.17612	0.610944	-0.0182644	-0.14789	4.68168	0.460584	0.955256
COX6B1	9.85403	10.0351	1.16915	0.610944	-0.179437	0.119709	8.47185	0.464007	0.955256
DBN1	6.75641	6.61101	1.24478	0.610944	0.168545	-0.100454	7.85063	0.489115	0.955256
KRT18	9.7084	9.88849	1.20348	0.610944	-0.164838	0.120598	10.0486	0.488869	0.955256
MT2A	9.38233	9.14523	1.17562	0.610944	0.180107	-0.194326	7.56948	0.444008	0.955256
PHF21A	3.914	3.74811	1.19303	0.610944	0.167287	-0.0976681	5.68767	0.445704	0.955256
RHOB	6.48018	6.50582	1.20547	0.610944	-0.018807	0.142037	7.50712	0.469784	0.955256
RNF213	5.1354	5.36503	1.2199	0.610944	-0.144661	0.155905	8.09312	0.455547	0.955256
RUNX3	3.32866	3.30659	1.22189	0.610944	-0.174976	0.256306	5.71849	0.458488	0.955256
SDC2	4.26857	4.27662	1.20746	0.610944	-0.0633859	-0.18006	6.10376	0.471113	0.955256
SPRY2	4.17984	4.4018	1.2194	0.610944	-0.161391	0.21098	5.41176	0.470953	0.955256
TSPYL5	3.94065	3.99675	1.199	0.610944	-0.146192	0.179022	6.07377	0.490433	0.955256
MTSS1L	4.63349	4.79722	1.16716	0.610944	-0.148952	0.106061	6.1582	0.495394	0.955809
TMTC1	3.80365	3.65117	1.17512	0.610944	0.192031	-0.149012	6.47632	0.494554	0.955809
CTSS	4.90491	4.87444	1.17512	0.610944	0.0408434	-0.140504	6.30464	0.502286	0.956989
OBSCN	3.78553	3.56982	1.21891	0.610944	0.197198	-0.125775	5.9368	0.502342	0.956989
MOCS2	5.15724	4.90672	1.23234	0.610944	0.159923	-0.0908053	5.01751	0.513283	0.963693
ZFP36L2	7.57671	7.4395	1.19502	0.610944	0.159836	-0.101906	9.06741	0.529319	0.966579
SCD	5.06739	5.24247	1.17562	0.610944	-0.116517	0.143593	7.51776	0.541824	0.970409
FAM53B	3.73609	3.96511	1.22239	0.610944	-0.169366	0.10375	5.99223	0.549796	0.971798
AHNAK2	2.90769	2.67835	1.16866	0.610944	0.184728	-0.161716	6.84258	0.561241	0.974072
OLFML3	5.50546	5.45652	1.18408	0.610944	0.090605	0.135879	6.15974	0.561299	0.974072
F2R	3.55332	3.60162	1.18955	0.610944	-0.00143673	-0.117191	5.21017	0.562466	0.975054
ZHX2	4.83686	4.69919	1.18458	0.610944	0.191421	-0.102996	6.5652	0.564572	0.975583
BNIP3	6.32857	6.18853	1.21741	0.610944	-0.00365104	-0.10101	6.80569	0.620799	0.976796
C13orf15	5.34355	5.1889	1.19204	0.610944	0.171291	-0.0993181	5.11859	0.634098	0.976796
C17orf28	5.84981	6.157	1.16418	0.610944	-0.154094	0.104187	7.47762	0.628985	0.976796
CALHM2	5.28983	5.2326	1.24478	0.610944	-0.000302204	0.106998	5.91296	0.576767	0.976796
CTBP2	5.76266	5.71589	1.16816	0.610944	0.033593	0.0636657	7.10326	0.639138	0.976796
CTPS2	3.7248	3.84517	1.17612	0.610944	-0.151294	0.082145	5.37847	0.573186	0.976796
DECR1	5.58295	5.76095	1.21393	0.610944	-0.024597	0.0833893	5.50035	0.589724	0.976796
DMPK	3.74164	3.77816	1.22488	0.610944	-0.0472608	0.075891	4.75303	0.641228	0.976796
DTX3L	5.34809	5.31783	1.24876	0.610944	-0.0198187	0.0807894	7.35002	0.589696	0.976796
EMX2OS	4.37385	4.5841	1.24129	0.610944	-0.0516898	0.140081	7.19635	0.638249	0.976796
FAM35A	4.11328	3.8508	1.20099	0.610944	0.190534	-0.0848196	4.97093	0.580167	0.976796
IFIT1	5.94165	5.35267	1.16766	0.610944	0.183568	-0.156123	6.97103	0.588653	0.976796
IPW	2.48796	2.35606	1.18806	0.610944	0.206538	-0.124601	4.77454	0.64275	0.976796
IRS2	3.63879	3.73193	1.23383	0.610944	-0.0248688	-0.114503	6.25329	0.597974	0.976796
ITIH5	2.94063	2.64099	1.18657	0.610944	0.172146	-0.152928	5.46093	0.621733	0.976796
KCNH2	3.78663	3.80412	1.24179	0.610944	-0.213151	0.140093	5.26397	0.585114	0.976796
PARP10	5.63314	5.74006	1.18706	0.610944	-0.0608382	0.125625	7.22279	0.567124	0.976796
PLEKHB1	5.5191	5.48951	1.21244	0.610944	0.0308243	0.136442	6.44827	0.588259	0.976796
RBM38	7.26611	7.49301	1.20995	0.610944	-0.152741	0.0818738	8.32526	0.632436	0.976796
RMRP	7.9548	8.00004	1.17711	0.610944	0.115951	-0.168571	5.74901	0.629477	0.976796
SLC16A5	4.26893	4.50677	1.23682	0.610944	-0.189809	0.113788	4.99531	0.572421	0.976796
SLC44A4	5.27767	5.72937	1.16766	0.610944	-0.117242	-0.119885	6.63922	0.589126	0.976796
SUMF1	5.38236	5.31221	1.23682	0.610944	0.141432	-0.0713993	5.96892	0.572759	0.976796
TMEM132A	5.06914	5.25688	1.24826	0.610944	-0.210691	0.0961556	6.75903	0.639943	0.976796
UBE2T	5.6319	5.86421	1.23333	0.610944	-0.207744	0.0822989	5.16164	0.616303	0.976796
UBXN11	5.19352	5.12562	1.1995	0.610944	0.0248693	0.0814481	5.46786	0.655154	0.976796
FBRSL1	4.84698	4.65158	1.17164	0.610944	0.138218	-0.0616345	6.5613	0.660197	0.979768
SLC16A1	4.43652	4.52092	1.17065	0.610944	-0.0780252	0.0989956	6.30408	0.669807	0.983324
KPNA2	6.89222	7.13218	1.1806	0.610944	-0.17287	0.0751353	7.69868	0.674975	0.984533
PHF14	3.94488	4.1481	1.17065	0.610944	-0.0660229	-0.0617192	5.36028	0.688944	0.987944
COL6A2	7.69833	7.99792	1.18806	0.610944	-0.210481	0.106334	9.06017	0.695701	0.989318
FBL	8.12977	8.28734	1.1995	0.610944	-0.197814	0.0744757	8.09032	0.695632	0.989318
H2AFY2	5.0212	5.12745	1.22836	0.610944	-0.0423146	0.083293	5.94831	0.701958	0.990423
TICAM1	4.07695	3.9405	1.17463	0.610944	0.123927	-0.0613887	5.05502	0.703883	0.990423
BTN3A2	3.85703	3.94115	1.17264	0.610944	-0.049959	0.0718261	5.4737	0.720354	0.990508
FAM176B	5.72365	5.38332	1.18806	0.610944	0.195663	-0.0687148	5.23463	0.720818	0.990508
GUCY1B3	3.7563	3.8019	1.17114	0.610944	-0.0371629	0.0934802	5.40741	0.733594	0.991518
PDLIM4	4.60832	4.43698	1.22935	0.610944	0.164484	-0.0613319	5.52031	0.761098	0.991919
CCNB2	5.54555	5.65783	1.19652	0.610944	-0.100568	-0.0446074	5.88975	0.788855	0.99719
CIITA	3.44157	3.55995	1.17811	0.610944	0.0535395	0.0902541	5.55456	0.790575	0.99719
DUSP23	7.30456	7.1234	1.16418	0.610944	0.123146	-0.0424803	6.21305	0.784266	0.99719
PDDC1	5.06711	5.09865	1.19701	0.610944	-0.0173213	0.0363611	5.62322	0.790698	0.99719
SLC25A25	3.23033	3.41072	1.23383	0.610944	-0.18538	0.0503649	4.70104	0.788831	0.99719
NEK2	4.02551	4.081	1.16368	0.610944	-0.0849156	-0.0432623	4.80931	0.793993	0.99862
SLC43A2	4.35085	4.42926	1.24328	0.610944	0.0650874	-0.0471129	5.60779	0.797362	0.999327
ABCA3	3.467	3.55467	1.16816	0.610944	0.127145	-0.0167183	5.69522	0.918931	0.999347
APBB1	3.83278	3.97109	1.16368	0.610944	-0.125594	0.0185628	4.60301	0.9317	0.999347
BAZ1B	4.63589	4.81827	1.21045	0.610944	-0.0972226	-0.00958011	6.9141	0.930928	0.999347
C1orf123	5.76781	5.87154	1.16915	0.610944	-0.113857	0.0110502	5.40668	0.930306	0.999347
C8orf55	6.07539	6.30333	1.17363	0.610944	-0.127374	0.0299211	7.09659	0.885738	0.999347
EIF2S3	6.37909	6.47792	1.21642	0.610944	-0.0959355	0.0129881	7.8534	0.920954	0.999347
FAM120C	2.739	2.78115	1.19851	0.610944	-0.0212017	-0.0276496	4.59238	0.858259	0.999347
FKBP5	4.21143	4.36736	1.23881	0.610944	0.0674322	-0.0215213	5.84629	0.907401	0.999347
HLA-DRA	9.78308	9.97934	1.16318	0.610944	-0.029205	0.0436889	10.2515	0.898312	0.999347
HUWE1	6.16476	6.36512	1.22537	0.610944	-0.0753763	-0.0217487	8.64216	0.852996	0.999347
IGF1	3.43351	3.37479	1.22587	0.610944	0.10836	-0.0163374	5.53668	0.932716	0.999347
IGFBP7	8.91727	9.03873	1.24527	0.610944	-0.151539	-0.0375918	8.82568	0.826983	0.999347
ITPR2	2.2224	2.04217	1.23284	0.610944	0.160706	-0.0100378	5.36061	0.949059	0.999347
LOX	3.53366	3.33756	1.19154	0.610944	0.111912	-0.0478178	5.31544	0.851186	0.999347
LRRTM1	4.54501	4.57875	1.22637	0.610944	-0.101181	0.10594	6.80784	0.83801	0.999347
MAL2	7.87631	7.93797	1.21891	0.610944	-0.118702	0.0418985	9.23375	0.831928	0.999347
MBOAT2	3.48103	3.38632	1.24179	0.610944	0.056327	0.0387878	4.78917	0.84374	0.999347
MMP14	6.29544	6.18108	1.17214	0.610944	0.0947209	-0.0450334	7.93911	0.821877	0.999347
MYCBP	5.18896	5.12392	1.23234	0.610944	0.0389099	0.026385	5.96664	0.902657	0.999347
NDRG1	7.62525	7.722	1.18109	0.610944	-0.160969	0.0555043	9.22235	0.811523	0.999347
PALM	4.47531	4.69556	1.18707	0.610944	-0.150093	0.0431134	5.96533	0.89128	0.999347
PELI2	2.96147	3.25651	1.17264	0.610944	-0.155883	0.0586868	5.31615	0.807698	0.999347
PRAME	5.86968	6.09022	1.2204	0.610944	-0.153015	0.0417732	7.15323	0.903387	0.999347
PYCARD	5.25573	5.34337	1.24627	0.610944	-0.152103	0.0404842	4.91619	0.858378	0.999347
TCEA3	5.71003	5.42621	1.21642	0.610944	0.0971782	0.0401542	5.72426	0.862692	0.999347
TGIF2	5.34712	5.36644	1.17313	0.610944	-0.0578185	0.0312985	6.79981	0.838903	0.999347
TNS1	5.48158	5.59549	1.18358	0.610944	-0.00923421	-0.0354983	8.02582	0.829863	0.999347
TYROBP	7.90718	7.89919	1.2194	0.610944	-0.0299949	0.062299	6.73513	0.807353	0.999347
ZNF506	4.27932	4.30939	1.24627	0.610944	-0.0771071	0.0179913	5.17178	0.911714	0.999347
LOXL2	3.95967	3.96393	1.17065	0.610944	-0.0480923	0.0130867	5.48966	0.966885	0.999481
POLR2J3	6.07852	6.22445	1.22836	0.610944	-0.112166	-0.00565144	6.60242	0.962406	0.999481
CMPK2	3.65624	3.44544	1.17015	0.610944	-0.0420479	-0.000512517	5.10732	0.981568	0.999827
KIF2C	4.3436	4.407	1.1607	0.610944	-0.0913375	-0.00212754	5.63352	0.977601	0.999827
SIGLEC1	2.60664	2.69949	1.19901	0.610944	-0.15709	0.0168889	5.08372	0.969268	0.999827
DBNDD1	5.01926	4.95982	1.20199	0.610944	0.134189	0.00158969	5.75733	0.992473	0.999844
FAM129B	6.48778	6.6133	1.24229	0.610944	-0.116507	0.00384108	8.2691	0.993746	0.999844
MXD1	2.95061	2.70452	1.15871	0.616438	0.233272	-0.26086	4.74325	0.0547127	0.752848
PRMT6	4.18979	4.47265	1.15672	0.616438	-0.233839	0.224017	5.32968	0.10091	0.853863
SIVA1	6.95713	7.14005	1.15871	0.616438	-0.219724	0.288417	6.42067	0.114725	0.876697
DHCR7	5.57804	5.83016	1.15572	0.616438	-0.231297	0.203578	6.80411	0.179873	0.907808
MED30	5.46477	5.20531	1.15672	0.616438	0.127226	-0.203905	4.90007	0.202731	0.922339
C1orf122	6.39948	6.45323	1.15572	0.616438	-0.124682	0.244955	6.49196	0.220611	0.932534
AMOT	3.83766	3.67325	1.15821	0.616438	0.203442	-0.248731	6.16057	0.239807	0.939496
GPC1	5.28601	5.51	1.1592	0.616438	-0.165355	0.212289	7.06163	0.288631	0.942222
MSI1	3.33295	3.48395	1.15821	0.616438	-0.195092	0.316466	5.05799	0.320818	0.942222
MINPP1	3.62201	3.32302	1.1592	0.616438	0.207932	-0.129517	4.53867	0.388849	0.954268
MKNK2	6.58815	6.38123	1.15771	0.616438	0.186044	-0.10736	7.6787	0.436935	0.954268
FSCN1	6.33866	6.27314	1.15821	0.616438	0.121989	-0.0985092	7.51548	0.620921	0.976796
PLXNA2	2.68188	2.85919	1.15771	0.616438	-0.178387	0.13168	5.83641	0.582117	0.976796
NTN1	3.16818	3.17076	1.15771	0.616438	-0.0552686	-0.0754854	5.64001	0.758092	0.991919
CBWD2	5.17505	5.28766	1.15522	0.616438	-0.109685	-0.0338601	4.9233	0.766329	0.993739
XAF1	4.9196	4.66057	1.15821	0.616438	0.106456	0.0510959	6.32944	0.834687	0.999347
KIAA1543	4.94881	4.75913	1.15124	0.617109	0.231793	-0.339162	6.36103	0.0511522	0.745641
PEX26	3.88535	4.26855	1.15373	0.617109	-0.221526	0.245848	4.95135	0.0568639	0.76365
ACVR1B	4.56605	4.65363	1.15174	0.617109	-0.117454	0.184136	6.42434	0.182231	0.912298
TMEM50B	5.24309	4.93966	1.15124	0.617109	0.218502	-0.208651	6.09959	0.183624	0.912298
ALKBH7	6.73533	6.55614	1.15274	0.617109	0.19231	-0.222774	6.42915	0.214059	0.93044
KIRREL	3.98145	4.13587	1.15323	0.617109	-0.208621	0.230517	5.45247	0.218656	0.93044
RALGPS2	2.78486	2.43418	1.15124	0.617109	0.221149	-0.185143	4.68583	0.305081	0.942222
ST14	7.09181	7.22527	1.15274	0.617109	-0.220309	0.184507	8.66438	0.284463	0.942222
WWTR1	5.33134	5.15533	1.15124	0.617109	0.189678	-0.150656	5.76352	0.313639	0.942222
NELF	5.17638	4.97127	1.15224	0.617109	0.152511	-0.143791	6.62002	0.372431	0.948462
H6PD	4.25055	4.51046	1.15224	0.617109	-0.18486	0.147515	7.25473	0.384834	0.953984
CHST3	2.2771	2.51903	1.15224	0.617109	-0.169796	0.119388	4.85214	0.632169	0.976796
SNX18	3.44645	3.36051	1.15323	0.617109	0.0302835	0.0497177	5.33452	0.706993	0.990423
H2AFJ	3.94631	4.18159	1.15075	0.617109	-0.164142	0.0694161	5.74919	0.771929	0.996696
MGP	7.12282	7.1091	1.15423	0.617109	0.0294201	0.0304802	6.7354	0.950453	0.999347
ID4	6.34532	6.32123	1.15224	0.617109	0.154045	0.0175141	7.5199	0.967228	0.999535
NUDT9	4.56248	4.23716	1.14726	0.617991	0.239176	-0.261197	4.59341	0.0252036	0.644892
COMMD1	6.4362	6.25905	1.14876	0.617991	0.174118	-0.265189	5.05083	0.0548799	0.752848
PSMD2	6.95189	7.09024	1.14677	0.617991	-0.204384	0.213359	8.21548	0.0691486	0.782214
FECH	2.73658	2.45028	1.14577	0.617991	0.235806	-0.238129	4.88974	0.087141	0.832209
PRPF40B	3.78718	3.53199	1.14726	0.617991	0.230853	-0.221428	4.71121	0.0997597	0.853863
IL1R1	5.1277	4.90898	1.14627	0.617991	0.198802	-0.336846	7.14909	0.114986	0.876836
MXRA7	6.61728	6.7515	1.14627	0.617991	-0.222119	0.253566	7.38731	0.143168	0.88067
TSNAX	5.05673	4.8302	1.14677	0.617991	0.205769	-0.18185	5.91839	0.149391	0.886929
MAN2C1	4.50053	4.42075	1.14826	0.617991	0.102045	-0.173581	5.68651	0.189219	0.914177
COL4A1	5.50509	5.65047	1.14876	0.617991	-0.166556	0.200799	8.04498	0.228813	0.93615
C20orf72	4.55825	4.55156	1.14677	0.617991	0.0268185	-0.149149	5.14935	0.263666	0.939496
CITED2	6.62674	6.49804	1.14826	0.617991	0.16287	-0.154601	7.14646	0.357689	0.945091
FBXL15	4.65433	4.60893	1.14876	0.617991	0.027499	0.0694866	4.70704	0.598945	0.976796
ATP11A	3.25859	3.34491	1.14527	0.617991	-0.139119	0.0956193	6.04751	0.688046	0.987719
CD53	4.6103	4.55114	1.14677	0.617991	0.0166568	-0.0338914	5.11994	0.874061	0.999347
GUSB	5.69245	5.59214	1.14726	0.617991	0.133542	-0.0318079	6.34477	0.80343	0.999347
PRR15L	4.57018	4.51169	1.14627	0.617991	0.0846119	0.0626872	4.85097	0.818478	0.999347
PDXDC1	6.01939	5.89703	1.1398	0.618067	0.184451	-0.59417	7.57468	0.000330433	0.157558
GLOD4	5.58029	5.41413	1.13831	0.618067	0.209854	-0.332536	5.92254	0.0165494	0.56603
GANAB	8.2442	8.44557	1.14378	0.618067	-0.22393	0.240455	9.39274	0.0208274	0.598678
CLK2	5.61188	5.42173	1.14328	0.618067	0.211811	-0.231289	6.0809	0.0222497	0.611375
GBA2	4.98214	5.12421	1.14279	0.618067	-0.209499	0.31949	6.22372	0.0263855	0.651345
ICMT	4.85505	4.97582	1.14378	0.618067	-0.214154	0.252111	6.87413	0.0350255	0.708022
JAG2	3.29995	3.44724	1.14279	0.618067	-0.217826	0.393208	5.06743	0.0414216	0.729092
ZNF768	5.61441	5.86258	1.14378	0.618067	-0.203902	0.223237	6.51174	0.0416594	0.729092
ALDH5A1	3.81396	4.12966	1.1393	0.618067	-0.241838	0.268976	5.9523	0.0755494	0.796922
BOD1	5.32176	5.49251	1.13532	0.618067	-0.23835	0.214919	6.00774	0.0794908	0.806449
SNAPC2	4.9916	4.73983	1.13731	0.618067	0.182822	-0.268852	5.03957	0.090136	0.841624
MTAP	3.40593	3.53868	1.14179	0.618067	-0.228805	0.233061	5.19404	0.0985527	0.850765
DLG3	3.80959	4.09874	1.1398	0.618067	-0.223763	0.206807	5.75318	0.10634	0.861745
ATP5H	7.80651	7.97277	1.13831	0.618067	-0.124184	0.206133	6.61587	0.197236	0.917267
DAPK1	3.359	3.49055	1.14328	0.618067	-0.207381	0.279573	5.64692	0.202377	0.922339
THYN1	5.88882	6.00591	1.14179	0.618067	-0.192416	0.194716	5.56918	0.20611	0.925303
CMAS	4.88505	5.18332	1.14478	0.618067	-0.209022	0.18375	5.40751	0.215513	0.93044
EFNA5	2.85602	2.55605	1.1408	0.618067	0.148888	-0.29221	4.86002	0.231354	0.936298
DFFA	5.0871	4.91471	1.14428	0.618067	0.175611	-0.15002	5.70695	0.239467	0.939496
MAN2A2	3.97229	4.10951	1.14229	0.618067	-0.196832	0.193488	6.2127	0.265778	0.940029
FZD6	5.00661	4.83243	1.1393	0.618067	0.146385	-0.146693	6.34184	0.308364	0.942222
MRPL24	7.20275	6.96877	1.14179	0.618067	0.203581	-0.149609	6.42298	0.276691	0.942222
OVOL2	4.13873	4.34734	1.14328	0.618067	-0.209201	0.1406	4.44323	0.305541	0.942222
SIPA1L2	2.70981	2.93335	1.14279	0.618067	-0.177039	0.192969	4.7511	0.324759	0.942222
ZDHHC2	3.59431	3.24943	1.14378	0.618067	0.201503	-0.17889	5.17267	0.357007	0.945091
BLOC1S2	4.37234	4.1763	1.1403	0.618067	0.145161	-0.103474	4.77295	0.383569	0.953747
HTRA1	6.21268	6.23867	1.13582	0.618067	-0.00252991	-0.168007	7.11111	0.403622	0.954268
NCRNA00201	3.15886	3.15171	1.13632	0.618067	0.00510897	0.208922	5.25516	0.394415	0.954268
RAB31	4.32366	4.12092	1.14378	0.618067	0.167115	-0.156653	5.96015	0.412776	0.954268
SEMA3C	3.67842	3.62146	1.13731	0.618067	0.0710174	-0.167369	5.66716	0.430653	0.954268
SLC2A3	3.62614	3.38889	1.14328	0.618067	0.17372	-0.228687	5.53164	0.413019	0.954268
PSMB8	7.06668	7.07335	1.14328	0.618067	0.00747121	0.142495	7.06219	0.527	0.966579
COL12A1	4.36988	4.31783	1.13582	0.618067	0.0315219	-0.112701	7.56815	0.685956	0.987437
CDK6	2.11842	1.94569	1.14279	0.618067	0.104837	0.0874225	5.2266	0.771399	0.996589
SNHG5	7.6725	7.49059	1.14279	0.618067	0.138077	-0.0178764	6.6387	0.925098	0.999347
USP40	4.528	4.49284	1.13881	0.618067	0.0140324	0.0166429	5.35878	0.912159	0.999347
CASP6	4.38161	4.31954	1.1393	0.618067	-0.0552511	0.00352728	4.74302	0.992408	0.999844
ZNF622	4.7194	4.90164	1.13433	0.623583	-0.201577	0.253754	5.16401	0.03976	0.729092
MBD6	5.60802	5.3912	1.13035	0.623583	0.227275	-0.23829	6.99248	0.0447075	0.734489
RANBP10	3.27591	3.53062	1.13333	0.623583	-0.21809	0.234624	5.07771	0.0514569	0.746172
PDK1	4.21148	3.82559	1.13284	0.623583	0.218031	-0.316815	5.64265	0.0646598	0.769489
C2CD2L	3.41879	3.57355	1.13433	0.623583	-0.117503	0.220851	4.79165	0.141809	0.88067
PES1	5.24788	5.59758	1.13483	0.623583	-0.214628	0.18221	6.17336	0.164176	0.899769
MRPL46	4.98848	5.13712	1.13383	0.623583	-0.19121	0.15819	4.65299	0.20251	0.922339
OAS3	4.85035	4.85979	1.13134	0.623583	-0.181466	0.260156	7.57358	0.277882	0.942222
PIK3IP1	4.65219	4.55369	1.13184	0.623583	0.22836	-0.192996	5.48296	0.282665	0.942222
MRFAP1L1	5.98449	5.8473	1.13383	0.623583	0.157115	-0.105942	6.09362	0.397317	0.954268
PNRC2	6.2794	6.02777	1.13184	0.623583	0.175151	-0.109718	7.03001	0.400978	0.954268
CRIP2	8.79441	8.94606	1.13134	0.623583	-0.141593	0.137764	8.6834	0.491306	0.955256
ZNF738	3.68272	3.40149	1.13035	0.623583	0.0292609	-0.14646	4.92874	0.475013	0.955256
FLJ36031	4.12733	4.17716	1.13134	0.623583	0.0180944	0.0628911	4.97137	0.655575	0.976796
SFRS17A	4.19213	4.29385	1.13433	0.623583	-0.116904	0.0462664	5.46111	0.748724	0.991518
MCCC2	5.43732	5.23081	1.12438	0.629095	0.216465	-0.369534	6.84247	0.0152548	0.545663
RETSAT	4.14346	3.91806	1.12537	0.629095	0.220693	-0.260731	5.24397	0.019121	0.58554
PSMC3	6.45323	6.72577	1.12189	0.629095	-0.226685	0.244614	6.81135	0.0314194	0.690487
BRP44L	5.44986	5.32684	1.1209	0.629095	0.104025	-0.296994	4.83649	0.0381806	0.719748
VOPP1	4.38597	4.66574	1.12587	0.629095	-0.198681	0.206688	5.53808	0.0618566	0.766681
TMEM150A	4.77741	4.51195	1.12338	0.629095	0.213184	-0.198519	4.83476	0.0683184	0.776488
ALG3	7.00889	7.15132	1.12338	0.629095	-0.21576	0.225803	7.32493	0.100996	0.853863
DDHD2	3.74706	3.46432	1.12189	0.629095	0.204822	-0.260159	5.40043	0.113881	0.87568
TXN	8.86434	9.00224	1.12637	0.629095	-0.120284	-0.246347	7.00229	0.138606	0.88067
RPL34	8.81595	8.61793	1.12239	0.629095	0.192417	-0.250743	8.19535	0.163688	0.899769
SPAG7	5.88187	5.6557	1.12139	0.629095	0.194083	-0.169655	5.28318	0.166635	0.899769
CAST	5.79507	5.46136	1.12239	0.629095	0.220586	-0.179337	7.13482	0.186094	0.912298
TOMM7	7.24887	7.11969	1.12488	0.629095	0.22005	-0.213782	6.13132	0.183534	0.912298
LMAN2	7.0366	7.23117	1.12189	0.629095	-0.177312	0.187491	7.67106	0.200186	0.918544
HMMR	3.33795	3.51124	1.12985	0.629095	-0.171378	0.225791	4.77209	0.263769	0.939496
SLC2A10	3.34357	3.55629	1.12388	0.629095	-0.209809	0.214054	5.21769	0.245223	0.939496
PSRC1	4.27942	4.2656	1.12886	0.629095	-0.00731723	-0.205126	4.76309	0.267278	0.940277
ARL4D	4.93808	4.88776	1.12786	0.629095	0.167544	-0.215908	5.31281	0.335714	0.942222
CDK2AP2	7.40496	7.51449	1.12189	0.629095	-0.164193	0.154744	7.42705	0.340899	0.942222
GRHL2	3.70557	3.82871	1.12338	0.629095	-0.208098	0.138337	5.7612	0.279568	0.942222
SEC23A	4.36759	4.21985	1.12786	0.629095	0.171436	-0.117975	5.75483	0.331423	0.942222
STRA6	3.71742	3.35704	1.12736	0.629095	0.134576	-0.289043	5.16929	0.332063	0.942222
SUMO2	8.19322	8.31364	1.1204	0.629095	-0.0968466	0.132887	7.8422	0.300352	0.942222
TM7SF2	6.12872	5.88093	1.12189	0.629095	0.211791	-0.19334	6.37343	0.296145	0.942222
BCORL1	3.7461	3.51271	1.12488	0.629095	0.215719	-0.145318	5.28701	0.419905	0.954268
ING4	5.97051	5.78013	1.12189	0.629095	0.125745	-0.0908799	6.00538	0.536315	0.969712
FZD1	3.77023	3.82837	1.12189	0.629095	0.0163876	-0.115343	5.58403	0.548282	0.971447
CCDC88C	3.76837	3.97849	1.12289	0.629095	-0.0432308	0.10397	5.84176	0.60845	0.976796
TGFB1I1	4.7445	4.63445	1.12935	0.629095	0.0572253	-0.110112	5.33115	0.595292	0.976796
RTP4	5.08298	5.09028	1.12886	0.629095	0.0043308	0.117788	5.03146	0.681789	0.985312
EHD2	5.01929	5.22385	1.1209	0.629095	-0.124673	0.0672156	6.59451	0.767971	0.994596
GAS6	7.30902	7.45359	1.12239	0.629095	-0.219643	0.0675835	8.7118	0.786681	0.99719
C8orf73	4.24388	4.3793	1.1209	0.629095	-0.147693	0.0383586	6.04001	0.904954	0.999347
FAM20A	3.44076	3.59516	1.12687	0.629095	-0.149921	0.030152	5.76958	0.947714	0.999347
ST6GALNAC6	5.16637	5.00122	1.12687	0.629095	0.0850777	-0.00833308	6.04375	0.949071	0.999347
ELMO3	4.26677	4.10588	1.1209	0.629095	0.104968	-0.00192033	5.09547	0.979185	0.999827
NDUFA4	8.52866	8.61767	1.12935	0.629095	-0.031088	0.00899539	7.84405	0.97303	0.999827
UBE2G1	4.65548	4.45465	1.11692	0.635262	0.204453	-0.245517	6.16376	0.0314412	0.690487
ZNF511	5.63698	5.73355	1.11741	0.635262	-0.194892	0.277573	5.39789	0.0361126	0.709078
PJA2	4.7069	4.43216	1.11841	0.635262	0.220201	-0.239107	6.4236	0.0378815	0.717447
DCAF7	5.37105	5.6262	1.1199	0.635262	-0.235058	0.244817	7.4295	0.0407797	0.729092
HP1BP3	6.51262	6.16724	1.1194	0.635262	0.24538	-0.238887	7.7915	0.0444742	0.734489
ADCY6	3.1089	3.32361	1.1194	0.635262	-0.212838	0.258581	5.31093	0.072334	0.793053
SHANK3	2.78692	2.8901	1.11791	0.635262	-0.122205	0.253741	4.84814	0.0752949	0.796922
CECR5	4.38375	4.61726	1.11791	0.635262	-0.209814	0.222232	4.91302	0.0933673	0.843493
RNF26	5.59376	5.77308	1.11542	0.635262	-0.222663	0.198443	6.82986	0.123232	0.88067
DNASE2	6.01662	6.19302	1.1199	0.635262	-0.175342	0.179966	6.74992	0.18577	0.912298
ARRDC3	5.06552	4.79041	1.11891	0.635262	0.170431	-0.126988	6.66014	0.39159	0.954268
MALAT1	7.23575	7.42609	1.1194	0.635262	-0.123645	0.18123	10.2911	0.391514	0.954268
CDCA8	4.54403	4.69933	1.11741	0.635262	-0.156002	0.155358	5.63735	0.464787	0.955256
TSC22D3	5.61775	5.6464	1.1194	0.635262	-0.0307882	-0.0315098	6.30425	0.848694	0.999347
PI4KB	5.91718	5.73134	1.11144	0.636264	0.211039	-0.316054	7.12626	0.00434905	0.371089
XRCC3	3.88087	4.14006	1.11493	0.636264	-0.222606	0.285192	4.99266	0.0639979	0.768544
PLEKHA1	4.40338	4.14413	1.11095	0.636264	0.200211	-0.252392	5.74674	0.0712838	0.787556
EIF1B	6.51388	6.31592	1.11045	0.636264	0.208383	-0.233589	5.88518	0.0758331	0.796922
PRKDC	4.45118	4.70787	1.11493	0.636264	-0.178012	0.225635	7.97648	0.129677	0.88067
NSMCE2	5.21035	4.95771	1.11095	0.636264	0.144551	-0.202397	4.97723	0.251358	0.939496
LMCD1	4.8385	5.19417	1.11393	0.636264	-0.220943	0.201089	5.46847	0.30209	0.942222
LTBP1	4.21997	3.8622	1.11045	0.636264	0.170924	-0.267582	6.32216	0.300813	0.942222
MOBKL1A	2.86996	2.69631	1.11244	0.636264	0.177682	-0.135865	4.9458	0.345287	0.942222
NFIL3	4.22739	4.28774	1.11493	0.636264	-0.074232	0.142783	4.8933	0.302234	0.942222
MRAS	3.5146	3.26266	1.11294	0.636264	0.180165	-0.168318	5.06296	0.36507	0.948462
ANKRD46	3.80769	3.66176	1.11493	0.636264	0.091168	-0.122927	4.7196	0.376891	0.949244
BZW2	5.86643	6.1407	1.11493	0.636264	-0.134488	0.0897473	6.52444	0.603935	0.976796
GRAMD3	4.57398	4.45311	1.11095	0.636264	0.154293	-0.0923744	5.6722	0.6307	0.976796
KIFC2	4.85454	4.86156	1.11194	0.636264	0.023453	-0.0957803	5.97906	0.650018	0.976796
SLC16A3	5.46353	5.60161	1.11095	0.636264	-0.113122	0.0424211	6.33187	0.850582	0.999347
GRAMD1A	6.47098	6.30629	1.10846	0.638105	0.222631	-0.456374	7.30738	0.0017152	0.24411
EHD4	5.33692	5.11008	1.10348	0.638105	0.228607	-0.249928	6.26827	0.0154786	0.5479
PIAS3	5.61036	5.40701	1.10149	0.638105	0.23087	-0.372549	6.581	0.0209889	0.601187
SRRM1	5.57467	5.38279	1.10746	0.638105	0.197498	-0.198603	6.81059	0.0459399	0.734489
CD34	3.99244	4.19501	1.10398	0.638105	-0.214823	0.256231	5.11225	0.0491217	0.745068
EIF2B5	4.88492	5.00756	1.1	0.638105	-0.192973	0.196498	5.74094	0.0616338	0.766681
NCAPH2	4.40362	4.5893	1.1005	0.638105	-0.200478	0.249745	5.12413	0.0618251	0.766681
LSG1	4.59828	4.75543	1.10597	0.638105	-0.192987	0.224859	6.15084	0.0646972	0.769489
DHX29	3.27265	2.96883	1.10547	0.638105	0.216511	-0.218341	4.77228	0.067152	0.772895
UBE2D3	7.26738	6.99966	1.10547	0.638105	0.219346	-0.190583	7.82478	0.067428	0.772895
GNS	5.87803	5.63628	1.10697	0.638105	0.198802	-0.214308	7.6859	0.0724926	0.793053
EIF2AK1	6.27732	6.15461	1.10547	0.638105	0.213639	-0.20608	7.87673	0.0761923	0.796922
H2AFY	7.34118	7.55186	1.101	0.638105	-0.187797	0.213707	7.9832	0.0818725	0.816896
RAC1	7.47274	7.35168	1.10896	0.638105	0.200638	-0.168106	8.14948	0.103277	0.853863
ZNF37A	2.45598	2.32738	1.10199	0.638105	0.0835479	-0.240885	4.56709	0.111148	0.87072
CTDP1	3.22766	3.35982	1.10547	0.638105	-0.138749	0.202991	4.71537	0.117232	0.879888
DOCK9	4.13398	4.40675	1.10199	0.638105	-0.213699	0.275868	5.96881	0.138087	0.88067
RAB2B	4.14093	3.84728	1.10249	0.638105	0.205716	-0.217544	5.09794	0.117771	0.88067
C7orf41	3.51676	3.34896	1.10249	0.638105	0.167086	-0.224027	5.13669	0.160267	0.899769
EPS8L1	5.60074	5.77303	1.10746	0.638105	-0.167679	0.222965	6.68397	0.196367	0.916311
CDKN1A	5.18465	5.36767	1.101	0.638105	-0.12761	0.237282	6.08222	0.215975	0.93044
NUP210	4.50567	4.78411	1.10149	0.638105	-0.200903	0.226374	7.21954	0.221665	0.932928
CDK4	7.74877	7.90571	1.10199	0.638105	-0.169763	0.162019	7.95907	0.251819	0.939496
SPRYD4	4.91911	4.62303	1.10846	0.638105	0.195328	-0.157155	4.88683	0.247791	0.939496
COX7B	9.34261	9.46009	1.10448	0.638105	-0.152418	0.210189	7.62034	0.266441	0.940029
CBLB	4.20133	4.26829	1.1	0.638105	-0.0142409	-0.15617	5.51522	0.296639	0.942222
MED29	5.36563	5.31909	1.10348	0.638105	-0.0703564	-0.230823	7.15118	0.287817	0.942222
TMEM106B	4.28798	4.17829	1.10149	0.638105	0.108703	-0.147746	6.5148	0.305034	0.942222
USMG5	8.36638	8.40388	1.10348	0.638105	-0.119892	0.183358	6.10381	0.329311	0.942222
PLBD1	4.36534	4.16467	1.10249	0.638105	0.0680155	-0.221743	5.18318	0.35771	0.945091
ICT1	5.20132	5.34381	1.10697	0.638105	-0.146447	0.145686	4.65045	0.380673	0.951895
PML	6.33865	6.33559	1.10746	0.638105	-0.031613	0.140622	7.9333	0.409853	0.954268
C19orf33	8.67391	8.39096	1.10796	0.638105	0.145639	-0.193351	7.1921	0.45637	0.955256
SLC40A1	6.34956	6.23983	1.1005	0.638105	0.16173	-0.182565	8.00797	0.448406	0.955256
LGALS3	7.72689	7.92905	1.10995	0.638105	-0.215684	0.123014	7.6756	0.555724	0.973765
CHMP5	6.37093	6.1552	1.1005	0.638105	0.100028	-0.0763007	6.54904	0.58017	0.976796
LMO7	4.31585	4.19485	1.10547	0.638105	0.114252	-0.0893799	6.2591	0.60174	0.976796
MAML2	3.45424	3.4305	1.10448	0.638105	0.0131026	0.0981243	5.50155	0.59623	0.976796
PTGS1	6.38239	6.38853	1.10547	0.638105	-0.0581596	0.123419	8.71425	0.604242	0.976796
SORT1	5.69748	5.78312	1.1005	0.638105	-0.00127263	-0.0729319	8.19177	0.605304	0.976796
CKS2	7.36899	7.37606	1.10398	0.638105	-0.0227678	-0.0700497	6.24017	0.721052	0.990508
HGSNAT	4.99854	5.03213	1.10547	0.638105	-0.0630646	-0.0427105	7.0554	0.744116	0.991518
MRFAP1	7.72703	7.71509	1.10995	0.638105	0.0751828	-0.0413785	7.86148	0.737693	0.991518
NUPR1	7.0968	6.89968	1.10348	0.638105	0.111716	-0.0848431	6.81303	0.74134	0.991518
CD4	4.90034	4.93806	1.101	0.638105	0.0214598	-0.0549025	6.2805	0.780142	0.99719
LOXL1	5.54749	5.58114	1.10995	0.638105	-0.139651	0.0616563	6.19483	0.798427	0.999327
TMC4	6.28186	6.51308	1.10199	0.638105	-0.0233496	-0.0270228	7.27635	0.873854	0.999347
ZNF503	6.71255	6.70913	1.10697	0.638105	0.131571	-0.0348806	7.95806	0.804603	0.999347
DEXI	5.32743	5.1515	1.09005	0.638298	0.213621	-0.368268	5.35114	0.011218	0.492339
KCTD11	3.66269	3.39749	1.09851	0.638298	0.227174	-0.277689	4.60897	0.0142377	0.530711
CREG1	7.54859	7.28381	1.09552	0.638298	0.228645	-0.236811	7.97779	0.0340271	0.701841
MAFG	2.89641	3.09538	1.09652	0.638298	-0.203482	0.245558	4.84354	0.0533307	0.74968
ACTL6A	6.1741	6.29913	1.09154	0.638298	-0.198359	0.256279	6.76033	0.0604939	0.766681
TMEM109	6.17751	6.43557	1.09254	0.638298	-0.22876	0.206382	7.02242	0.059065	0.766681
LDLRAP1	4.3342	4.06843	1.09552	0.638298	0.198583	-0.209808	5.29254	0.0650095	0.769489
POLG	3.727	3.96433	1.09403	0.638298	-0.20277	0.223617	5.5695	0.0690577	0.782214
MAP1S	6.02567	5.92924	1.09154	0.638298	0.205225	-0.230953	7.07377	0.0742563	0.795882
FNDC3B	4.5698	4.69861	1.0995	0.638298	-0.213511	0.212623	6.84826	0.0846639	0.821831
MRPS11	5.6783	5.85221	1.09652	0.638298	-0.230867	0.223468	5.5728	0.0853511	0.821831
HPS6	3.95599	4.04585	1.09801	0.638298	-0.123975	0.19416	4.97	0.0873063	0.832209
CCBL2	4.48208	4.2287	1.09751	0.638298	0.216429	-0.25714	5.01395	0.0915256	0.843139
SLC31A1	3.88743	4.10442	1.09851	0.638298	-0.238177	0.217081	5.77036	0.0953306	0.843493
B3GNT1	4.12581	4.2813	1.09751	0.638298	-0.201126	0.220072	4.85924	0.102938	0.853863
EED	4.03573	4.13081	1.09453	0.638298	-0.223153	0.218192	4.68508	0.107829	0.861745
CCDC137	4.06825	4.30779	1.09204	0.638298	-0.206335	0.192636	4.82849	0.137058	0.88067
MYO5C	3.24352	3.12085	1.09602	0.638298	0.188748	-0.294927	5.5404	0.118279	0.88067
ANAPC11	7.15334	7.36542	1.09353	0.638298	-0.21306	0.239374	6.58943	0.149889	0.886929
SIAH2	5.34708	5.49655	1.09254	0.638298	-0.172033	0.205642	6.48588	0.160136	0.899769
SGCE	5.0637	5.31918	1.09055	0.638298	-0.245183	0.246446	5.61378	0.176012	0.907808
MRI1	4.41838	4.37074	1.09801	0.638298	0.18312	-0.217011	5.64043	0.208387	0.925674
DNAJB5	3.62953	4.00928	1.09453	0.638298	-0.235771	0.269514	4.80393	0.217799	0.93044
IRGQ	2.389	2.44787	1.09254	0.638298	-0.06239	-0.198737	5.21123	0.25185	0.939496
CPSF1	6.14239	6.37929	1.09851	0.638298	-0.196528	0.138832	7.75634	0.33967	0.942222
HSPE1	7.60638	7.67281	1.09751	0.638298	-0.189318	0.153666	7.22209	0.342254	0.942222
INCENP	3.88279	4.08746	1.09154	0.638298	-0.194838	0.149708	5.28642	0.283506	0.942222
MAD2L1	4.75223	4.68689	1.09851	0.638298	-0.00315643	-0.166383	4.921	0.32728	0.942222
MALT1	2.99677	2.71316	1.09701	0.638298	0.167125	-0.159678	4.71136	0.282623	0.942222
PI4KA	4.58906	4.91762	1.09751	0.638298	-0.167066	0.140566	6.42319	0.288954	0.942222
RPUSD3	5.42821	5.25793	1.09851	0.638298	0.186297	-0.127958	5.25875	0.296731	0.942222
NOLC1	5.64389	5.72746	1.09851	0.638298	-0.0469032	0.111466	7.25757	0.369691	0.948462
RPS27L	5.64476	5.37025	1.09254	0.638298	0.21354	-0.141034	5.19897	0.37351	0.948462
SNRNP200	6.58175	6.69151	1.09701	0.638298	-0.0289302	0.104676	8.57453	0.439748	0.954806
DHX15	6.15693	6.01318	1.09154	0.638298	0.119286	-0.0725419	7.2282	0.47633	0.955256
RWDD2B	4.44484	4.29362	1.09104	0.638298	0.0933931	-0.111302	4.79552	0.521437	0.966561
CELSR2	4.93921	5.23056	1.09702	0.638298	-0.110661	0.0921495	8.13956	0.605498	0.976796
PAF1	5.35071	5.38076	1.09652	0.638298	-0.12932	-0.103907	6.33184	0.60228	0.976796
SC65	4.27029	4.24067	1.09453	0.638298	-0.0202541	0.0740145	5.25948	0.617752	0.976796
TMEM125	5.26495	4.99491	1.09303	0.638298	0.113178	-0.0813818	5.63754	0.608579	0.976796
VPS25	6.5645	6.41325	1.09453	0.638298	0.142801	-0.0697478	6.10298	0.57793	0.976796
GBP1	5.22397	5.03502	1.09453	0.638298	0.0466354	-0.080988	6.66915	0.696909	0.989318
C1QC	7.8457	7.80495	1.09502	0.638298	-0.0410316	-0.0885688	8.04718	0.71087	0.990423
EPHB4	4.79745	5.06746	1.09652	0.638298	-0.0327183	0.0735835	6.71571	0.724696	0.990508
SSBP2	4.37593	4.46464	1.09702	0.638298	-0.0922685	-0.0516782	4.99585	0.760797	0.991919
LYRM5	5.27514	5.17991	1.09453	0.638298	0.0518176	-0.0251521	5.08266	0.881449	0.999347
SERPINA1	5.81082	5.89275	1.09254	0.638298	-0.0484866	-0.0647613	7.24535	0.81019	0.999347
TPM2	7.00754	6.87794	1.099	0.638298	0.0967391	0.0328686	7.04202	0.897004	0.999347
PARN	4.71779	4.52721	1.08259	0.638986	0.226234	-0.459468	5.77065	0.0011163	0.232018
TAOK2	4.15065	4.41846	1.0801	0.638986	-0.223857	0.251458	6.02292	0.0156328	0.550955
C7orf49	5.29058	5.51023	1.07711	0.638986	-0.207927	0.230138	5.68525	0.0267683	0.651604
MRPS14	5.56971	5.2693	1.08756	0.638986	0.239799	-0.263701	5.00748	0.0289375	0.686187
RFWD3	3.68448	3.92875	1.08955	0.638986	-0.231031	0.272654	5.46878	0.0318427	0.690487
TMEM87A	4.99615	4.79747	1.08657	0.638986	0.240581	-0.263029	5.97728	0.0322585	0.690487
C17orf37	7.20858	6.91251	1.07612	0.638986	0.213783	-0.424224	6.30266	0.0337538	0.699765
PELI1	4.30134	4.11517	1.08109	0.638986	0.20634	-0.307147	5.67271	0.0349292	0.708022
MTHFD1	4.89877	5.26589	1.08458	0.638986	-0.205775	0.261683	6.4136	0.0377261	0.717447
UBR7	4.29036	4.53796	1.08109	0.638986	-0.166419	0.245424	5.73734	0.039063	0.724587
ID3	5.05503	4.72386	1.08657	0.638986	0.169901	-0.486116	5.2222	0.0406305	0.729092
C4orf41	3.56234	3.40187	1.07711	0.638986	0.200682	-0.219013	4.86563	0.0445886	0.734489
TRMT2A	4.15365	4.49262	1.08806	0.638986	-0.216447	0.246707	5.28559	0.0478779	0.743467
TUBGCP2	5.25971	5.47921	1.08358	0.638986	-0.188606	0.228796	6.64582	0.0473887	0.743467
C19orf62	6.97872	6.8182	1.07662	0.638986	0.190123	-0.245202	6.91114	0.0548716	0.752848
IPO7	5.27227	5.18201	1.08159	0.638986	0.167527	-0.215774	7.40593	0.0744311	0.795882
VPS33A	4.53765	4.27928	1.08308	0.638986	0.211643	-0.208702	5.37007	0.0845111	0.821831
AXIN2	3.6322	3.99261	1.08408	0.638986	-0.21485	0.393707	5.48588	0.0876539	0.832209
HMGCL	5.36141	5.07359	1.08358	0.638986	0.212995	-0.235396	5.49958	0.0951561	0.843493
MPV17L2	4.8105	4.70048	1.08955	0.638986	0.190598	-0.216389	4.67199	0.109791	0.867504
DCTPP1	6.93767	7.11923	1.07562	0.638986	-0.207533	0.23328	6.80285	0.111311	0.87072
FBXO45	2.72804	2.89918	1.07811	0.638986	-0.180604	0.23083	4.87236	0.112145	0.871643
PIM1	4.50679	4.6214	1.08905	0.638986	-0.136405	0.294334	5.73932	0.114936	0.876836
CEP170	3.52059	3.24919	1.08507	0.638986	0.211625	-0.239268	4.99368	0.116824	0.878452
ARL13B	3.71272	3.47388	1.08259	0.638986	0.22538	-0.237334	4.96752	0.136619	0.88067
TRIM28	8.03116	8.43312	1.08358	0.638986	-0.216806	0.21419	9.02335	0.134237	0.88067
ETS1	3.14076	3.34463	1.07562	0.638986	-0.199449	0.244556	5.21534	0.154149	0.887491
RTN4R	3.92421	4.22677	1.0791	0.638986	-0.21622	0.260528	4.65584	0.15246	0.887491
CAPN2	6.51367	6.53624	1.08557	0.638986	0.119336	-0.209973	7.93034	0.17601	0.907808
FADS1	3.67905	3.699	1.08109	0.638986	-0.130296	0.344743	5.80217	0.184047	0.912298
TPM1	6.97205	6.64095	1.08408	0.638986	0.21554	-0.193133	7.18741	0.215274	0.93044
HAUS4	4.89677	4.96054	1.07811	0.638986	-0.10515	0.167417	5.19817	0.259052	0.939496
HLA-E	8.11954	8.22368	1.07512	0.638986	-0.0937556	0.229884	8.69219	0.244134	0.939496
MBP	3.70328	3.86503	1.08358	0.638986	-0.136554	0.202798	5.68822	0.238075	0.939496
RNF43	3.74469	3.74214	1.0791	0.638986	-0.0599716	0.217994	5.61163	0.26048	0.939496
CHORDC1	3.30646	3.36376	1.08109	0.638986	-0.133824	0.172556	4.72491	0.266509	0.940029
C7orf28B	5.4057	5.29425	1.0806	0.638986	0.178451	-0.130872	5.66966	0.344135	0.942222
DHX40	5.24104	5.21898	1.08358	0.638986	-0.0719708	0.137481	6.36977	0.337323	0.942222
FAM60A	7.03678	6.85543	1.07612	0.638986	0.185192	-0.158941	8.15098	0.29076	0.942222
GPI	8.21752	8.27926	1.08657	0.638986	-0.0488102	-0.150095	8.964	0.316044	0.942222
OSMR	4.12152	4.27011	1.08955	0.638986	-0.166618	0.23243	5.52979	0.279253	0.942222
PAAF1	4.89633	5.09753	1.07811	0.638986	-0.145647	0.144574	4.87657	0.336219	0.942222
PPAN	5.0432	5.00434	1.08458	0.638986	0.0325093	-0.136458	5.32355	0.338247	0.942222
RACGAP1	4.6857	4.84198	1.08756	0.638986	-0.179356	0.142588	6.10123	0.337066	0.942222
RPS16	11.6419	11.7621	1.07761	0.638986	-0.172496	-0.199908	10.5403	0.296816	0.942222
TCIRG1	5.91405	5.75637	1.0791	0.638986	0.185744	-0.184801	6.49946	0.305621	0.942222
SLFN5	3.38247	3.36043	1.07711	0.638986	0.0583951	-0.145766	5.10776	0.383213	0.953739
KIFC1	4.30328	4.59943	1.0806	0.638986	-0.217843	0.145318	5.54243	0.39056	0.954268
PHRF1	4.02925	4.18773	1.07562	0.638986	-0.143582	0.114841	6.08821	0.405642	0.954268
STC2	2.84144	2.92118	1.08806	0.638986	-0.164942	0.193154	5.03053	0.420457	0.954268
TP53INP2	3.8151	3.85396	1.07512	0.638986	-0.0799518	0.133878	5.54287	0.431207	0.954268
CDK11B	5.00709	5.03736	1.08557	0.638986	-0.139839	0.102366	5.29065	0.452912	0.955256
QRSL1	3.00323	3.00755	1.07761	0.638986	-0.164809	0.109638	4.66364	0.474804	0.955256
S100A16	8.2909	8.28886	1.07711	0.638986	0.0641628	0.16996	8.18516	0.479369	0.955256
SMC2	3.38799	3.58052	1.07612	0.638986	-0.16353	0.119224	5.40638	0.465184	0.955256
ELF3	7.44285	7.45103	1.07811	0.638986	-0.0242395	-0.110001	8.88388	0.513742	0.963693
HSF1	7.31756	7.46737	1.08706	0.638986	-0.140632	0.0971513	8.1632	0.512928	0.963693
PNMA1	5.75875	5.64986	1.0796	0.638986	0.162261	-0.0927564	6.69471	0.521767	0.966579
NFS1	4.4168	4.18584	1.08458	0.638986	0.133044	-0.0776574	5.02714	0.546885	0.971308
DOCK1	3.62894	3.4486	1.0806	0.638986	0.0987498	-0.07726	5.78782	0.645053	0.976796
GSS	5.59487	5.38673	1.08756	0.638986	0.126523	-0.0669985	6.02957	0.62139	0.976796
NID1	3.669	3.88573	1.08308	0.638986	-0.166816	0.111542	5.68095	0.607375	0.976796
PACSIN3	4.69327	4.81942	1.07512	0.638986	-0.0417119	0.0968628	5.24907	0.594973	0.976796
SPRY1	5.39108	5.35095	1.08607	0.638986	0.125002	-0.124822	6.44603	0.577781	0.976796
GPSM1	3.60708	3.53513	1.08209	0.638986	-0.0437186	0.0970348	4.92531	0.668688	0.983324
UBA1	8.29842	8.32234	1.08408	0.638986	0.036698	-0.0531867	9.6718	0.675625	0.984533
S100A6	10.2602	10.1161	1.08458	0.638986	0.12577	0.133037	9.76742	0.697235	0.989318
DUSP11	5.51541	5.34835	1.08308	0.638986	0.164249	-0.057449	5.7458	0.704289	0.990423
MYO15B	3.50982	3.44305	1.07761	0.638986	0.092558	-0.0807972	5.07324	0.731392	0.991518
S100A14	6.55998	6.49051	1.07861	0.638986	0.0581456	0.0773022	6.44246	0.763021	0.992582
ZC3H3	5.20579	5.32043	1.08806	0.638986	-0.100791	0.0445589	6.6302	0.764015	0.99293
ATAD2	3.96695	4.0509	1.07711	0.638986	-0.0783	-0.00642407	6.13965	0.956173	0.999347
[truncated: 6,107 more rows]
